# Supplementary material for: Chromosome-scale genome assembly of Eustoma grandiflorum, the first complete genome sequence in the genus Eustoma
Source: G3 (Bethesda). 2022 Dec 19;13(2):jkac329. doi: 10.1093/g3journal/jkac329 (PMC9911058; doi:10.1093/g3journal/jkac329)
Supplement: jkac329_Supplementary_Data [file jkac329_supplementary_data.zip › Supplementary Tables.xlsx]

## Sheet: Table S1
Table S1. Eustoma genome and transcript sequences obtained in this study.
Line ・Population	Library	Expected insert size	Platform	Read length (bases)	Number of reads	Total bases	Accession #a)	Analysis	Comments
10B-620	WGS, PE	500 bp	HiSeq	101	642607462	64260746200	DRX302721	Whole genome assembly
10B-503	WGS, PE	500 bp	HiSeq	101	608947808	60894780800	DRX302720	Kmer-frequency analysis
10B-620	Hi-C, PE	-	HiSeqX	150	589904870	89075635370	DRX302722	Whole genome assembly
10B-620	WGS, SMRTbell	-	Sequel II	-	9663339	104469737099	DRX302723	Whole genome assembly	Sub reads
10B-620 (Leaves)	Iso-Seq, SMRTbell	-	Sequel II	-	372284	735803057	DRX302724	Gene prediction	Sub reads
10B-620 (Young buds)	Iso-Seq, SMRTbell	-	Sequel II	-	488376	982249867	DRX302725	Gene prediction	Sub reads
yukitemari	WGS, PE	500 bp	HiSeqX	150	239146746	36111158646	DRX302726	Diversity analysis
Borelo white	WGS, PE	500 bp	HiSeqX	150	273073866	41234153766	DRX302727	Diversity analysis
Paleo pink	WGS, PE	500 bp	HiSeqX	150	282444400	42649104400	DRX302728	Diversity analysis
Exe lavender	WGS, PE	500 bp	HiSeqX	150	298035058	45003293758	DRX302729	Diversity analysis
La folia	WGS, PE	500 bp	HiSeqX	150	299850586	45277438486	DRX302730	Diversity analysis
Umi honoka	WGS, PE	500 bp	HiSeqX	150	332001470	50132221970	DRX302731	Diversity analysis
Robera clear pink	WGS, PE	500 bp	HiSeqX	150	325967166	49221042066	DRX302732	Diversity analysis
Korezo light pink	WGS, PE	500 bp	HiSeqX	150	297215506	44879541406	DRX302733	Diversity analysis
Cereb pink	WGS, PE	500 bp	HiSeqX	150	216386538	32674367238	DRX302734	Diversity analysis
F2 population（108F2, two F1 and the parents)	RAD-Seq, PE	500 bp	HiSeq2000	100PE	282353260	26258853180	DRX302925-DRX303034	Linkage map construction
F2 population（108F2, two F1 and the parents)	GRAS-Di, PE	500 bp	HiSeq2000	100PE	333773778	31040961354	DRX303035-DRX303142	Linkage map construction
a) EXPERIMENT accession numbers registered in DDBJ Sequence Read Archive (DRA).

## Sheet: Table S2
Table S2. RNA-Seq sequences (SRA) used for gene prediction.
Experiment Accession	Organism	Instrument	Study accession	Study title	Sample accession	Total size, Mb	Total spots	Total bases	Library strategy	Library source	Library selection
DRX214815	Eustoma exaltatum subsp. russellianum	Illumina NovaSeq 6000	DRP006356	Transcriptome analysis in Eustoma grandiflorum root	DRS148271	1643.73	28235765	5703624530	RNA-Seq	TRANSCRIPTOMIC	cDNA
DRX214814	Eustoma exaltatum subsp. russellianum	Illumina NovaSeq 6000	DRP006356	Transcriptome analysis in Eustoma grandiflorum root	DRS148270	1584.83	26976555	5449264110	RNA-Seq	TRANSCRIPTOMIC	cDNA
DRX214813	Eustoma exaltatum subsp. russellianum	Illumina NovaSeq 6000	DRP006356	Transcriptome analysis in Eustoma grandiflorum root	DRS148269	1481.08	25626096	5176471392	RNA-Seq	TRANSCRIPTOMIC	cDNA
DRX214812	Eustoma exaltatum subsp. russellianum	Illumina NovaSeq 6000	DRP006356	Transcriptome analysis in Eustoma grandiflorum root	DRS148268	1539.3	26307919	5314199638	RNA-Seq	TRANSCRIPTOMIC	cDNA
DRX214811	Eustoma exaltatum subsp. russellianum	Illumina NovaSeq 6000	DRP006356	Transcriptome analysis in Eustoma grandiflorum root	DRS148267	1316.22	22546775	4554448550	RNA-Seq	TRANSCRIPTOMIC	cDNA
DRX214810	Eustoma exaltatum subsp. russellianum	Illumina NovaSeq 6000	DRP006356	Transcriptome analysis in Eustoma grandiflorum root	DRS148266	1379.82	23570983	4761338566	RNA-Seq	TRANSCRIPTOMIC	cDNA
DRX214809	Eustoma exaltatum subsp. russellianum	Illumina NovaSeq 6000	DRP006356	Transcriptome analysis in Eustoma grandiflorum root	DRS148265	1723.95	29355290	5929768580	RNA-Seq	TRANSCRIPTOMIC	cDNA
DRX214808	Eustoma exaltatum subsp. russellianum	Illumina NovaSeq 6000	DRP006356	Transcriptome analysis in Eustoma grandiflorum root	DRS148264	1664.99	28411073	5739036746	RNA-Seq	TRANSCRIPTOMIC	cDNA
DRX214807	Eustoma exaltatum subsp. russellianum	Illumina NovaSeq 6000	DRP006356	Transcriptome analysis in Eustoma grandiflorum root	DRS148263	1740.18	29279405	5914439810	RNA-Seq	TRANSCRIPTOMIC	cDNA
DRX214806	Eustoma exaltatum subsp. russellianum	Illumina NovaSeq 6000	DRP006356	Transcriptome analysis in Eustoma grandiflorum root	DRS148262	1833.57	31180615	6298484230	RNA-Seq	TRANSCRIPTOMIC	cDNA

## Sheet: Table S3
Table S3. Process and results of genome assembly of the 10B-620 Eustoma genome.
Assembly Process	FALCON		Unzip		Polish (Arrow)		Polish (pilon)		Split possibly misassembly by comparison with F2 linkage map	Proximo	Allmaps/Ragoo
Sequence name / category	Primary	Associate	Primary	Haplotig	Primary	Haplotig	Primary	Haplotig		with Hi-C reads	Egra_v1, All	Egra_v1, 36 pseudomolecules	Egra_v1, Unplaced scaffolds
Number of sequences	1033	243	675	7724	616	6824	616	6824	753	100	100	36	64
Total length (bp)	1341882666	14293619	1322430049	326908199	1325712628	305271933	1324756517	304606747	1324756456	1324831494	1324827894	1308663487	16164407
Average length (bp)	1.29902e+06	58821.5	1.95916e+06	42323.7	2.15213e+06	44735	2.15058e+06	44637.6	1.7593e+06	1.32483e+07	1.32483e+07	3.63518e+07	252569
Max length (bp)	14618514	476052	14619213	1397567	14669393	1404717	14653518	1406142	13942964	47116934	47116834	47116834	1433901
Min length (bp)	79	557	4450	1002	20526	1529	21084	1529	1093	4000	4000	29635164	4000
N50 length (bp)	4694417	77406	4699259	46881	4715527	48771	4698628	48752	3805151	35699581	35699481	35699481	654501
A	416021600	4457093	409980947	101265224	411507822	94642071	411175256	94422553	411175255	411208328	411127367	406144511	4982856
T	415970424	4455743	409946443	101276215	411563711	94667736	411237086	94449321	411237086	411203977	411284938	406338251	4946687
G	254905606	2698655	251210570	62162249	251247255	57955409	250974150	57805682	250974150	251000972	250996145	247880034	3116111
C	254985036	2682128	251292089	62204511	251393840	58006717	251111905	57861091	251111905	251085057	251089884	247978141	3111743
n	0	0	0	0	0	0	0	0	0	75100	71500	71500	0
N	0	0	0	0	0	0	258120	68100	258060	258060	258060	251050	7010
Total (ATGC)	1341882666	14293619	1322430049	326908199	1325712628	305271933	1324498397	304538647	1324498396	1324498334	1324498334	1308340937	16157397
GC% (ATGC)	38	37.6	38	38	37.9	38	37.9	38	37.9	37.9	37.9	37.9	38.5

## Sheet: Table S4
Table S4. Graphical genotypes of the F2 individuals of the variants identified on the Hi-C scaffolds and their positions on the MST-map.
Linkage Map		Hi-C Scaffolds			F2 individuals
LG	cM	Scaffold ID	POS	SNP_ID	F2_004	F2_011	F2_012	F2_014	F2_021	F2_047	F2_048	F2_056	F2_057	F2_059	F2_062	F2_063	F2_064	F2_072	F2_073	F2_081	F2_082	F2_083	F2_084	F2_085	F2_088	F2_090	F2_113	F2_114	F2_116	F2_117	F2_118	F2_119	F2_120	F2_121	F2_126	F2_127	F2_128	F2_131	F2_132	F2_134	F2_135	F2_153	F2_159	F2_168	F2_170	F2_177	F2_182	F2_184	F2_185
#N/A	#N/A	PGA_scaffold0	152939	PGA_scaffold0__31_contigs__length_47116934|152939	X	U	X	U	X	B	U	U	X	X	X	A	B	X	U	B	B	X	U	X	B	A	B	X	A	X	U	X	X	B	U	X	U	B	U	U	U	A	X	U	X	X	U	U	U
#N/A	#N/A	PGA_scaffold0	362376	PGA_scaffold0__31_contigs__length_47116934|362376	X	X	U	B	U	B	A	X	U	X	X	A	B	U	B	X	B	X	B	X	B	U	B	X	A	X	A	X	X	B	U	X	X	B	B	B	X	A	B	A	X	X	B	A	A
#N/A	#N/A	PGA_scaffold0	362378	PGA_scaffold0__31_contigs__length_47116934|362378	X	X	U	B	U	B	A	X	U	X	X	A	B	U	B	X	B	X	B	X	B	U	B	X	A	X	A	X	X	B	U	X	X	B	B	B	X	A	B	A	X	X	B	A	A
1	137.407	PGA_scaffold0	540491	PGA_scaffold0__31_contigs__length_47116934|540491	X	X	X	B	X	B	A	X	X	X	X	A	B	B	B	X	B	X	B	X	B	A	B	X	A	X	U	X	X	B	X	X	X	B	U	B	X	A	X	A	X	X	B	A	A
1	137.407	PGA_scaffold0	540807	PGA_scaffold0__31_contigs__length_47116934|540807	X	X	X	B	X	B	A	X	X	X	X	A	B	B	B	X	B	X	U	X	B	A	B	X	A	X	U	X	X	B	X	X	X	B	U	B	X	A	X	A	X	X	B	A	A
1	137.975	PGA_scaffold0	560448	PGA_scaffold0__31_contigs__length_47116934|560448	X	X	X	B	X	B	A	X	X	X	X	A	B	B	B	X	B	X	B	X	B	A	B	X	A	X	A	X	X	B	X	X	U	B	B	B	X	A	X	A	X	X	B	A	A
1	137.975	PGA_scaffold0	710879	PGA_scaffold0__31_contigs__length_47116934|710879	X	X	X	B	X	B	A	X	X	X	X	A	B	B	B	X	B	X	B	X	B	A	B	X	A	X	A	X	X	B	X	X	X	B	B	B	X	A	X	A	X	X	B	A	A
1	137.975	PGA_scaffold0	752705	PGA_scaffold0__31_contigs__length_47116934|752705	X	X	X	B	X	B	U	X	X	X	X	A	B	B	B	X	B	X	B	X	B	A	B	X	A	X	A	X	U	B	X	X	X	B	B	B	X	A	X	A	X	X	B	A	A
1	137.975	PGA_scaffold0	752708	PGA_scaffold0__31_contigs__length_47116934|752708	X	X	X	B	X	B	U	X	X	X	X	A	B	B	B	X	B	X	B	X	B	A	B	X	A	X	A	X	U	B	X	X	X	B	B	B	X	A	X	A	X	X	B	A	A
1	137.975	PGA_scaffold0	752912	PGA_scaffold0__31_contigs__length_47116934|752912	X	X	X	B	X	B	U	X	X	X	X	A	B	B	B	X	B	X	B	X	B	A	B	X	A	X	A	X	U	B	X	X	X	B	B	B	X	A	X	A	X	X	B	A	A
1	137.975	PGA_scaffold0	924160	PGA_scaffold0__31_contigs__length_47116934|924160	X	X	X	B	X	B	U	X	X	X	X	A	B	B	B	X	B	X	U	X	B	A	U	X	A	X	A	X	X	U	X	U	X	U	B	B	X	A	X	A	X	X	U	A	A
1	137.975	PGA_scaffold0	924604	PGA_scaffold0__31_contigs__length_47116934|924604	X	X	X	B	X	B	U	X	X	X	X	A	B	B	B	X	B	X	B	X	B	A	B	X	A	X	A	X	X	U	X	U	X	U	B	B	X	A	X	A	X	X	B	A	A
#N/A	#N/A	PGA_scaffold0	1181625	PGA_scaffold0__31_contigs__length_47116934|1181625	X	U	B	B	X	U	X	U	A	U	U	A	B	X	U	U	A	U	U	U	B	U	A	X	X	X	U	X	X	X	X	U	U	X	U	U	U	X	B	X	X	X	A	X	X
#N/A	#N/A	PGA_scaffold0	1181632	PGA_scaffold0__31_contigs__length_47116934|1181632	X	U	B	B	X	U	X	U	A	U	U	A	B	X	U	U	A	U	U	U	B	U	A	X	X	X	U	X	X	X	X	U	U	X	U	U	U	X	B	X	X	X	A	X	X
#N/A	#N/A	PGA_scaffold0	1181635	PGA_scaffold0__31_contigs__length_47116934|1181635	X	U	B	B	X	U	X	U	A	U	U	A	B	X	U	U	A	U	U	U	B	U	A	X	X	X	U	X	X	X	X	U	U	X	U	U	U	X	B	X	X	X	A	X	X
#N/A	#N/A	PGA_scaffold0	1181638	PGA_scaffold0__31_contigs__length_47116934|1181638	X	U	B	B	X	U	X	U	A	U	U	A	B	X	U	U	A	U	U	U	B	U	A	X	X	X	U	X	X	X	X	U	U	X	U	U	U	X	B	X	X	X	A	X	X
#N/A	#N/A	PGA_scaffold0	1181657	PGA_scaffold0__31_contigs__length_47116934|1181657	X	U	B	B	X	U	X	U	A	U	U	A	B	X	U	U	A	U	U	U	B	U	A	X	X	X	U	X	X	X	X	U	U	X	U	U	U	X	B	X	X	X	A	X	X
#N/A	#N/A	PGA_scaffold0	1181665	PGA_scaffold0__31_contigs__length_47116934|1181665	X	U	B	B	X	U	X	U	A	U	U	A	B	X	U	U	A	U	U	U	B	U	A	X	X	X	U	X	X	X	X	U	U	X	U	U	U	X	B	X	X	X	A	X	X
#N/A	#N/A	PGA_scaffold0	1181675	PGA_scaffold0__31_contigs__length_47116934|1181675	X	U	B	B	X	U	X	U	A	U	U	A	B	X	U	U	A	U	U	U	B	U	A	X	X	X	U	X	X	X	X	U	U	X	U	U	U	X	B	X	X	X	A	X	X
1	95.007	PGA_scaffold0	1331253	PGA_scaffold0__31_contigs__length_47116934|1331253	X	X	B	B	X	B	X	X	A	X	X	A	B	X	U	B	A	X	A	A	B	A	A	X	X	X	B	X	X	X	X	X	U	X	B	U	A	X	B	X	X	X	A	X	X
1	95.007	PGA_scaffold0	1443096	PGA_scaffold0__31_contigs__length_47116934|1443096	X	X	B	B	X	B	X	X	A	X	X	A	B	X	B	B	A	X	A	A	B	A	A	X	X	X	B	X	X	X	X	X	B	X	B	B	A	X	B	X	X	X	A	X	X
#N/A	#N/A	PGA_scaffold0	1531933	PGA_scaffold0__31_contigs__length_47116934|1531933	X	X	B	U	X	B	X	U	X	X	X	A	B	X	U	U	A	X	U	U	B	U	A	X	X	X	U	X	X	X	U	X	U	X	X	U	U	U	B	X	X	X	A	U	X
1	93.188	PGA_scaffold0	1538326	PGA_scaffold0__31_contigs__length_47116934|1538326	X	X	B	B	X	B	X	X	X	X	X	A	B	X	B	B	A	X	U	A	B	A	A	X	X	X	B	X	X	X	X	X	U	X	X	B	A	X	B	X	X	X	A	X	X
1	91.938	PGA_scaffold0	1592588	PGA_scaffold0__31_contigs__length_47116934|1592588	U	X	B	B	X	B	X	X	X	X	X	A	B	X	B	B	A	X	A	A	B	A	A	X	X	X	B	X	X	X	X	X	B	X	X	B	A	X	B	X	A	X	A	X	X
1	91.938	PGA_scaffold0	1644684	PGA_scaffold0__31_contigs__length_47116934|1644684	X	X	B	B	X	B	X	X	X	X	X	A	B	X	B	B	A	X	A	A	B	U	A	X	X	X	U	X	X	X	X	X	B	X	X	U	A	X	B	X	A	X	A	X	X
1	91.938	PGA_scaffold0	1644690	PGA_scaffold0__31_contigs__length_47116934|1644690	X	X	B	B	X	B	X	X	X	X	X	A	B	X	B	B	A	X	A	A	B	U	A	X	X	X	U	X	X	X	X	X	B	X	X	U	A	X	B	X	A	X	A	X	X
1	91.938	PGA_scaffold0	1644734	PGA_scaffold0__31_contigs__length_47116934|1644734	X	X	B	B	X	B	X	X	X	X	X	A	B	X	B	B	A	X	A	A	B	U	A	X	X	X	U	X	X	X	X	X	B	X	X	U	A	X	B	X	A	X	A	X	X
1	90.688	PGA_scaffold0	1782642	PGA_scaffold0__31_contigs__length_47116934|1782642	X	X	B	B	X	B	X	X	X	X	X	A	B	X	B	B	A	X	A	A	B	A	A	X	X	X	B	X	X	X	X	X	B	X	X	B	A	X	B	U	A	X	A	X	X
1	90.688	PGA_scaffold0	1782735	PGA_scaffold0__31_contigs__length_47116934|1782735	X	X	B	B	X	B	X	X	X	X	X	A	B	X	B	B	A	X	A	A	B	A	A	X	X	X	B	X	X	X	X	X	B	X	X	B	A	X	B	U	A	X	A	X	X
1	90.688	PGA_scaffold0	1782804	PGA_scaffold0__31_contigs__length_47116934|1782804	X	X	B	B	X	B	X	X	X	X	X	A	B	X	B	B	A	X	A	A	B	A	A	X	X	X	B	X	X	X	X	X	B	X	X	B	A	X	B	X	A	X	A	X	X
#N/A	#N/A	PGA_scaffold0	1917211	PGA_scaffold0__31_contigs__length_47116934|1917211	X	U	U	U	X	B	U	X	X	U	U	A	B	X	U	B	A	U	A	A	B	A	A	X	X	X	B	X	X	U	X	X	B	X	X	B	A	X	B	B	A	X	A	U	X
#N/A	#N/A	PGA_scaffold0	1917213	PGA_scaffold0__31_contigs__length_47116934|1917213	X	U	U	U	X	B	U	X	X	U	U	A	B	X	U	B	A	U	A	A	B	A	A	X	X	X	B	X	X	U	X	X	B	X	X	B	A	X	B	B	A	X	A	X	X
#N/A	#N/A	PGA_scaffold0	1917222	PGA_scaffold0__31_contigs__length_47116934|1917222	X	U	U	U	X	B	U	X	X	U	U	A	B	X	U	B	A	U	A	A	B	A	A	X	X	X	B	X	X	U	X	X	B	X	X	B	A	X	B	B	A	X	A	U	X
#N/A	#N/A	PGA_scaffold0	1917236	PGA_scaffold0__31_contigs__length_47116934|1917236	X	U	U	U	X	B	U	X	X	U	U	A	B	X	U	B	A	U	A	A	B	A	A	X	X	X	B	X	X	U	X	U	B	X	X	B	A	U	B	B	A	X	A	U	U
#N/A	#N/A	PGA_scaffold0	1917241	PGA_scaffold0__31_contigs__length_47116934|1917241	X	U	U	U	X	B	U	X	X	U	U	A	B	X	U	B	A	U	A	A	B	A	A	X	X	X	B	X	X	U	X	X	B	X	X	B	A	X	B	B	A	X	A	U	X
1	90.688	PGA_scaffold0	2156786	PGA_scaffold0__31_contigs__length_47116934|2156786	X	X	B	B	X	B	X	X	X	X	X	A	B	X	B	B	A	X	A	U	B	U	A	X	X	X	B	X	X	X	X	X	U	X	X	B	U	X	B	B	A	X	A	X	X
1	90.688	PGA_scaffold0	2156832	PGA_scaffold0__31_contigs__length_47116934|2156832	X	X	B	B	X	B	X	X	X	X	X	A	B	X	B	B	A	X	A	U	B	U	A	X	X	X	B	X	X	X	X	X	U	X	X	B	U	X	B	B	A	X	A	X	X
1	90.688	PGA_scaffold0	2156839	PGA_scaffold0__31_contigs__length_47116934|2156839	X	X	B	B	X	B	X	X	X	X	X	A	B	X	B	B	A	X	A	U	B	U	A	X	X	X	B	X	X	X	X	X	U	X	X	B	U	X	B	B	A	X	A	X	X
#N/A	#N/A	PGA_scaffold0	2434278	PGA_scaffold0__31_contigs__length_47116934|2434278	U	X	U	B	X	B	X	X	X	X	X	U	B	U	U	B	A	X	U	U	B	U	A	X	X	B	B	X	X	U	U	X	B	X	X	B	U	X	U	B	A	X	A	X	X
#N/A	#N/A	PGA_scaffold0	2434393	PGA_scaffold0__31_contigs__length_47116934|2434393	U	X	U	B	X	B	X	X	X	X	X	U	B	U	U	B	A	X	U	U	B	U	A	X	X	B	B	X	X	U	U	X	B	X	X	B	U	X	U	B	A	X	A	X	X
1	89.892	PGA_scaffold0	2434453	PGA_scaffold0__31_contigs__length_47116934|2434453	U	X	U	B	X	B	X	X	X	X	X	U	B	X	U	B	A	X	U	U	B	U	A	X	X	B	B	X	X	U	U	X	B	X	X	B	U	X	U	B	A	X	A	X	X
#N/A	#N/A	PGA_scaffold0	2501398	PGA_scaffold0__31_contigs__length_47116934|2501398	U	X	U	U	X	B	A	X	U	X	X	A	B	U	U	B	X	U	U	U	B	A	B	X	A	X	A	X	X	U	U	X	U	U	U	U	U	A	U	A	X	X	B	X	A
#N/A	#N/A	PGA_scaffold0	2501416	PGA_scaffold0__31_contigs__length_47116934|2501416	U	X	U	U	X	B	A	X	U	X	X	A	B	U	U	B	X	U	U	U	B	A	B	X	A	X	A	X	X	U	U	X	U	U	U	U	U	A	U	A	X	X	B	X	A
#N/A	#N/A	PGA_scaffold0	2501568	PGA_scaffold0__31_contigs__length_47116934|2501568	U	X	U	U	X	B	A	X	U	X	X	A	B	U	U	B	X	U	U	U	B	A	B	X	A	X	A	X	X	U	U	X	U	U	U	U	U	A	U	A	X	X	B	X	A
1	130.315	PGA_scaffold0	2501814	PGA_scaffold0__31_contigs__length_47116934|2501814	X	X	B	B	X	B	A	X	X	X	X	A	B	X	B	B	X	X	B	X	B	A	B	X	A	X	A	X	X	B	X	X	B	B	B	B	X	A	B	A	X	X	B	X	A
1	130.315	PGA_scaffold0	2501823	PGA_scaffold0__31_contigs__length_47116934|2501823	X	X	B	B	X	B	A	X	X	X	X	A	B	X	B	B	X	X	B	X	B	A	B	X	A	X	A	X	X	B	X	X	B	B	B	B	X	A	B	A	X	X	B	X	A
1	130.315	PGA_scaffold0	2525957	PGA_scaffold0__31_contigs__length_47116934|2525957	X	X	B	B	X	B	U	X	X	X	X	A	B	X	U	B	X	X	B	X	B	A	B	X	A	X	A	X	X	U	X	X	B	B	B	B	X	A	B	A	X	X	B	X	A
#N/A	#N/A	PGA_scaffold0	2604272	PGA_scaffold0__31_contigs__length_47116934|2604272	X	X	B	U	X	U	U	X	X	U	U	A	U	X	B	B	X	X	B	X	B	U	B	X	U	X	U	X	X	U	U	X	U	U	U	U	X	A	B	A	X	X	B	U	A
#N/A	#N/A	PGA_scaffold0	2604282	PGA_scaffold0__31_contigs__length_47116934|2604282	X	X	B	U	X	U	U	X	X	U	U	A	U	X	B	B	X	X	B	X	B	U	B	X	U	X	U	X	X	U	U	X	U	B	U	U	X	A	B	A	X	X	B	U	A
#N/A	#N/A	PGA_scaffold0	2604286	PGA_scaffold0__31_contigs__length_47116934|2604286	X	X	B	U	X	U	U	U	X	U	U	A	U	X	B	B	X	X	B	X	B	U	B	X	U	X	U	X	X	U	U	X	U	B	U	U	X	A	B	A	X	X	B	U	A
1	129.746	PGA_scaffold0	2614874	PGA_scaffold0__31_contigs__length_47116934|2614874	X	X	B	U	X	B	A	X	X	X	X	A	B	X	B	B	X	X	B	X	B	A	B	X	A	X	A	U	X	B	X	X	B	B	B	B	X	A	B	A	X	X	B	X	A
1	123.2	PGA_scaffold0	3225705	PGA_scaffold0__31_contigs__length_47116934|3225705	X	X	B	B	X	B	U	X	X	X	X	A	B	X	B	B	A	X	B	X	B	A	A	X	A	X	U	X	X	X	A	X	B	B	U	B	X	A	B	A	X	X	B	X	X
1	123.2	PGA_scaffold0	3232557	PGA_scaffold0__31_contigs__length_47116934|3232557	X	X	B	U	X	B	A	U	X	X	X	A	B	X	U	B	A	X	B	X	B	U	A	X	A	X	A	X	X	X	A	X	U	B	U	B	X	A	B	A	X	X	B	X	X
1	123.2	PGA_scaffold0	3232563	PGA_scaffold0__31_contigs__length_47116934|3232563	X	X	B	U	X	U	A	U	X	X	X	A	B	X	U	B	A	X	B	X	B	U	A	X	A	X	A	X	X	X	A	X	U	B	U	B	X	A	B	A	X	X	B	X	X
1	123.2	PGA_scaffold0	3232572	PGA_scaffold0__31_contigs__length_47116934|3232572	X	X	B	U	X	B	A	U	X	X	X	A	B	X	U	B	A	X	B	X	B	U	A	X	A	X	A	X	X	X	A	X	U	B	U	B	X	A	B	A	X	X	B	X	X
1	123.2	PGA_scaffold0	3232575	PGA_scaffold0__31_contigs__length_47116934|3232575	X	X	B	U	X	U	A	U	X	X	X	A	B	X	U	B	A	X	B	X	B	U	A	X	A	X	A	X	X	X	A	X	U	B	U	B	X	A	B	A	X	X	B	X	X
1	122.518	PGA_scaffold0	3304603	PGA_scaffold0__31_contigs__length_47116934|3304603	X	X	B	B	X	B	A	U	X	X	X	A	B	X	B	B	A	X	B	X	B	A	A	X	A	X	A	U	X	X	A	X	B	B	U	B	X	A	B	A	X	X	B	X	X
1	122.518	PGA_scaffold0	3304604	PGA_scaffold0__31_contigs__length_47116934|3304604	X	X	B	B	X	B	A	U	X	X	X	A	B	X	B	B	A	X	B	X	B	A	A	X	A	X	A	U	X	X	A	X	B	B	U	B	X	A	B	A	X	X	B	X	X
1	122.518	PGA_scaffold0	3316838	PGA_scaffold0__31_contigs__length_47116934|3316838	X	X	B	B	X	U	U	X	X	X	X	A	B	X	B	B	A	X	B	X	B	U	A	X	A	X	A	X	X	X	A	X	B	B	B	B	X	A	B	A	X	X	B	X	X
1	122.518	PGA_scaffold0	3317096	PGA_scaffold0__31_contigs__length_47116934|3317096	X	X	B	B	X	B	U	X	X	X	X	A	B	X	B	B	A	X	B	X	B	U	A	X	A	X	A	X	X	X	A	X	B	B	B	B	X	A	B	A	X	X	B	X	X
1	122.518	PGA_scaffold0	3317146	PGA_scaffold0__31_contigs__length_47116934|3317146	X	X	B	B	X	B	U	X	X	X	X	A	B	X	B	B	A	X	B	X	B	U	A	X	A	X	A	X	X	X	A	X	B	B	B	B	X	A	B	A	X	X	B	X	X
1	121.836	PGA_scaffold0	3391172	PGA_scaffold0__31_contigs__length_47116934|3391172	X	X	B	B	X	B	A	X	X	X	X	A	B	X	B	B	A	X	B	X	B	A	A	X	A	X	A	X	X	X	A	X	B	B	U	U	X	A	B	A	X	X	U	X	X
1	121.836	PGA_scaffold0	3391428	PGA_scaffold0__31_contigs__length_47116934|3391428	X	X	B	B	X	B	A	X	X	X	X	A	B	X	B	B	A	X	B	X	B	A	A	X	A	X	A	X	X	X	A	X	B	B	U	U	X	A	B	A	X	X	B	X	X
1	120.586	PGA_scaffold0	3410730	PGA_scaffold0__31_contigs__length_47116934|3410730	X	X	B	B	X	B	U	X	X	X	X	A	B	X	B	B	A	X	B	X	B	A	A	X	A	X	A	X	X	X	A	X	B	B	U	B	X	A	B	A	X	X	B	X	X
1	120.586	PGA_scaffold0	3410737	PGA_scaffold0__31_contigs__length_47116934|3410737	X	X	B	B	X	B	U	U	X	X	X	A	B	X	B	B	A	X	B	X	B	A	A	X	A	X	A	X	X	X	A	X	B	B	U	B	X	A	B	A	X	X	B	X	X
1	120.586	PGA_scaffold0	3410740	PGA_scaffold0__31_contigs__length_47116934|3410740	X	X	B	B	X	B	U	U	X	X	X	A	B	X	B	B	A	X	B	X	B	A	A	X	A	X	A	X	X	X	A	X	B	B	U	B	X	A	B	A	X	X	B	X	X
1	120.586	PGA_scaffold0	3410742	PGA_scaffold0__31_contigs__length_47116934|3410742	X	X	B	B	X	B	U	U	X	X	X	A	B	X	B	B	A	X	B	X	B	A	A	X	A	X	A	X	X	X	A	X	B	B	U	B	X	A	B	A	X	X	B	X	X
1	120.586	PGA_scaffold0	3411088	PGA_scaffold0__31_contigs__length_47116934|3411088	X	X	B	B	X	B	A	X	X	X	X	A	B	X	B	B	A	X	B	X	B	A	A	X	A	X	A	X	X	X	A	X	B	B	B	B	X	A	B	A	X	X	B	X	X
1	120.586	PGA_scaffold0	3411094	PGA_scaffold0__31_contigs__length_47116934|3411094	X	X	B	B	X	B	A	X	X	X	X	A	B	X	B	B	A	X	B	X	B	A	A	X	A	X	A	X	X	X	A	X	B	B	B	B	X	A	B	A	X	X	B	X	X
#N/A	#N/A	PGA_scaffold0	3536587	PGA_scaffold0__31_contigs__length_47116934|3536587	U	X	B	B	X	U	U	X	U	U	X	U	B	X	B	B	A	U	B	U	B	U	A	X	A	X	U	X	X	X	U	X	U	B	U	B	U	X	B	A	X	X	B	X	X
1	118.653	PGA_scaffold0	3554703	PGA_scaffold0__31_contigs__length_47116934|3554703	X	X	B	B	X	B	X	X	X	X	X	A	B	X	U	B	A	X	B	X	B	A	A	X	A	X	U	X	X	X	U	X	B	B	B	B	X	X	B	A	X	X	B	X	X
1	113.636	PGA_scaffold0	3791884	PGA_scaffold0__31_contigs__length_47116934|3791884	X	X	B	B	X	B	X	X	X	X	X	A	B	X	B	U	A	X	X	U	B	A	A	X	A	X	U	X	X	U	X	X	U	B	U	U	X	X	B	X	X	X	B	X	X
#N/A	#N/A	PGA_scaffold0	4035796	PGA_scaffold0__31_contigs__length_47116934|4035796	X	X	U	U	X	U	U	U	A	U	X	A	B	X	U	U	A	X	U	A	B	A	A	X	A	X	A	A	U	X	X	X	U	U	U	U	X	X	B	X	X	X	X	X	X
1	103.65	PGA_scaffold0	4300011	PGA_scaffold0__31_contigs__length_47116934|4300011	X	A	U	U	X	B	X	X	A	X	X	U	B	X	B	B	A	X	X	U	B	A	A	X	A	X	X	X	X	X	X	X	U	X	U	U	X	X	B	X	X	X	X	X	X
1	103.65	PGA_scaffold0	4300028	PGA_scaffold0__31_contigs__length_47116934|4300028	X	A	U	U	X	B	X	X	A	X	X	U	B	X	B	B	A	X	X	U	B	A	A	X	A	X	X	X	X	X	X	X	U	X	U	U	X	X	B	X	X	X	X	X	X
#N/A	#N/A	PGA_scaffold0	4358000	PGA_scaffold0__31_contigs__length_47116934|4358000	X	A	U	U	U	B	X	X	A	X	U	A	B	X	U	B	A	X	X	A	B	U	A	X	A	A	U	X	X	U	X	X	B	X	U	U	U	X	U	X	X	X	X	X	X
#N/A	#N/A	PGA_scaffold0	4358283	PGA_scaffold0__31_contigs__length_47116934|4358283	X	A	U	U	U	B	X	X	A	X	U	A	B	X	U	B	A	X	X	A	B	U	A	X	A	A	U	X	X	U	X	X	B	X	U	U	U	X	U	X	X	X	X	X	X
#N/A	#N/A	PGA_scaffold0	4358296	PGA_scaffold0__31_contigs__length_47116934|4358296	X	A	U	U	U	B	X	X	A	X	U	A	B	X	U	B	A	X	X	A	B	U	A	X	A	A	U	X	X	U	X	X	B	X	U	U	U	X	U	X	X	X	X	X	X
#N/A	#N/A	PGA_scaffold0	4358317	PGA_scaffold0__31_contigs__length_47116934|4358317	X	A	U	U	U	B	X	X	A	X	U	A	B	X	U	B	A	X	X	A	B	U	A	X	A	A	U	X	X	U	X	X	B	X	U	U	U	X	U	X	X	X	X	X	X
#N/A	#N/A	PGA_scaffold0	4358327	PGA_scaffold0__31_contigs__length_47116934|4358327	X	A	U	U	U	B	X	X	A	X	U	A	B	X	U	B	A	X	X	A	B	U	A	X	A	A	U	X	X	U	X	X	B	X	U	U	U	X	U	X	X	X	X	X	X
#N/A	#N/A	PGA_scaffold0	4358336	PGA_scaffold0__31_contigs__length_47116934|4358336	X	A	U	U	U	B	X	X	A	X	U	A	B	X	U	B	A	X	X	A	B	U	A	X	A	A	U	X	X	U	X	X	B	X	U	U	U	X	U	X	X	X	X	X	X
#N/A	#N/A	PGA_scaffold0	4358342	PGA_scaffold0__31_contigs__length_47116934|4358342	X	A	U	U	U	B	X	X	A	X	U	A	B	X	U	B	A	X	X	A	B	U	A	X	A	A	U	X	X	U	X	X	B	X	U	U	U	X	U	X	X	X	X	X	X
1	103.65	PGA_scaffold0	4365622	PGA_scaffold0__31_contigs__length_47116934|4365622	X	U	U	B	X	U	X	X	A	X	X	A	B	X	U	B	A	X	X	A	B	A	A	X	A	X	X	X	X	U	X	X	B	U	B	B	X	X	B	X	X	X	X	X	X
1	103.65	PGA_scaffold0	4365654	PGA_scaffold0__31_contigs__length_47116934|4365654	X	U	U	B	X	U	X	X	A	X	X	A	B	X	U	B	A	X	X	A	B	A	A	X	A	X	X	X	X	U	X	X	B	U	B	B	X	X	B	X	X	X	X	X	X
1	103.65	PGA_scaffold0	4366027	PGA_scaffold0__31_contigs__length_47116934|4366027	X	U	U	U	X	U	X	X	A	X	X	A	B	X	U	B	A	X	X	A	B	A	A	X	A	X	X	X	X	U	X	X	B	U	U	B	X	X	B	X	X	X	X	X	X
1	103.65	PGA_scaffold0	4366031	PGA_scaffold0__31_contigs__length_47116934|4366031	X	U	U	B	X	U	X	X	A	X	X	A	B	X	U	B	A	X	X	A	B	A	A	X	A	X	X	X	X	U	X	X	B	U	B	B	X	X	B	X	X	X	X	X	X
1	104.332	PGA_scaffold0	4449128	PGA_scaffold0__31_contigs__length_47116934|4449128	X	A	B	B	X	B	X	X	A	X	X	A	B	X	B	B	A	X	X	A	B	A	A	X	A	X	X	X	X	X	X	X	B	X	B	B	X	X	B	X	X	U	A	X	X
1	104.332	PGA_scaffold0	4449129	PGA_scaffold0__31_contigs__length_47116934|4449129	X	A	B	B	X	B	X	X	A	X	X	A	B	X	B	B	A	X	X	A	B	A	A	X	A	X	X	X	X	X	X	X	B	X	B	B	X	X	B	X	X	U	A	X	X
1	101.376	PGA_scaffold0	4520672	PGA_scaffold0__31_contigs__length_47116934|4520672	X	U	B	B	X	B	X	U	A	X	X	A	B	X	U	B	A	X	X	A	B	U	A	X	X	X	X	X	U	X	U	X	B	X	B	U	X	X	B	X	X	U	A	X	X
1	101.376	PGA_scaffold0	4520709	PGA_scaffold0__31_contigs__length_47116934|4520709	X	U	B	B	X	B	X	U	A	X	X	A	B	X	U	B	A	X	X	A	B	U	A	X	X	X	X	X	U	X	U	X	B	X	B	U	X	X	B	X	X	U	A	X	X
1	101.376	PGA_scaffold0	4520737	PGA_scaffold0__31_contigs__length_47116934|4520737	X	U	B	B	X	B	X	U	A	X	X	A	B	X	U	B	A	X	X	A	B	U	A	X	X	X	X	X	U	X	U	X	B	X	B	U	X	X	B	X	X	U	A	X	X
1	100.694	PGA_scaffold0	4521027	PGA_scaffold0__31_contigs__length_47116934|4521027	X	U	B	B	X	B	X	U	A	X	X	A	B	X	U	B	A	X	X	A	B	U	A	X	X	X	X	X	U	X	U	X	B	X	U	U	X	X	B	X	X	U	A	X	X
1	100.694	PGA_scaffold0	4521037	PGA_scaffold0__31_contigs__length_47116934|4521037	X	U	B	B	X	B	X	U	A	X	X	A	B	X	U	B	A	X	X	A	B	U	A	X	X	X	X	X	U	X	U	X	B	X	B	U	X	X	B	X	X	U	A	X	X
1	100.694	PGA_scaffold0	4521048	PGA_scaffold0__31_contigs__length_47116934|4521048	X	U	B	B	X	B	X	U	A	X	X	A	B	X	U	B	A	X	X	A	B	U	A	X	X	X	X	X	U	X	U	X	B	X	B	U	X	X	B	X	X	U	A	X	X
#N/A	#N/A	PGA_scaffold0	4857178	PGA_scaffold0__31_contigs__length_47116934|4857178	X	A	B	U	X	U	X	U	A	X	X	A	B	X	U	B	A	X	X	A	B	U	A	X	U	X	X	U	U	X	X	X	U	X	U	U	X	X	B	U	X	X	U	X	X
#N/A	#N/A	PGA_scaffold0	4857179	PGA_scaffold0__31_contigs__length_47116934|4857179	X	A	B	U	X	U	X	U	A	X	X	A	B	X	U	B	A	X	X	A	B	U	A	X	U	X	X	U	U	X	X	X	U	X	U	U	X	X	B	U	X	X	U	X	X
#N/A	#N/A	PGA_scaffold0	4857180	PGA_scaffold0__31_contigs__length_47116934|4857180	X	A	B	U	X	U	X	U	A	X	X	A	B	X	U	B	A	X	X	A	B	U	A	X	U	X	X	U	U	X	X	X	U	X	U	U	X	X	B	U	X	X	U	X	X
1	99.33	PGA_scaffold0	4857257	PGA_scaffold0__31_contigs__length_47116934|4857257	X	A	B	B	X	B	X	X	A	X	X	A	B	X	B	B	A	X	X	A	B	A	A	X	X	X	X	X	X	X	X	X	U	X	U	B	X	X	B	X	X	X	A	X	X
1	99.33	PGA_scaffold0	4857269	PGA_scaffold0__31_contigs__length_47116934|4857269	X	A	B	B	X	B	X	X	A	X	X	A	B	X	B	B	A	X	X	A	B	A	A	X	X	X	X	X	X	X	X	X	U	X	U	B	X	X	B	X	X	X	A	X	X
1	96.144	PGA_scaffold0	5206682	PGA_scaffold0__31_contigs__length_47116934|5206682	X	X	B	B	X	B	X	X	A	X	X	A	B	X	B	B	A	X	X	A	B	A	A	X	X	X	X	X	X	X	X	X	B	X	B	U	A	X	B	X	X	X	A	X	X
1	89.097	PGA_scaffold0	6467894	PGA_scaffold0__31_contigs__length_47116934|6467894	X	X	U	B	X	U	X	X	X	X	X	A	B	X	B	B	A	X	U	A	B	A	A	X	X	B	U	X	X	X	X	X	B	X	X	B	A	X	B	B	A	X	A	X	X
#N/A	#N/A	PGA_scaffold0	6503169	PGA_scaffold0__31_contigs__length_47116934|6503169	X	X	U	U	X	B	X	U	X	U	X	A	B	X	B	B	A	X	A	A	B	U	A	U	X	B	U	X	X	X	X	X	U	X	U	B	A	X	B	B	A	U	U	X	X
1	89.097	PGA_scaffold0	6823499	PGA_scaffold0__31_contigs__length_47116934|6823499	X	X	B	B	X	B	X	X	X	X	X	A	B	X	B	B	A	X	A	A	B	A	A	X	X	B	B	X	X	X	X	X	B	X	X	U	A	X	B	B	A	X	A	X	X
#N/A	#N/A	PGA_scaffold0	7801075	PGA_scaffold0__31_contigs__length_47116934|7801075	X	X	B	U	X	B	U	X	U	X	X	A	B	X	B	B	A	X	U	A	B	A	A	X	X	B	U	X	X	X	X	X	U	X	X	U	A	X	B	U	A	U	A	U	X
#N/A	#N/A	PGA_scaffold0	7801110	PGA_scaffold0__31_contigs__length_47116934|7801110	X	X	B	U	X	B	U	X	U	X	X	A	B	X	B	B	A	X	U	A	B	A	A	X	X	B	U	X	X	X	X	X	U	X	X	U	A	X	B	U	A	U	A	U	X
#N/A	#N/A	PGA_scaffold0	8523807	PGA_scaffold0__31_contigs__length_47116934|8523807	X	X	B	B	X	U	X	X	U	X	X	U	B	X	U	B	A	X	U	A	U	A	A	X	X	B	B	X	X	U	X	X	U	X	U	U	A	U	U	B	A	B	A	X	X
#N/A	#N/A	PGA_scaffold0	8523823	PGA_scaffold0__31_contigs__length_47116934|8523823	X	X	U	B	X	U	X	X	U	X	X	U	B	X	U	B	A	X	U	A	U	A	A	X	X	B	B	X	X	U	X	X	U	X	U	U	A	U	U	B	A	B	A	X	X
1	87.847	PGA_scaffold0	9644118	PGA_scaffold0__31_contigs__length_47116934|9644118	X	X	B	B	X	B	X	X	X	X	X	A	B	X	B	B	A	X	U	A	B	A	A	X	X	B	B	X	X	X	X	X	B	X	X	B	A	X	B	B	A	B	A	X	X
1	87.847	PGA_scaffold0	11106947	PGA_scaffold0__31_contigs__length_47116934|11106947	X	X	B	B	X	B	X	X	X	X	X	A	B	X	B	B	A	X	A	A	B	A	A	X	X	B	B	X	X	X	X	X	B	X	X	B	A	X	B	B	A	B	A	X	X
1	87.847	PGA_scaffold0	11126666	PGA_scaffold0__31_contigs__length_47116934|11126666	X	X	B	B	X	B	X	X	X	X	X	A	B	X	B	B	A	X	A	A	B	U	A	X	X	B	U	X	U	X	X	X	B	X	X	U	U	X	B	U	A	B	A	X	X
1	84.664	PGA_scaffold0	12862107	PGA_scaffold0__31_contigs__length_47116934|12862107	X	X	B	B	X	B	X	X	X	X	X	A	B	X	B	B	A	X	A	A	B	A	A	X	X	B	B	X	X	X	X	X	B	X	X	B	A	X	B	B	A	B	A	X	X
1	84.664	PGA_scaffold0	12865967	PGA_scaffold0__31_contigs__length_47116934|12865967	X	X	B	B	X	B	X	X	X	X	X	A	B	X	B	B	A	X	A	A	B	A	A	X	X	B	B	X	X	X	X	X	B	X	X	B	A	X	B	B	A	B	A	X	X
1	84.664	PGA_scaffold0	12865996	PGA_scaffold0__31_contigs__length_47116934|12865996	X	X	B	B	X	B	X	X	X	X	X	A	B	X	B	B	A	X	A	A	B	A	A	X	X	B	B	X	X	X	X	X	B	X	X	B	A	X	B	B	A	B	A	X	X
1	84.664	PGA_scaffold0	12866024	PGA_scaffold0__31_contigs__length_47116934|12866024	X	X	B	B	X	B	X	X	X	X	X	A	B	X	B	B	A	X	A	A	B	A	A	X	X	B	B	X	X	X	X	X	B	X	X	B	A	X	B	B	A	B	A	X	X
#N/A	#N/A	PGA_scaffold0	12878212	PGA_scaffold0__31_contigs__length_47116934|12878212	X	X	U	B	X	U	U	U	U	X	U	A	B	X	U	B	A	U	U	U	B	U	A	X	X	B	B	X	X	X	U	U	U	X	U	U	U	X	B	U	A	B	A	X	X
#N/A	#N/A	PGA_scaffold0	12878230	PGA_scaffold0__31_contigs__length_47116934|12878230	X	X	U	B	X	U	U	X	U	X	U	A	B	X	U	B	A	U	U	U	B	U	A	X	X	B	B	X	X	X	U	U	U	X	U	U	U	X	B	U	A	B	A	X	X
1	84.664	PGA_scaffold0	13898159	PGA_scaffold0__31_contigs__length_47116934|13898159	X	X	B	B	X	B	X	X	X	X	X	A	B	X	B	B	A	X	A	A	B	A	A	X	X	B	B	X	X	X	X	U	B	X	X	B	A	X	B	B	A	B	A	X	X
1	84.664	PGA_scaffold0	13898246	PGA_scaffold0__31_contigs__length_47116934|13898246	X	X	B	B	X	B	X	X	X	X	X	A	B	X	B	B	A	X	A	A	B	A	A	X	X	B	B	X	X	X	X	U	B	X	X	B	A	X	B	B	A	B	A	X	X
1	84.664	PGA_scaffold0	14649899	PGA_scaffold0__31_contigs__length_47116934|14649899	X	X	B	B	X	B	X	X	X	X	X	A	B	X	B	B	A	X	A	A	B	A	A	X	X	B	B	X	X	X	X	X	B	X	X	B	A	X	B	B	A	B	A	X	X
1	84.664	PGA_scaffold0	15413924	PGA_scaffold0__31_contigs__length_47116934|15413924	X	X	B	B	X	B	X	X	X	X	X	A	B	X	B	B	A	X	U	A	B	A	A	X	X	B	B	X	X	X	X	X	U	X	X	B	A	X	B	B	A	B	A	X	X
1	85.914	PGA_scaffold0	15603618	PGA_scaffold0__31_contigs__length_47116934|15603618	X	X	U	U	X	B	X	X	X	X	X	A	B	X	B	B	A	X	A	A	B	A	A	X	X	B	B	U	U	X	X	X	U	X	X	B	A	B	B	B	A	B	A	X	X
1	85.914	PGA_scaffold0	15603667	PGA_scaffold0__31_contigs__length_47116934|15603667	X	X	B	U	X	B	X	X	X	X	X	A	B	X	B	B	A	X	A	A	B	A	A	X	X	B	B	U	U	X	X	X	U	X	X	B	A	B	B	B	A	B	A	X	X
1	85.914	PGA_scaffold0	15603680	PGA_scaffold0__31_contigs__length_47116934|15603680	X	X	B	U	X	B	X	X	X	X	X	A	B	X	B	B	A	X	A	A	B	A	A	X	X	B	B	U	U	X	X	X	U	X	X	B	A	B	B	B	A	B	A	X	X
1	84.664	PGA_scaffold0	16816489	PGA_scaffold0__31_contigs__length_47116934|16816489	X	X	B	B	X	B	X	X	X	X	X	A	B	X	B	B	A	X	A	A	U	A	A	X	X	B	B	X	X	X	X	X	B	X	X	B	A	X	B	B	A	B	A	X	X
1	84.664	PGA_scaffold0	16816658	PGA_scaffold0__31_contigs__length_47116934|16816658	X	X	B	B	X	B	X	X	X	X	X	A	B	X	B	B	A	X	A	A	B	A	A	X	X	B	B	X	X	X	X	X	B	X	X	B	A	X	B	B	A	B	A	X	X
1	84.664	PGA_scaffold0	16816662	PGA_scaffold0__31_contigs__length_47116934|16816662	X	X	B	B	X	B	X	X	X	X	X	A	B	X	B	B	A	X	A	A	B	A	A	X	X	B	B	X	X	X	X	X	B	X	X	B	A	X	B	B	A	B	A	X	X
1	84.664	PGA_scaffold0	18175438	PGA_scaffold0__31_contigs__length_47116934|18175438	X	X	B	B	X	B	X	X	X	X	X	A	B	X	B	B	A	X	A	A	B	A	A	X	X	B	B	X	X	X	X	X	B	X	X	B	A	X	B	B	A	B	A	X	X
1	84.664	PGA_scaffold0	18175443	PGA_scaffold0__31_contigs__length_47116934|18175443	X	X	B	B	X	B	X	X	X	X	X	A	B	X	B	B	A	X	A	A	B	A	A	X	X	B	B	X	X	X	X	X	B	X	X	B	A	X	B	B	A	B	A	X	X
1	84.664	PGA_scaffold0	18175500	PGA_scaffold0__31_contigs__length_47116934|18175500	X	X	B	B	X	B	X	X	X	X	X	A	B	X	B	B	A	X	A	A	B	A	A	X	X	B	B	X	X	X	X	X	B	X	X	B	A	X	B	B	A	B	A	X	X
1	84.664	PGA_scaffold0	18175550	PGA_scaffold0__31_contigs__length_47116934|18175550	X	X	B	B	X	B	X	X	X	X	X	A	B	X	B	B	A	X	A	A	B	A	A	X	X	B	B	X	X	X	X	X	B	X	X	B	A	X	B	B	A	B	A	X	X
1	84.664	PGA_scaffold0	18440005	PGA_scaffold0__31_contigs__length_47116934|18440005	X	X	B	B	X	B	X	X	X	X	X	A	B	X	B	B	A	X	A	A	B	A	A	X	X	B	B	X	X	X	X	X	B	X	X	B	A	X	B	B	A	B	A	X	X
1	84.664	PGA_scaffold0	18440023	PGA_scaffold0__31_contigs__length_47116934|18440023	X	X	B	B	X	B	X	X	X	X	X	A	B	X	B	B	A	X	A	A	B	A	A	X	X	B	B	X	X	X	X	X	B	X	X	B	A	X	B	B	A	B	A	X	X
1	84.664	PGA_scaffold0	18440028	PGA_scaffold0__31_contigs__length_47116934|18440028	X	X	B	B	X	B	X	X	X	X	X	A	B	X	B	B	A	X	A	A	B	A	A	X	X	B	B	X	X	X	X	X	B	X	X	B	A	X	B	B	A	B	A	X	X
1	84.664	PGA_scaffold0	18440128	PGA_scaffold0__31_contigs__length_47116934|18440128	X	X	B	B	X	B	X	X	X	X	X	A	B	X	B	B	A	X	A	A	B	A	A	X	X	B	B	X	X	X	X	X	B	X	X	B	A	X	B	B	A	B	A	X	X
1	84.664	PGA_scaffold0	18440141	PGA_scaffold0__31_contigs__length_47116934|18440141	X	X	B	B	X	B	X	X	X	X	X	A	B	X	B	B	A	X	A	A	B	A	A	X	X	B	B	X	X	X	X	X	B	X	X	B	A	X	B	B	A	B	A	X	X
#N/A	#N/A	PGA_scaffold0	18758023	PGA_scaffold0__31_contigs__length_47116934|18758023	X	X	U	U	X	B	X	X	X	X	X	A	B	X	B	B	U	X	A	U	U	A	U	X	X	U	U	U	X	U	X	X	U	U	U	U	A	U	U	B	U	B	A	X	U
#N/A	#N/A	PGA_scaffold0	18758404	PGA_scaffold0__31_contigs__length_47116934|18758404	X	X	U	U	X	B	X	X	X	X	X	A	B	X	B	B	U	X	A	U	U	A	U	X	X	U	U	U	X	U	X	X	U	U	X	U	A	U	U	B	U	B	A	X	U
#N/A	#N/A	PGA_scaffold0	18758437	PGA_scaffold0__31_contigs__length_47116934|18758437	X	X	U	U	X	B	X	X	X	X	X	A	B	X	B	B	U	X	A	U	U	A	U	X	X	U	U	U	X	U	X	X	U	U	X	U	A	U	U	B	U	B	A	X	U
1	84.664	PGA_scaffold0	19164419	PGA_scaffold0__31_contigs__length_47116934|19164419	X	X	B	B	X	B	X	X	X	X	X	A	B	X	B	B	A	X	A	A	B	A	A	X	X	B	B	X	X	X	X	X	B	X	X	B	A	X	B	B	A	B	A	X	X
1	84.664	PGA_scaffold0	19164552	PGA_scaffold0__31_contigs__length_47116934|19164552	X	X	B	B	X	B	X	X	X	X	X	A	B	X	B	B	A	X	A	A	B	A	A	X	X	B	B	X	X	X	X	X	B	X	X	B	A	X	B	B	A	B	A	X	X
1	84.664	PGA_scaffold0	19292428	PGA_scaffold0__31_contigs__length_47116934|19292428	X	X	B	B	X	B	X	X	X	X	X	A	B	X	B	B	A	X	A	A	B	A	A	X	X	B	B	X	X	X	X	X	B	X	X	B	A	X	B	B	A	B	A	X	X
1	84.664	PGA_scaffold0	19292490	PGA_scaffold0__31_contigs__length_47116934|19292490	X	X	B	B	X	B	X	X	X	X	X	A	B	X	B	B	A	X	A	A	B	A	A	X	X	B	B	X	X	X	X	X	B	X	X	B	A	X	B	B	A	B	A	X	X
1	84.664	PGA_scaffold0	19587123	PGA_scaffold0__31_contigs__length_47116934|19587123	X	X	B	B	X	B	X	X	X	X	X	A	B	X	B	B	A	X	A	A	B	A	A	X	X	B	U	X	X	U	X	U	B	U	X	B	A	X	U	B	A	B	A	X	X
1	84.664	PGA_scaffold0	20096739	PGA_scaffold0__31_contigs__length_47116934|20096739	X	X	B	B	X	B	X	X	X	X	X	A	B	X	B	B	A	X	A	A	B	U	A	X	X	B	U	X	X	X	X	X	B	X	X	B	A	X	B	B	A	B	A	X	X
1	84.664	PGA_scaffold0	21087645	PGA_scaffold0__31_contigs__length_47116934|21087645	X	X	B	B	X	B	X	X	X	X	X	A	B	X	B	B	A	X	A	A	B	A	A	X	X	B	B	X	X	X	X	X	B	X	X	B	A	X	B	B	A	B	A	X	X
1	84.664	PGA_scaffold0	21087646	PGA_scaffold0__31_contigs__length_47116934|21087646	X	X	B	B	X	B	X	X	X	X	X	A	B	X	B	B	A	X	A	A	B	A	A	X	X	B	B	X	X	X	X	X	B	X	X	B	A	X	B	B	A	B	A	X	X
1	84.664	PGA_scaffold0	21087662	PGA_scaffold0__31_contigs__length_47116934|21087662	X	X	B	B	X	B	X	X	X	X	X	A	B	X	B	B	A	X	A	A	B	A	A	X	X	B	B	X	X	X	X	X	B	X	X	B	A	X	B	B	A	B	A	X	X
1	84.664	PGA_scaffold0	21087669	PGA_scaffold0__31_contigs__length_47116934|21087669	X	X	B	B	X	B	X	X	X	X	X	A	B	X	B	B	A	X	A	A	B	A	A	X	X	B	B	X	X	X	X	X	B	X	X	B	A	X	B	B	A	B	A	X	X
1	84.664	PGA_scaffold0	21717129	PGA_scaffold0__31_contigs__length_47116934|21717129	X	X	B	B	X	B	X	X	X	X	X	A	B	X	B	B	A	X	A	A	B	A	A	X	X	B	B	X	X	X	X	X	B	X	X	B	A	X	B	B	A	B	A	X	X
#N/A	#N/A	PGA_scaffold0	22296782	PGA_scaffold0__31_contigs__length_47116934|22296782	X	X	U	B	X	B	X	X	X	X	X	A	B	X	U	B	A	X	A	A	U	A	A	X	X	U	U	X	X	X	X	U	U	X	X	U	U	U	U	B	U	U	A	X	X
1	84.664	PGA_scaffold0	23186248	PGA_scaffold0__31_contigs__length_47116934|23186248	X	X	B	B	X	B	U	X	X	X	X	U	B	X	B	B	A	X	U	A	B	A	A	X	X	U	B	X	X	X	X	U	B	X	U	U	U	X	U	U	U	B	A	U	X
1	84.664	PGA_scaffold0	23186353	PGA_scaffold0__31_contigs__length_47116934|23186353	X	X	B	B	X	B	U	X	X	X	X	U	B	X	B	B	A	X	U	A	B	A	A	X	X	B	B	X	X	X	X	U	B	X	U	U	U	X	U	U	U	B	A	U	X
#N/A	#N/A	PGA_scaffold0	25021742	PGA_scaffold0__31_contigs__length_47116934|25021742	X	U	U	B	X	B	U	U	X	X	X	A	B	X	U	B	A	U	A	U	B	A	A	X	X	B	U	X	U	U	U	U	U	X	X	U	U	X	B	B	U	U	A	X	X
#N/A	#N/A	PGA_scaffold0	25022023	PGA_scaffold0__31_contigs__length_47116934|25022023	X	U	U	B	X	B	U	U	X	X	X	A	B	X	U	B	A	U	A	U	B	A	A	X	X	B	U	X	U	U	U	U	U	X	X	U	U	X	B	B	U	U	A	X	X
#N/A	#N/A	PGA_scaffold0	25022076	PGA_scaffold0__31_contigs__length_47116934|25022076	X	U	U	B	X	B	U	U	X	X	X	A	B	X	U	B	A	U	A	U	B	A	A	X	X	B	U	X	U	U	U	U	U	X	X	U	U	X	B	B	U	U	A	X	X
1	84.664	PGA_scaffold0	25538293	PGA_scaffold0__31_contigs__length_47116934|25538293	X	X	B	U	X	U	X	X	X	X	X	A	B	X	U	U	A	X	U	U	B	A	A	U	X	B	B	X	X	X	X	X	U	X	X	U	A	X	B	B	A	B	A	X	X
1	84.664	PGA_scaffold0	25637446	PGA_scaffold0__31_contigs__length_47116934|25637446	X	X	B	B	X	B	X	X	X	X	X	A	B	X	B	B	A	X	A	A	B	A	A	X	X	B	B	X	X	X	X	X	B	X	X	B	A	X	B	B	A	B	A	X	X
#N/A	#N/A	PGA_scaffold0	25684246	PGA_scaffold0__31_contigs__length_47116934|25684246	X	X	B	U	X	B	X	U	X	U	X	A	B	X	U	B	U	X	U	A	B	A	A	X	X	B	U	X	U	U	X	X	U	U	X	U	U	X	B	B	A	B	A	X	X
1	84.664	PGA_scaffold0	25784818	PGA_scaffold0__31_contigs__length_47116934|25784818	X	X	B	B	X	U	U	X	X	X	X	A	B	X	U	B	A	X	A	A	B	A	A	X	X	B	B	U	X	X	X	X	B	X	U	U	U	X	B	B	A	B	A	X	X
1	84.664	PGA_scaffold0	25784882	PGA_scaffold0__31_contigs__length_47116934|25784882	X	X	B	B	X	U	U	X	X	X	X	A	B	X	U	B	A	X	A	A	B	A	A	X	X	B	B	X	X	X	U	X	B	X	U	U	U	X	B	B	A	B	A	X	X
1	84.664	PGA_scaffold0	25784922	PGA_scaffold0__31_contigs__length_47116934|25784922	X	X	B	B	X	U	U	X	X	X	X	A	B	X	U	B	A	X	A	A	B	A	A	X	X	B	B	X	X	X	U	X	B	X	U	U	U	X	B	B	A	B	A	X	X
1	84.664	PGA_scaffold0	26329070	PGA_scaffold0__31_contigs__length_47116934|26329070	X	X	B	B	X	U	X	X	X	X	X	A	U	X	B	B	A	X	A	A	B	A	A	X	X	B	U	X	X	X	X	X	B	X	X	U	A	X	B	B	A	B	A	X	X
1	84.664	PGA_scaffold0	26329392	PGA_scaffold0__31_contigs__length_47116934|26329392	X	X	B	B	X	U	X	X	X	X	X	A	U	X	B	B	A	X	A	A	B	A	A	X	X	B	U	X	X	X	X	X	B	X	X	U	A	X	B	B	A	B	A	X	X
1	84.664	PGA_scaffold0	26453987	PGA_scaffold0__31_contigs__length_47116934|26453987	X	X	B	B	X	U	X	X	X	X	X	A	B	U	B	B	A	X	A	A	B	A	A	X	X	B	U	X	X	X	X	X	B	X	X	B	A	X	B	B	A	B	A	X	X
1	84.664	PGA_scaffold0	26454002	PGA_scaffold0__31_contigs__length_47116934|26454002	X	X	B	B	X	U	X	X	X	X	X	A	B	U	B	B	A	X	A	A	B	A	A	X	X	B	U	X	X	X	X	X	B	X	X	B	A	X	B	B	A	B	A	X	X
1	84.664	PGA_scaffold0	26454040	PGA_scaffold0__31_contigs__length_47116934|26454040	X	X	B	B	X	U	X	X	X	X	X	A	B	U	B	B	A	X	A	A	B	A	A	X	X	B	U	U	X	U	X	X	B	X	X	B	A	X	B	B	A	B	A	X	X
1	84.664	PGA_scaffold0	26454159	PGA_scaffold0__31_contigs__length_47116934|26454159	X	X	B	B	X	U	X	X	X	X	X	A	B	U	B	B	A	X	A	A	B	A	A	X	X	B	U	X	X	X	X	X	B	X	X	B	A	X	B	B	A	B	A	X	X
1	84.664	PGA_scaffold0	27069489	PGA_scaffold0__31_contigs__length_47116934|27069489	X	X	B	B	X	B	X	X	X	X	X	A	B	X	B	B	A	X	A	A	B	A	A	X	X	B	B	X	X	X	X	X	B	X	X	B	A	X	B	B	A	B	A	X	X
1	84.664	PGA_scaffold0	27069501	PGA_scaffold0__31_contigs__length_47116934|27069501	X	X	B	B	X	B	X	X	X	X	X	A	B	X	B	B	A	X	A	A	B	A	A	X	X	B	B	X	X	X	X	X	B	X	X	B	A	X	B	B	A	B	A	X	X
1	84.664	PGA_scaffold0	27083969	PGA_scaffold0__31_contigs__length_47116934|27083969	X	X	B	B	X	B	X	X	X	X	X	A	B	X	B	B	A	X	U	U	B	A	A	X	X	B	B	X	X	X	X	X	B	X	X	B	A	X	B	B	A	B	A	X	X
1	84.664	PGA_scaffold0	27280478	PGA_scaffold0__31_contigs__length_47116934|27280478	X	X	B	U	X	B	X	X	X	X	X	A	U	X	U	B	A	X	A	A	B	U	A	X	X	B	B	X	U	X	X	X	U	U	X	B	A	X	B	B	U	B	A	X	X
1	84.664	PGA_scaffold0	27280496	PGA_scaffold0__31_contigs__length_47116934|27280496	X	X	B	U	X	B	X	X	X	X	X	A	U	X	U	B	A	X	A	A	B	U	A	X	X	B	U	X	U	X	X	X	U	U	X	U	A	X	B	B	U	B	A	X	X
1	84.664	PGA_scaffold0	27767525	PGA_scaffold0__31_contigs__length_47116934|27767525	X	X	B	B	X	U	U	X	X	X	X	A	B	X	B	B	A	X	A	A	B	A	A	X	X	B	B	X	U	X	X	X	B	X	X	B	A	X	B	B	A	B	A	X	X
1	84.664	PGA_scaffold0	27990632	PGA_scaffold0__31_contigs__length_47116934|27990632	X	X	B	B	X	B	U	X	X	X	X	A	B	X	B	B	A	X	A	A	B	A	A	X	X	B	B	X	U	X	X	X	U	X	X	B	A	X	B	B	A	B	A	X	X
1	84.664	PGA_scaffold0	28448800	PGA_scaffold0__31_contigs__length_47116934|28448800	X	X	B	B	X	B	X	X	X	X	X	A	B	X	B	B	A	X	A	A	B	A	A	X	X	B	B	X	X	X	X	X	B	X	X	B	A	X	B	B	A	B	A	X	X
#N/A	#N/A	PGA_scaffold0	28482291	PGA_scaffold0__31_contigs__length_47116934|28482291	X	X	B	B	X	U	U	X	X	X	X	A	B	X	U	U	A	X	U	A	B	A	A	X	X	B	U	X	X	X	X	U	U	X	U	U	U	X	B	U	A	B	A	X	X
1	83.3	PGA_scaffold0	28850910	PGA_scaffold0__31_contigs__length_47116934|28850910	X	X	B	B	X	B	X	X	X	X	X	A	B	X	B	B	A	B	A	A	B	U	A	X	X	B	U	X	X	X	X	U	U	X	X	B	A	X	B	B	A	B	A	X	X
1	83.3	PGA_scaffold0	28882187	PGA_scaffold0__31_contigs__length_47116934|28882187	X	X	B	B	X	B	U	X	X	X	X	A	B	X	U	B	A	B	A	A	B	A	A	X	X	B	B	X	X	X	X	X	B	X	X	B	A	X	B	B	A	B	A	X	X
1	82.618	PGA_scaffold0	29124110	PGA_scaffold0__31_contigs__length_47116934|29124110	X	A	B	B	X	B	X	X	X	X	X	A	B	X	B	B	A	B	A	A	B	A	A	X	X	B	B	X	U	X	X	X	B	X	X	B	A	X	U	B	A	B	A	X	X
1	82.618	PGA_scaffold0	29316344	PGA_scaffold0__31_contigs__length_47116934|29316344	X	A	B	B	X	B	X	X	X	X	X	A	B	X	B	B	A	B	A	A	B	A	A	X	X	B	B	X	X	X	X	X	B	X	X	B	A	X	B	B	A	B	A	X	X
1	82.618	PGA_scaffold0	29645947	PGA_scaffold0__31_contigs__length_47116934|29645947	X	A	B	B	X	B	X	X	X	X	X	A	B	X	U	B	A	B	U	A	B	A	A	X	X	B	B	X	X	X	X	X	B	X	X	B	A	X	B	B	A	B	A	X	X
#N/A	#N/A	PGA_scaffold0	29675882	PGA_scaffold0__31_contigs__length_47116934|29675882	X	U	B	B	X	U	X	U	X	X	U	A	B	X	U	B	A	B	U	U	B	U	A	X	X	B	U	X	X	X	U	X	U	X	X	U	U	X	B	B	A	U	A	X	X
#N/A	#N/A	PGA_scaffold0	29675929	PGA_scaffold0__31_contigs__length_47116934|29675929	X	U	B	B	X	U	X	U	X	X	U	A	B	X	U	B	A	B	U	U	B	U	A	X	X	B	U	X	X	X	U	X	U	X	X	U	U	X	B	B	A	U	A	X	X
1	82.618	PGA_scaffold0	29718894	PGA_scaffold0__31_contigs__length_47116934|29718894	X	A	B	B	X	B	X	U	X	X	X	A	B	X	B	B	A	B	A	A	B	A	A	X	X	B	B	X	X	X	X	X	B	X	X	B	U	X	B	B	A	B	A	U	U
1	82.618	PGA_scaffold0	29718907	PGA_scaffold0__31_contigs__length_47116934|29718907	X	A	B	B	X	B	X	U	X	X	X	A	B	X	B	B	A	B	A	A	B	A	A	X	X	B	B	X	X	X	X	X	B	X	X	B	U	X	B	B	A	B	A	U	U
1	82.618	PGA_scaffold0	29718920	PGA_scaffold0__31_contigs__length_47116934|29718920	X	A	B	B	X	B	X	U	X	X	X	A	B	X	B	B	A	B	A	A	B	A	A	X	X	B	B	X	X	X	X	X	B	X	X	B	U	X	B	B	A	B	A	U	U
1	82.618	PGA_scaffold0	29718922	PGA_scaffold0__31_contigs__length_47116934|29718922	X	A	B	B	X	B	X	U	X	X	X	A	B	X	B	B	A	B	A	A	B	A	A	X	X	B	B	X	X	X	X	X	B	X	X	B	U	X	B	B	A	B	A	U	U
1	82.618	PGA_scaffold0	30029201	PGA_scaffold0__31_contigs__length_47116934|30029201	X	A	B	B	X	B	X	X	X	X	X	A	B	X	B	B	A	B	A	A	B	A	A	X	X	B	B	X	X	X	X	X	B	X	X	B	U	X	B	B	A	B	A	X	X
1	82.618	PGA_scaffold0	30029210	PGA_scaffold0__31_contigs__length_47116934|30029210	X	A	B	B	X	B	X	X	X	X	X	A	B	X	B	B	A	B	A	A	B	A	A	X	X	B	B	X	X	X	X	X	B	X	X	B	U	X	B	B	A	B	A	X	X
1	82.618	PGA_scaffold0	30029387	PGA_scaffold0__31_contigs__length_47116934|30029387	X	A	B	B	X	B	X	X	X	X	X	A	B	X	B	B	A	B	A	A	B	A	A	X	X	B	B	X	X	X	X	X	B	X	X	B	U	X	B	B	A	B	A	X	X
1	82.618	PGA_scaffold0	30029428	PGA_scaffold0__31_contigs__length_47116934|30029428	X	A	B	B	X	B	X	X	X	X	X	A	B	X	B	B	A	B	A	A	B	A	A	X	X	B	B	X	X	X	X	X	B	X	X	B	U	X	B	B	A	B	A	X	X
1	68.75	PGA_scaffold0	31504589	PGA_scaffold0__31_contigs__length_47116934|31504589	X	A	X	B	X	B	X	X	X	U	A	A	B	X	B	U	X	X	U	A	B	A	X	X	X	B	U	X	X	U	X	U	U	X	X	B	A	A	B	B	A	X	A	X	X
1	68.75	PGA_scaffold0	31504926	PGA_scaffold0__31_contigs__length_47116934|31504926	X	A	X	B	X	B	X	X	X	U	A	A	B	X	B	U	X	X	U	A	B	A	X	X	X	B	U	X	X	U	X	U	U	X	X	B	A	A	B	B	A	X	A	X	X
1	66.703	PGA_scaffold0	31681904	PGA_scaffold0__31_contigs__length_47116934|31681904	X	A	X	B	X	B	X	X	X	X	A	A	B	X	B	B	X	X	A	A	B	A	X	X	X	B	B	X	X	X	X	A	B	X	X	B	A	A	B	B	A	X	A	X	X
1	66.703	PGA_scaffold0	31681958	PGA_scaffold0__31_contigs__length_47116934|31681958	X	A	X	B	X	B	X	X	X	X	A	A	B	X	B	B	X	X	A	A	B	A	X	X	X	B	B	X	X	X	X	A	B	X	X	B	A	A	B	B	A	X	A	X	X
1	66.703	PGA_scaffold0	31682002	PGA_scaffold0__31_contigs__length_47116934|31682002	X	A	X	B	X	B	X	X	X	X	A	A	B	X	B	B	X	X	A	A	B	A	X	X	X	B	B	X	X	X	X	A	B	X	X	B	A	A	B	B	A	X	A	X	X
1	66.703	PGA_scaffold0	31682020	PGA_scaffold0__31_contigs__length_47116934|31682020	X	A	X	B	X	B	X	X	X	X	A	A	B	X	B	B	X	X	A	A	B	A	X	X	X	B	B	X	X	X	X	A	B	X	X	B	A	A	B	B	A	X	A	X	X
1	66.135	PGA_scaffold0	31856315	PGA_scaffold0__31_contigs__length_47116934|31856315	X	A	X	B	X	B	X	X	X	X	A	A	B	X	B	B	X	X	A	A	B	A	X	X	X	B	B	U	X	X	X	A	B	X	X	B	A	A	B	B	A	X	A	X	X
1	66.135	PGA_scaffold0	31859339	PGA_scaffold0__31_contigs__length_47116934|31859339	X	A	U	B	X	B	X	X	X	X	A	A	B	X	B	B	X	X	A	A	B	U	X	X	X	B	U	X	X	U	X	A	B	X	X	U	A	A	B	B	A	U	A	X	X
1	66.135	PGA_scaffold0	31859714	PGA_scaffold0__31_contigs__length_47116934|31859714	X	A	U	B	X	B	X	X	X	X	A	A	B	X	B	B	X	X	A	A	B	U	X	X	X	B	U	X	X	U	X	A	B	X	X	U	A	A	B	B	A	U	A	X	X
1	65.567	PGA_scaffold0	31916342	PGA_scaffold0__31_contigs__length_47116934|31916342	X	A	U	B	X	B	X	X	X	X	A	A	B	B	B	B	X	U	A	A	B	A	X	X	X	B	B	X	X	X	X	A	B	X	X	B	A	A	B	B	A	X	A	X	X
1	65.567	PGA_scaffold0	31916350	PGA_scaffold0__31_contigs__length_47116934|31916350	X	A	U	B	X	B	X	X	X	X	A	A	B	B	B	B	X	U	A	A	B	A	X	X	X	B	B	X	X	X	X	A	B	X	X	B	A	A	B	B	A	X	A	X	X
1	65.567	PGA_scaffold0	31916365	PGA_scaffold0__31_contigs__length_47116934|31916365	X	A	U	B	U	B	U	X	X	X	A	A	B	B	B	B	X	U	A	A	B	A	U	U	X	B	B	X	X	X	X	A	B	X	X	B	A	A	B	B	A	U	A	U	X
1	65.567	PGA_scaffold0	31916372	PGA_scaffold0__31_contigs__length_47116934|31916372	X	A	U	B	X	B	X	X	X	X	A	A	B	B	B	B	X	U	A	A	B	A	X	X	X	B	B	X	X	X	X	A	B	X	X	B	A	A	B	B	A	X	A	X	X
1	65.567	PGA_scaffold0	31917166	PGA_scaffold0__31_contigs__length_47116934|31917166	X	A	X	B	X	B	X	X	X	X	A	A	B	B	B	B	X	X	A	A	B	A	X	X	X	B	B	X	X	X	X	A	B	X	X	B	A	A	B	B	A	X	A	X	X
1	65.567	PGA_scaffold0	31917198	PGA_scaffold0__31_contigs__length_47116934|31917198	X	A	X	B	X	B	X	X	X	X	A	A	B	B	B	B	X	X	A	A	B	A	X	X	X	B	B	X	X	X	X	A	B	X	X	B	A	A	B	B	A	X	A	X	X
1	65.567	PGA_scaffold0	31932740	PGA_scaffold0__31_contigs__length_47116934|31932740	X	A	X	U	X	B	X	X	X	X	A	A	B	B	U	B	X	X	U	U	B	U	X	U	X	B	B	U	X	X	X	A	B	X	X	B	A	A	B	B	A	X	A	X	X
1	65.567	PGA_scaffold0	31932755	PGA_scaffold0__31_contigs__length_47116934|31932755	X	A	X	U	X	B	X	X	X	X	A	A	B	B	U	B	X	X	U	U	B	U	X	U	X	B	B	U	X	X	X	A	B	X	X	B	A	A	B	B	A	X	A	X	X
1	65.567	PGA_scaffold0	31941986	PGA_scaffold0__31_contigs__length_47116934|31941986	X	A	X	B	X	U	X	X	X	X	A	A	B	B	B	B	X	X	A	U	B	A	X	X	X	B	U	X	U	X	X	A	U	X	X	B	A	A	B	B	A	X	A	X	X
1	65.567	PGA_scaffold0	31984809	PGA_scaffold0__31_contigs__length_47116934|31984809	X	A	X	B	X	B	X	X	X	X	A	A	B	B	B	B	X	X	A	A	B	U	X	X	X	B	B	X	X	X	X	A	U	X	U	B	A	A	B	B	A	X	A	X	X
1	65.567	PGA_scaffold0	31984841	PGA_scaffold0__31_contigs__length_47116934|31984841	X	A	X	B	X	B	X	X	X	X	A	A	B	B	B	B	X	X	A	A	B	U	X	X	X	B	B	X	X	X	X	A	U	X	U	B	A	A	B	B	A	X	A	X	X
1	62.381	PGA_scaffold0	32147461	PGA_scaffold0__31_contigs__length_47116934|32147461	B	X	X	B	X	B	X	X	X	X	A	X	B	B	B	B	X	X	U	A	B	A	X	X	X	B	B	X	X	X	X	X	B	X	X	B	A	A	B	B	A	X	A	X	X
1	62.381	PGA_scaffold0	32147635	PGA_scaffold0__31_contigs__length_47116934|32147635	B	X	X	B	X	B	X	X	X	X	A	X	B	B	B	B	X	X	U	A	B	A	X	X	X	B	B	X	X	X	X	X	B	X	X	B	A	A	B	B	A	X	A	X	X
1	62.381	PGA_scaffold0	32147670	PGA_scaffold0__31_contigs__length_47116934|32147670	B	X	X	B	X	B	X	X	X	X	A	X	B	B	B	B	X	X	U	A	B	A	X	X	X	B	B	X	X	X	X	X	B	X	X	B	A	A	B	B	A	X	A	X	X
1	62.381	PGA_scaffold0	32162479	PGA_scaffold0__31_contigs__length_47116934|32162479	B	X	X	B	X	B	X	X	X	X	A	X	B	B	B	B	X	X	A	A	B	A	X	X	X	B	B	X	X	X	X	X	B	X	X	B	A	A	B	B	A	X	A	X	X
#N/A	#N/A	PGA_scaffold0	32225287	PGA_scaffold0__31_contigs__length_47116934|32225287	B	X	X	U	X	B	X	X	U	X	A	X	B	U	B	B	X	X	A	A	B	A	X	X	X	B	B	X	B	A	X	X	B	A	U	B	A	A	B	B	A	X	A	X	X
#N/A	#N/A	PGA_scaffold0	32225288	PGA_scaffold0__31_contigs__length_47116934|32225288	B	X	X	U	X	B	X	X	U	X	A	X	B	U	B	B	X	X	A	A	B	A	X	X	X	B	B	X	B	A	X	X	B	A	U	B	A	A	B	B	A	X	A	X	X
#N/A	#N/A	PGA_scaffold0	32225296	PGA_scaffold0__31_contigs__length_47116934|32225296	B	X	X	U	X	B	X	X	U	X	A	X	B	U	B	B	X	X	A	A	B	A	X	X	X	B	B	X	B	A	X	X	B	U	U	B	A	A	B	B	A	X	A	X	X
#N/A	#N/A	PGA_scaffold0	32225351	PGA_scaffold0__31_contigs__length_47116934|32225351	B	X	X	U	X	B	X	X	U	X	A	X	B	U	B	B	X	X	A	A	B	A	X	X	X	B	B	X	B	A	X	X	B	U	U	B	A	A	B	B	A	X	A	X	X
#N/A	#N/A	PGA_scaffold0	32225374	PGA_scaffold0__31_contigs__length_47116934|32225374	B	X	X	U	X	B	X	X	U	X	A	X	B	U	B	B	X	X	A	A	B	A	X	X	X	B	B	X	B	A	X	X	B	A	U	B	A	A	B	B	A	X	A	X	X
#N/A	#N/A	PGA_scaffold0	32258460	PGA_scaffold0__31_contigs__length_47116934|32258460	B	X	X	U	X	B	X	X	X	X	A	X	B	U	B	B	X	X	A	U	B	A	X	X	X	U	U	X	U	U	X	X	U	U	X	B	U	U	B	B	U	X	U	X	X
1	61.813	PGA_scaffold0	32315055	PGA_scaffold0__31_contigs__length_47116934|32315055	B	X	X	B	X	B	X	X	X	X	A	X	B	B	B	B	X	X	U	U	B	U	X	X	X	B	B	U	B	X	X	X	B	X	X	B	A	A	B	B	A	X	A	X	X
1	61.131	PGA_scaffold0	32346357	PGA_scaffold0__31_contigs__length_47116934|32346357	B	X	X	B	X	B	X	X	X	X	A	X	B	B	U	B	X	X	A	U	B	A	X	X	X	B	U	X	B	X	U	X	B	X	X	B	A	A	B	U	A	X	A	X	X
#N/A	#N/A	PGA_scaffold0	32373722	PGA_scaffold0__31_contigs__length_47116934|32373722	B	X	X	U	X	U	X	X	X	X	A	X	B	B	U	U	X	X	A	A	B	A	X	U	X	B	U	U	U	X	X	X	U	X	U	U	A	A	B	U	A	X	A	X	X
#N/A	#N/A	PGA_scaffold0	32384658	PGA_scaffold0__31_contigs__length_47116934|32384658	U	X	U	U	X	B	X	X	X	X	A	U	B	B	U	B	X	X	U	U	B	U	X	X	X	B	U	X	B	U	U	X	B	X	X	U	U	A	U	B	A	X	A	X	X
#N/A	#N/A	PGA_scaffold0	32565830	PGA_scaffold0__31_contigs__length_47116934|32565830	U	X	U	U	X	U	X	U	X	U	A	X	B	B	U	U	X	U	U	U	B	U	X	X	B	B	U	X	U	X	X	X	U	X	X	U	U	A	U	B	U	X	A	X	X
#N/A	#N/A	PGA_scaffold0	32565841	PGA_scaffold0__31_contigs__length_47116934|32565841	U	X	U	U	X	U	X	U	X	U	A	X	B	B	U	U	X	U	U	U	B	U	X	X	B	B	U	X	U	X	X	X	U	X	X	U	U	A	U	B	U	X	A	X	X
#N/A	#N/A	PGA_scaffold0	32565849	PGA_scaffold0__31_contigs__length_47116934|32565849	U	X	U	U	X	U	X	U	X	U	A	X	B	B	U	U	X	U	U	U	B	U	X	X	B	B	U	X	U	X	X	X	U	X	X	U	U	A	U	B	A	X	A	X	X
#N/A	#N/A	PGA_scaffold0	32565884	PGA_scaffold0__31_contigs__length_47116934|32565884	U	X	U	U	X	U	X	U	X	U	A	X	B	B	U	U	X	U	U	U	B	U	U	X	B	B	U	X	U	X	X	X	U	X	X	U	U	A	U	B	U	X	A	X	X
#N/A	#N/A	PGA_scaffold0	32565885	PGA_scaffold0__31_contigs__length_47116934|32565885	U	X	U	U	X	U	X	U	X	U	A	X	B	B	U	U	X	U	U	U	B	U	X	X	B	B	U	X	U	X	X	X	U	X	X	U	U	A	U	B	U	X	A	X	X
1	57.902	PGA_scaffold0	32632470	PGA_scaffold0__31_contigs__length_47116934|32632470	B	X	X	X	X	B	X	X	X	X	A	X	B	B	B	B	X	X	A	A	B	A	X	X	B	B	U	U	U	U	X	X	B	X	U	B	B	A	U	B	A	X	U	X	X
1	56.538	PGA_scaffold0	32724237	PGA_scaffold0__31_contigs__length_47116934|32724237	B	X	X	X	X	B	X	X	X	X	A	X	B	B	X	B	X	X	A	A	B	A	X	X	B	B	B	X	B	X	X	X	B	X	X	B	U	A	U	B	A	X	A	X	X
#N/A	#N/A	PGA_scaffold0	32824295	PGA_scaffold0__31_contigs__length_47116934|32824295	U	X	U	X	X	B	X	X	X	X	A	A	B	B	X	B	X	X	U	A	B	A	X	X	B	B	U	X	U	X	U	X	B	X	X	U	U	A	U	B	A	X	A	X	X
#N/A	#N/A	PGA_scaffold0	32824355	PGA_scaffold0__31_contigs__length_47116934|32824355	U	X	U	X	X	B	X	X	X	X	A	A	B	B	X	B	X	X	U	A	B	A	X	X	B	B	U	X	U	X	U	X	B	X	U	U	U	A	U	B	A	X	A	X	X
1	56.538	PGA_scaffold0	32824753	PGA_scaffold0__31_contigs__length_47116934|32824753	B	X	X	X	X	B	U	X	X	X	A	X	B	B	X	B	X	X	A	U	B	U	X	X	B	B	B	X	B	X	X	X	B	X	X	U	B	A	U	B	A	U	A	X	X
1	56.538	PGA_scaffold0	32825008	PGA_scaffold0__31_contigs__length_47116934|32825008	B	X	X	X	X	B	U	X	X	X	A	X	B	B	X	B	X	X	A	U	B	U	X	X	B	B	B	X	B	X	X	X	B	X	X	U	B	A	U	B	A	U	A	X	X
1	56.538	PGA_scaffold0	32825015	PGA_scaffold0__31_contigs__length_47116934|32825015	B	X	X	X	X	B	U	X	X	X	A	X	B	B	X	B	X	X	A	U	B	U	X	X	B	B	B	X	B	X	X	X	B	X	X	U	B	A	U	B	A	U	A	X	X
1	56.538	PGA_scaffold0	32830376	PGA_scaffold0__31_contigs__length_47116934|32830376	B	X	U	X	X	B	X	X	X	X	A	X	B	B	X	B	X	X	U	U	B	U	X	X	B	B	B	X	B	U	X	X	U	X	X	B	B	A	B	B	A	X	A	X	X
1	55.969	PGA_scaffold0	32850710	PGA_scaffold0__31_contigs__length_47116934|32850710	B	X	X	X	X	B	X	X	X	X	U	X	B	B	X	B	X	X	A	A	B	U	X	X	B	B	B	X	B	X	X	X	B	X	U	B	B	A	B	B	A	X	A	X	X
1	55.969	PGA_scaffold0	32959698	PGA_scaffold0__31_contigs__length_47116934|32959698	B	X	X	X	X	B	X	X	X	X	A	X	B	B	X	B	X	X	A	U	B	A	X	X	B	B	U	X	B	X	X	X	U	X	X	B	B	A	B	B	A	X	A	X	X
1	55.969	PGA_scaffold0	32959722	PGA_scaffold0__31_contigs__length_47116934|32959722	B	X	X	X	X	B	X	X	X	X	A	X	B	B	X	B	X	X	A	U	B	A	X	X	B	B	U	X	B	X	X	X	U	X	X	B	B	A	B	B	A	X	A	X	X
1	53.923	PGA_scaffold0	33038231	PGA_scaffold0__31_contigs__length_47116934|33038231	B	X	U	X	X	B	X	U	X	B	A	X	B	B	X	B	X	X	A	A	B	A	X	U	B	B	B	X	B	X	U	X	B	X	X	B	B	A	B	B	A	X	A	X	X
1	53.923	PGA_scaffold0	33038234	PGA_scaffold0__31_contigs__length_47116934|33038234	B	X	U	X	X	B	X	U	X	B	A	X	B	B	X	B	X	X	A	A	B	A	X	U	B	B	B	X	B	X	U	X	B	X	X	B	B	A	B	B	A	X	A	X	X
1	53.241	PGA_scaffold0	33094584	PGA_scaffold0__31_contigs__length_47116934|33094584	B	X	X	X	X	B	X	X	X	B	A	X	B	B	X	B	X	X	A	A	B	A	X	X	B	B	B	X	B	X	X	X	B	X	A	B	B	A	B	B	A	X	A	X	X
1	53.241	PGA_scaffold0	33094678	PGA_scaffold0__31_contigs__length_47116934|33094678	B	X	X	X	X	B	X	X	X	B	A	X	B	B	X	B	X	X	A	A	B	A	X	X	B	B	B	X	B	X	X	X	B	X	A	B	B	A	B	B	A	X	A	X	X
1	53.241	PGA_scaffold0	33094688	PGA_scaffold0__31_contigs__length_47116934|33094688	B	X	X	X	X	B	X	X	X	B	A	X	B	B	X	B	X	X	A	A	B	A	X	X	B	B	B	X	B	X	X	X	B	X	A	B	B	A	B	B	A	X	A	X	X
1	52.559	PGA_scaffold0	33129466	PGA_scaffold0__31_contigs__length_47116934|33129466	B	X	X	X	X	B	X	X	X	U	A	X	B	B	U	B	X	X	A	A	B	A	X	X	B	B	B	X	U	X	X	X	U	X	A	U	U	A	B	B	A	U	A	X	U
1	52.559	PGA_scaffold0	33129489	PGA_scaffold0__31_contigs__length_47116934|33129489	B	X	X	X	X	B	X	X	X	U	A	X	B	B	X	B	X	X	A	A	B	A	X	X	B	B	B	X	U	X	X	X	B	X	A	U	U	A	B	B	A	X	A	X	U
1	52.559	PGA_scaffold0	33129505	PGA_scaffold0__31_contigs__length_47116934|33129505	B	X	X	X	X	B	X	X	X	U	A	X	B	B	X	B	X	X	A	A	B	A	X	X	B	B	B	X	U	X	X	X	B	X	A	U	U	A	B	B	A	X	A	X	U
1	51.877	PGA_scaffold0	33173557	PGA_scaffold0__31_contigs__length_47116934|33173557	B	X	X	X	X	B	X	X	X	B	A	X	B	B	X	B	X	X	A	A	B	A	X	X	B	B	B	X	B	X	X	X	B	X	A	B	B	A	B	B	A	X	A	X	X
#N/A	#N/A	PGA_scaffold0	33247651	PGA_scaffold0__31_contigs__length_47116934|33247651	B	X	X	X	X	B	X	X	X	U	A	B	B	B	X	B	X	X	U	A	B	U	X	X	B	B	B	X	B	U	X	X	B	U	A	B	B	A	B	B	A	X	A	X	X
#N/A	#N/A	PGA_scaffold0	33247693	PGA_scaffold0__31_contigs__length_47116934|33247693	B	X	X	X	X	B	X	X	X	U	A	B	B	B	X	B	X	X	U	A	B	U	X	X	B	B	B	X	B	U	X	X	B	U	A	B	B	A	B	B	A	X	A	X	X
1	51.877	PGA_scaffold0	33255677	PGA_scaffold0__31_contigs__length_47116934|33255677	B	X	X	X	X	B	X	X	X	B	A	X	B	B	X	B	X	X	A	A	B	A	X	X	B	B	B	X	B	X	X	X	B	X	A	B	B	A	B	B	A	X	A	X	X
1	51.877	PGA_scaffold0	33285701	PGA_scaffold0__31_contigs__length_47116934|33285701	B	X	X	X	X	U	U	U	X	U	A	X	B	B	X	B	X	X	U	U	B	U	X	X	B	B	U	X	B	X	U	X	B	X	U	U	U	A	B	U	A	X	A	X	X
1	51.877	PGA_scaffold0	33320483	PGA_scaffold0__31_contigs__length_47116934|33320483	B	X	X	X	X	U	U	X	X	B	A	X	U	B	X	B	X	X	U	U	B	U	X	X	B	B	B	X	U	X	X	X	B	X	A	U	B	A	U	B	A	X	A	U	X
#N/A	#N/A	PGA_scaffold0	33366368	PGA_scaffold0__31_contigs__length_47116934|33366368	B	X	A	X	X	U	X	X	X	U	A	X	B	B	X	B	X	X	A	U	B	U	X	X	U	B	U	X	U	U	X	X	U	X	A	U	B	A	B	B	A	X	U	U	X
#N/A	#N/A	PGA_scaffold0	33366692	PGA_scaffold0__31_contigs__length_47116934|33366692	B	X	A	X	X	U	X	X	X	U	A	X	B	B	X	B	X	X	A	U	U	U	X	X	U	B	U	X	U	U	X	X	U	X	A	U	B	A	B	B	A	X	U	U	X
1	34.919	PGA_scaffold0	34544915	PGA_scaffold0__31_contigs__length_47116934|34544915	X	X	U	X	X	B	X	X	B	U	U	X	X	X	X	B	X	X	A	X	A	X	B	X	B	B	U	B	U	U	A	X	U	X	A	B	B	A	U	X	A	U	X	A	X
1	35.601	PGA_scaffold0	34885651	PGA_scaffold0__31_contigs__length_47116934|34885651	X	X	U	X	X	B	X	X	B	U	X	X	X	X	X	B	X	X	A	X	A	X	B	X	B	B	X	X	B	X	U	X	B	X	U	B	U	A	U	X	A	B	X	A	X
1	35.601	PGA_scaffold0	34930357	PGA_scaffold0__31_contigs__length_47116934|34930357	X	X	A	X	X	B	X	X	B	U	X	X	X	X	X	B	X	X	A	X	A	X	B	X	B	B	U	X	B	X	U	X	U	X	U	U	B	A	X	X	A	B	X	A	X
1	36.283	PGA_scaffold0	34966317	PGA_scaffold0__31_contigs__length_47116934|34966317	B	X	U	U	X	B	X	X	B	B	X	U	X	X	X	B	X	X	A	X	A	U	B	X	B	B	X	X	B	X	U	X	U	X	U	B	B	A	B	X	A	B	X	A	X
1	36.283	PGA_scaffold0	34966413	PGA_scaffold0__31_contigs__length_47116934|34966413	B	X	U	X	X	B	X	X	B	B	X	U	X	X	X	B	X	X	A	X	A	U	B	X	B	B	X	X	B	X	U	X	U	X	U	B	B	A	B	X	A	B	X	A	X
1	33.442	PGA_scaffold0	35350181	PGA_scaffold0__31_contigs__length_47116934|35350181	X	X	A	X	X	B	X	X	B	U	X	X	X	X	X	B	X	X	U	X	A	X	B	X	U	B	X	X	B	U	U	X	B	X	U	B	B	A	X	X	A	B	X	A	X
1	31.395	PGA_scaffold0	35562674	PGA_scaffold0__31_contigs__length_47116934|35562674	X	X	A	X	X	B	X	X	B	X	X	X	X	X	X	B	X	B	A	X	A	X	B	X	B	B	X	X	U	X	A	X	B	X	A	B	U	X	X	X	A	B	X	A	X
1	29.576	PGA_scaffold0	35641522	PGA_scaffold0__31_contigs__length_47116934|35641522	X	X	A	A	X	B	X	X	B	X	X	X	X	X	X	B	X	B	A	X	A	X	B	X	B	B	X	X	B	X	A	B	B	X	A	B	U	X	X	X	A	B	X	A	X
1	29.576	PGA_scaffold0	35641547	PGA_scaffold0__31_contigs__length_47116934|35641547	X	X	A	A	X	B	X	X	B	X	X	X	X	X	X	B	X	B	A	X	A	X	B	X	B	B	X	X	B	X	A	B	B	X	A	B	B	X	X	X	A	B	X	A	X
1	29.576	PGA_scaffold0	35641548	PGA_scaffold0__31_contigs__length_47116934|35641548	X	X	A	A	X	B	X	X	B	X	X	X	X	X	X	B	X	B	A	X	A	X	B	X	B	B	X	X	B	X	A	B	B	X	A	B	B	X	X	X	A	B	X	A	X
1	80.117	PGA_scaffold0	35860640	PGA_scaffold0__31_contigs__length_47116934|35860640	X	A	B	B	X	B	X	X	X	X	X	A	B	X	U	B	A	B	A	A	B	A	A	X	X	B	B	X	X	X	X	X	B	X	X	U	A	X	B	B	A	B	A	X	X
1	80.117	PGA_scaffold0	35860670	PGA_scaffold0__31_contigs__length_47116934|35860670	X	A	B	B	X	B	X	X	X	X	X	A	B	X	U	B	A	B	A	A	B	A	A	X	X	B	B	X	X	X	X	X	B	X	X	B	A	X	B	B	A	B	A	X	X
1	80.117	PGA_scaffold0	35860680	PGA_scaffold0__31_contigs__length_47116934|35860680	X	A	B	B	X	B	X	X	X	X	X	A	B	X	U	B	A	B	A	A	B	A	A	X	X	B	B	X	X	X	X	X	B	X	X	B	A	X	B	B	A	B	A	X	X
#N/A	#N/A	PGA_scaffold0	35864811	PGA_scaffold0__31_contigs__length_47116934|35864811	X	U	U	B	X	U	U	U	X	X	X	A	B	X	U	B	U	U	A	A	B	U	A	U	X	B	U	X	U	U	X	X	B	X	X	B	U	X	B	U	A	B	A	X	X
1	82.049	PGA_scaffold0	36339162	PGA_scaffold0__31_contigs__length_47116934|36339162	X	A	B	B	X	B	X	X	X	X	U	A	B	X	B	B	A	B	A	A	B	U	A	X	X	B	B	X	U	X	X	X	B	X	X	B	A	X	B	B	A	B	A	X	X
1	82.049	PGA_scaffold0	36339163	PGA_scaffold0__31_contigs__length_47116934|36339163	X	A	B	B	X	B	X	X	X	X	U	A	B	X	B	B	A	B	A	A	B	U	A	X	X	B	B	X	U	X	X	X	B	X	X	B	A	X	B	B	A	B	A	X	X
1	82.049	PGA_scaffold0	36339441	PGA_scaffold0__31_contigs__length_47116934|36339441	X	A	B	B	X	B	U	X	X	X	U	A	B	X	B	U	A	B	A	A	B	A	A	X	X	B	B	X	U	X	X	X	B	X	X	B	A	X	B	B	A	B	A	X	X
1	82.049	PGA_scaffold0	36339516	PGA_scaffold0__31_contigs__length_47116934|36339516	X	A	B	B	X	B	X	X	X	X	U	A	B	X	B	B	A	B	A	A	B	A	A	X	X	B	B	X	U	X	X	X	B	X	X	B	A	X	B	B	A	B	A	X	X
1	82.618	PGA_scaffold0	36553647	PGA_scaffold0__31_contigs__length_47116934|36553647	X	A	B	B	X	B	X	X	X	X	X	A	B	X	B	B	A	B	A	A	B	A	A	X	X	B	B	X	X	X	X	X	B	X	X	B	A	X	B	B	A	B	A	X	X
1	82.618	PGA_scaffold0	36553671	PGA_scaffold0__31_contigs__length_47116934|36553671	X	A	B	B	X	B	X	X	X	X	X	A	B	X	B	B	A	B	A	A	B	A	A	X	X	B	B	X	X	X	X	X	B	X	X	B	A	X	B	B	A	B	A	X	X
1	82.618	PGA_scaffold0	36553793	PGA_scaffold0__31_contigs__length_47116934|36553793	X	A	B	B	X	B	X	X	X	X	X	A	B	X	B	B	A	B	A	A	B	A	A	X	X	B	B	X	X	X	X	X	B	X	X	B	A	X	B	B	A	B	A	X	X
1	82.618	PGA_scaffold0	36553802	PGA_scaffold0__31_contigs__length_47116934|36553802	X	A	B	B	X	B	X	X	X	X	X	A	B	X	B	B	A	B	A	A	B	A	A	X	X	B	B	X	X	X	X	X	B	X	X	B	A	X	B	B	A	B	A	X	X
1	74.206	PGA_scaffold0	37033133	PGA_scaffold0__31_contigs__length_47116934|37033133	X	A	X	B	X	B	X	X	X	X	A	A	U	X	U	B	A	X	A	A	B	A	A	X	X	B	U	X	U	X	X	X	B	X	X	B	A	A	B	B	A	B	A	X	X
1	74.206	PGA_scaffold0	37033274	PGA_scaffold0__31_contigs__length_47116934|37033274	X	A	X	B	X	B	X	X	X	X	A	A	U	X	U	B	A	X	A	A	B	A	A	X	X	B	U	X	U	X	X	X	B	X	X	B	A	A	B	B	A	B	A	X	X
1	74.206	PGA_scaffold0	37054934	PGA_scaffold0__31_contigs__length_47116934|37054934	X	A	X	B	X	B	X	X	X	X	A	A	B	X	B	B	A	X	A	A	B	A	A	X	X	B	B	X	X	X	X	X	B	X	X	B	A	A	B	B	A	B	A	X	X
1	74.206	PGA_scaffold0	37054942	PGA_scaffold0__31_contigs__length_47116934|37054942	X	A	X	B	X	B	X	X	X	X	A	A	B	X	B	B	A	X	A	A	B	A	A	X	X	B	B	X	X	X	X	X	B	X	X	B	A	A	B	B	A	B	A	X	X
1	74.206	PGA_scaffold0	37054951	PGA_scaffold0__31_contigs__length_47116934|37054951	X	A	X	B	X	B	X	X	X	X	A	A	B	X	B	B	A	X	A	A	B	A	A	X	X	B	B	X	X	X	X	X	B	X	X	B	A	A	B	B	A	B	A	X	X
1	74.206	PGA_scaffold0	37054968	PGA_scaffold0__31_contigs__length_47116934|37054968	X	A	X	B	X	B	X	X	X	X	A	A	B	X	B	B	A	X	A	A	B	A	A	X	X	B	B	X	X	X	X	X	B	X	X	B	A	A	B	B	A	B	A	X	X
1	74.206	PGA_scaffold0	37054969	PGA_scaffold0__31_contigs__length_47116934|37054969	X	A	X	B	X	B	X	X	X	X	A	A	B	X	B	B	A	X	A	A	B	A	A	X	X	B	B	X	X	X	X	X	B	X	X	B	A	A	B	B	A	B	A	X	X
1	73.411	PGA_scaffold0	37166186	PGA_scaffold0__31_contigs__length_47116934|37166186	X	U	X	U	X	B	X	X	X	X	U	A	B	X	B	U	A	X	A	U	B	A	A	X	X	B	B	X	X	U	X	X	B	U	U	B	A	A	B	U	A	X	A	X	X
1	70.114	PGA_scaffold0	37400741	PGA_scaffold0__31_contigs__length_47116934|37400741	X	A	X	B	X	B	U	X	X	X	A	A	B	X	U	B	A	X	A	A	B	A	X	X	X	B	B	X	X	X	X	X	B	X	X	B	A	A	B	B	A	X	A	X	X
#N/A	#N/A	PGA_scaffold0	37426556	PGA_scaffold0__31_contigs__length_47116934|37426556	U	A	U	B	X	B	X	X	X	X	A	A	B	U	U	B	A	U	A	U	B	A	X	U	X	B	B	X	U	U	X	X	B	X	X	U	A	A	U	B	A	X	A	X	U
#N/A	#N/A	PGA_scaffold0	37426561	PGA_scaffold0__31_contigs__length_47116934|37426561	U	A	U	B	X	B	X	X	X	X	A	A	B	U	U	B	A	U	A	U	B	A	X	U	X	B	B	X	U	U	X	X	B	X	X	U	A	A	U	B	A	X	A	X	U
#N/A	#N/A	PGA_scaffold0	37426576	PGA_scaffold0__31_contigs__length_47116934|37426576	U	A	U	B	X	B	X	X	X	X	A	A	B	U	U	B	A	U	A	U	B	A	X	U	X	B	B	X	U	U	X	X	B	X	X	U	A	A	U	B	A	X	A	X	U
#N/A	#N/A	PGA_scaffold0	37426580	PGA_scaffold0__31_contigs__length_47116934|37426580	U	A	U	B	X	B	X	X	X	X	A	A	B	U	U	B	A	U	A	U	B	A	X	U	X	B	B	X	U	U	X	X	B	X	X	U	A	A	U	B	A	X	A	X	U
#N/A	#N/A	PGA_scaffold0	37426649	PGA_scaffold0__31_contigs__length_47116934|37426649	U	A	U	B	X	B	X	X	X	X	A	A	B	U	U	B	A	U	A	U	B	U	X	U	X	B	B	X	U	U	X	X	U	X	X	U	A	A	U	B	A	X	A	X	U
#N/A	#N/A	PGA_scaffold0	37426710	PGA_scaffold0__31_contigs__length_47116934|37426710	U	A	U	B	X	B	X	X	X	X	A	A	B	U	U	B	A	U	A	U	B	A	X	U	X	B	B	X	U	U	X	X	B	X	X	U	A	A	U	B	A	X	A	X	U
#N/A	#N/A	PGA_scaffold0	37436038	PGA_scaffold0__31_contigs__length_47116934|37436038	U	A	U	B	X	B	X	X	U	X	A	A	B	X	B	B	A	X	A	A	B	A	X	X	X	B	B	X	X	U	X	X	B	X	A	B	A	A	U	B	A	X	A	X	X
#N/A	#N/A	PGA_scaffold0	37436109	PGA_scaffold0__31_contigs__length_47116934|37436109	U	A	U	B	X	B	X	X	U	X	A	A	B	X	B	B	A	X	A	A	B	A	X	X	X	B	B	X	X	U	X	X	B	X	A	B	A	A	U	B	A	X	A	X	X
#N/A	#N/A	PGA_scaffold0	37478706	PGA_scaffold0__31_contigs__length_47116934|37478706	X	A	U	U	X	U	X	U	X	U	U	A	B	X	U	B	A	X	U	U	B	A	X	X	X	B	B	U	X	X	X	X	U	X	U	U	U	U	U	B	A	X	A	X	X
#N/A	#N/A	PGA_scaffold0	37478805	PGA_scaffold0__31_contigs__length_47116934|37478805	X	A	U	U	X	U	X	U	X	U	A	A	B	X	U	B	A	X	U	U	B	A	X	X	X	B	B	U	X	X	X	X	U	X	U	U	U	U	U	B	A	X	A	X	X
1	70.114	PGA_scaffold0	37502035	PGA_scaffold0__31_contigs__length_47116934|37502035	X	A	X	B	X	B	X	X	X	X	A	A	B	X	B	B	A	X	A	A	B	A	X	X	X	B	B	X	X	X	X	X	B	X	X	B	A	A	B	B	A	X	A	X	X
1	70.114	PGA_scaffold0	37502057	PGA_scaffold0__31_contigs__length_47116934|37502057	X	A	X	B	X	B	X	X	X	X	A	A	B	X	B	B	A	X	A	A	B	A	X	X	X	B	B	X	X	X	X	X	B	X	X	B	A	A	B	B	A	X	A	X	X
1	71.364	PGA_scaffold0	37502099	PGA_scaffold0__31_contigs__length_47116934|37502099	X	A	X	B	X	B	X	X	X	X	A	A	B	X	B	B	A	X	A	A	B	A	X	X	X	B	B	X	X	U	X	X	B	X	U	B	A	A	U	B	A	X	A	X	X
1	70.114	PGA_scaffold0	37502151	PGA_scaffold0__31_contigs__length_47116934|37502151	X	A	X	B	X	U	X	X	X	X	A	A	B	X	B	B	A	X	A	A	B	A	X	X	X	B	B	X	X	X	X	X	B	X	X	B	A	A	B	B	A	X	A	X	X
1	80.117	PGA_scaffold0	37676984	PGA_scaffold0__31_contigs__length_47116934|37676984	X	A	B	U	X	B	X	X	X	X	X	A	B	X	B	B	A	B	U	A	B	A	A	X	X	B	U	X	X	X	X	X	U	X	X	B	U	X	B	B	A	B	A	X	X
1	78.184	PGA_scaffold0	37910205	PGA_scaffold0__31_contigs__length_47116934|37910205	X	A	B	B	X	B	X	X	X	X	X	A	B	X	B	B	A	X	A	U	B	U	A	X	X	B	B	X	X	X	X	X	B	X	X	B	A	X	B	B	A	B	A	X	X
1	78.184	PGA_scaffold0	37910211	PGA_scaffold0__31_contigs__length_47116934|37910211	X	A	B	B	X	B	X	X	X	X	X	A	B	X	B	B	A	X	A	U	B	U	A	X	X	B	B	X	X	X	X	X	B	X	X	B	A	X	B	B	A	B	A	X	X
1	78.184	PGA_scaffold0	37910212	PGA_scaffold0__31_contigs__length_47116934|37910212	X	A	B	B	X	B	X	X	X	X	X	A	B	X	B	B	A	X	A	U	B	U	A	X	X	B	B	X	X	X	X	X	B	X	X	B	A	X	B	B	A	B	A	X	X
1	78.184	PGA_scaffold0	37910548	PGA_scaffold0__31_contigs__length_47116934|37910548	X	A	B	B	X	B	X	X	X	X	X	A	B	X	B	B	A	X	A	U	B	U	A	X	X	B	B	X	X	X	X	X	B	X	X	B	A	X	B	B	A	B	U	X	X
1	78.184	PGA_scaffold0	37910838	PGA_scaffold0__31_contigs__length_47116934|37910838	X	U	B	B	X	B	X	X	X	X	X	A	B	X	B	B	A	X	A	A	B	A	A	X	X	B	B	X	X	X	X	X	B	X	U	B	A	X	B	B	A	B	A	X	X
1	77.502	PGA_scaffold0	38162751	PGA_scaffold0__31_contigs__length_47116934|38162751	X	U	B	B	X	B	X	X	X	X	A	A	B	X	U	B	A	X	A	A	B	U	A	X	X	B	B	X	X	U	X	X	B	X	X	B	U	X	B	B	A	B	A	X	X
1	76.82	PGA_scaffold0	38407862	PGA_scaffold0__31_contigs__length_47116934|38407862	X	A	B	B	X	B	X	X	X	X	A	A	B	X	B	B	A	X	A	A	B	A	A	A	X	B	U	X	X	X	X	X	B	X	X	B	A	X	B	B	A	B	A	X	X
1	76.82	PGA_scaffold0	38408065	PGA_scaffold0__31_contigs__length_47116934|38408065	X	A	B	B	X	B	X	X	X	X	A	A	B	X	B	B	A	X	A	A	B	A	A	A	X	B	U	X	X	X	X	X	B	X	X	B	U	X	B	B	A	B	A	X	X
1	76.82	PGA_scaffold0	38408073	PGA_scaffold0__31_contigs__length_47116934|38408073	X	A	B	B	X	B	X	X	X	X	A	A	B	X	B	B	A	X	A	A	B	A	A	A	X	B	U	X	X	X	X	X	B	X	X	B	U	X	B	B	A	B	A	X	X
1	76.82	PGA_scaffold0	38408093	PGA_scaffold0__31_contigs__length_47116934|38408093	X	A	B	B	X	B	X	X	X	X	A	A	B	X	B	B	A	X	A	A	B	A	A	A	X	B	U	X	X	X	X	X	B	X	X	B	U	X	B	B	A	B	A	X	X
1	76.82	PGA_scaffold0	38408099	PGA_scaffold0__31_contigs__length_47116934|38408099	X	A	B	B	X	B	X	X	X	X	A	A	B	X	B	B	A	X	A	A	B	A	A	A	X	B	U	X	X	X	X	X	B	X	X	B	U	X	B	B	A	B	A	X	X
1	76.82	PGA_scaffold0	38408121	PGA_scaffold0__31_contigs__length_47116934|38408121	X	A	B	B	X	B	X	X	X	X	A	A	B	X	B	B	A	X	A	A	B	A	A	A	X	B	U	X	X	X	X	X	B	X	X	B	U	X	B	B	A	B	A	X	X
1	76.82	PGA_scaffold0	38560547	PGA_scaffold0__31_contigs__length_47116934|38560547	X	A	B	U	X	B	X	X	X	X	U	A	B	X	U	B	A	X	A	U	B	U	A	A	X	B	B	X	X	X	U	X	B	X	X	U	A	X	B	B	A	B	A	X	U
1	76.82	PGA_scaffold0	38560603	PGA_scaffold0__31_contigs__length_47116934|38560603	X	A	B	U	X	B	X	X	X	X	U	A	B	X	U	B	A	X	A	U	B	U	A	A	X	B	B	X	X	X	U	X	B	X	X	U	A	X	B	B	A	B	A	X	X
1	76.82	PGA_scaffold0	38560636	PGA_scaffold0__31_contigs__length_47116934|38560636	X	A	B	U	X	B	X	X	X	X	U	A	B	X	U	B	A	X	A	U	B	U	A	A	X	B	B	X	X	X	U	X	B	X	X	U	A	X	B	B	A	B	A	X	U
1	76.82	PGA_scaffold0	38560641	PGA_scaffold0__31_contigs__length_47116934|38560641	X	A	B	U	X	B	X	X	X	X	U	A	B	X	U	B	A	X	A	U	B	U	A	A	X	B	B	X	X	X	U	X	B	X	X	U	A	X	B	B	A	B	A	X	U
1	76.82	PGA_scaffold0	38560649	PGA_scaffold0__31_contigs__length_47116934|38560649	X	A	B	U	X	B	X	X	X	X	U	A	B	X	U	B	A	X	A	U	B	U	A	A	X	B	B	X	X	X	U	X	B	X	X	U	A	X	B	B	A	B	A	X	U
1	75.57	PGA_scaffold0	38742508	PGA_scaffold0__31_contigs__length_47116934|38742508	X	A	B	B	X	B	X	X	X	X	U	A	B	X	B	B	U	X	U	U	B	A	A	U	X	B	U	X	X	X	X	X	U	X	X	B	A	X	B	B	A	B	A	X	X
1	75.57	PGA_scaffold0	38851217	PGA_scaffold0__31_contigs__length_47116934|38851217	X	A	B	B	X	B	X	X	X	U	A	A	B	X	B	B	A	X	A	A	B	A	A	X	X	B	B	X	X	X	X	X	B	X	X	B	A	X	B	B	A	B	A	X	X
1	75.57	PGA_scaffold0	38851218	PGA_scaffold0__31_contigs__length_47116934|38851218	X	A	B	B	X	B	X	X	X	U	A	A	B	X	B	B	A	X	A	A	B	A	A	X	X	B	B	X	X	X	X	X	B	X	X	B	A	X	B	B	A	B	A	X	X
1	75.57	PGA_scaffold0	38851227	PGA_scaffold0__31_contigs__length_47116934|38851227	X	A	B	B	X	B	X	X	X	U	A	A	B	X	B	B	A	X	A	A	B	A	A	X	X	B	B	X	X	X	X	X	B	X	X	B	A	X	B	B	A	B	A	X	X
1	75.57	PGA_scaffold0	38867805	PGA_scaffold0__31_contigs__length_47116934|38867805	X	A	B	B	X	B	X	X	X	X	A	A	B	X	B	B	A	X	A	A	B	A	A	X	X	B	U	X	X	X	X	X	U	X	X	U	A	X	B	B	A	B	A	X	X
1	74.888	PGA_scaffold0	38923943	PGA_scaffold0__31_contigs__length_47116934|38923943	X	U	X	B	X	B	U	X	X	X	U	A	B	X	B	B	A	X	A	A	B	A	A	X	X	B	U	X	X	X	X	X	B	X	X	B	A	U	B	U	A	B	A	X	X
1	74.888	PGA_scaffold0	38966305	PGA_scaffold0__31_contigs__length_47116934|38966305	X	A	X	B	X	U	X	X	X	X	A	A	B	X	B	B	A	X	A	A	B	U	A	X	X	B	B	X	X	X	X	X	B	X	X	B	A	A	B	B	A	B	A	X	X
1	74.888	PGA_scaffold0	38982818	PGA_scaffold0__31_contigs__length_47116934|38982818	X	A	X	B	X	B	X	X	X	X	A	A	B	X	B	B	A	X	A	A	B	A	A	X	X	B	B	X	X	X	X	X	U	X	X	U	A	A	B	B	A	B	A	X	X
1	74.888	PGA_scaffold0	38983021	PGA_scaffold0__31_contigs__length_47116934|38983021	X	A	X	B	X	B	X	X	X	X	A	A	B	X	B	B	A	X	A	A	B	A	A	X	X	B	B	X	X	X	X	X	U	X	X	U	A	A	B	B	A	B	A	X	X
1	74.888	PGA_scaffold0	38983051	PGA_scaffold0__31_contigs__length_47116934|38983051	X	A	X	B	X	B	X	X	X	X	A	A	B	X	B	B	A	X	A	A	B	A	A	X	X	B	B	X	X	X	X	X	U	X	X	U	A	A	B	B	A	B	A	X	X
1	28.664	PGA_scaffold0	39703088	PGA_scaffold0__31_contigs__length_47116934|39703088	X	X	A	A	X	B	X	X	B	X	X	X	X	X	X	B	X	B	B	U	A	X	B	X	B	B	U	X	U	X	A	B	U	X	A	B	B	X	X	X	A	B	X	A	X
1	25.14	PGA_scaffold0	40662745	PGA_scaffold0__31_contigs__length_47116934|40662745	X	X	A	A	X	B	X	X	U	X	U	X	X	X	X	U	X	U	U	X	A	X	B	X	B	B	X	X	B	X	A	U	U	X	A	U	X	X	X	X	A	B	X	A	X
1	25.14	PGA_scaffold0	40662773	PGA_scaffold0__31_contigs__length_47116934|40662773	X	X	A	A	X	B	X	X	U	X	U	X	X	X	X	U	X	U	U	X	A	X	B	X	B	B	X	X	B	X	A	U	U	X	A	U	X	X	X	X	A	B	X	A	X
1	27.3	PGA_scaffold0	41157120	PGA_scaffold0__31_contigs__length_47116934|41157120	X	X	A	U	X	B	X	X	B	X	U	X	X	X	X	B	X	B	B	X	A	X	B	X	B	B	X	X	U	X	A	B	B	X	A	U	B	X	X	X	A	B	X	A	X
1	27.3	PGA_scaffold0	41157130	PGA_scaffold0__31_contigs__length_47116934|41157130	X	X	A	U	X	B	X	X	B	X	U	X	X	X	X	B	X	B	B	X	A	X	B	X	B	B	X	X	U	X	A	B	B	X	A	B	B	X	X	X	A	B	X	A	X
1	27.982	PGA_scaffold0	41296696	PGA_scaffold0__31_contigs__length_47116934|41296696	X	X	A	A	X	B	X	X	B	X	X	X	X	X	X	B	X	B	B	X	A	X	B	X	B	B	X	X	B	X	A	B	B	X	A	B	B	X	X	X	A	B	X	A	X
#N/A	#N/A	PGA_scaffold0	41350566	PGA_scaffold0__31_contigs__length_47116934|41350566	X	X	U	A	X	B	X	X	B	X	X	U	X	X	U	B	X	B	U	X	A	U	B	X	B	B	X	X	U	U	A	B	U	X	A	U	U	X	U	X	A	B	X	A	X
1	28.664	PGA_scaffold0	41386080	PGA_scaffold0__31_contigs__length_47116934|41386080	X	X	A	A	X	B	X	X	B	X	X	X	X	X	X	B	U	B	B	X	A	X	B	U	B	B	X	X	B	X	A	B	B	X	A	B	B	X	X	X	A	B	X	A	X
1	24.344	PGA_scaffold0	41712245	PGA_scaffold0__31_contigs__length_47116934|41712245	X	X	A	A	X	B	X	X	X	U	X	X	X	X	X	B	X	B	U	X	A	X	B	X	B	B	X	X	U	U	A	B	B	X	U	B	U	X	X	X	A	B	X	A	X
1	24.344	PGA_scaffold0	41712246	PGA_scaffold0__31_contigs__length_47116934|41712246	X	X	A	A	X	B	X	X	X	U	X	X	X	X	X	B	X	B	U	X	A	X	B	X	B	B	X	X	U	U	A	B	B	X	U	B	X	X	X	X	A	B	X	A	X
1	24.344	PGA_scaffold0	42105985	PGA_scaffold0__31_contigs__length_47116934|42105985	X	X	A	A	X	B	X	X	X	A	X	X	X	X	U	B	U	B	B	X	A	X	B	X	B	B	U	X	U	X	A	B	U	U	U	B	X	X	X	X	A	B	X	A	X
1	24.344	PGA_scaffold0	42105995	PGA_scaffold0__31_contigs__length_47116934|42105995	X	X	A	A	X	B	X	X	X	A	X	X	X	X	U	B	U	B	B	X	A	X	B	X	B	B	U	X	U	X	A	B	U	U	U	B	X	X	X	X	A	B	X	A	X
1	24.344	PGA_scaffold0	42106302	PGA_scaffold0__31_contigs__length_47116934|42106302	X	X	A	A	X	B	X	X	X	A	X	X	X	X	U	B	U	B	B	X	A	X	B	X	B	B	U	X	U	X	U	B	U	U	U	B	X	X	X	X	A	B	X	A	X
1	24.344	PGA_scaffold0	42106320	PGA_scaffold0__31_contigs__length_47116934|42106320	X	X	A	A	X	B	X	X	X	A	X	X	X	X	U	B	U	B	B	X	A	X	B	X	B	B	U	X	U	X	A	B	U	U	U	B	X	X	X	X	A	B	X	A	X
1	24.344	PGA_scaffold0	42106325	PGA_scaffold0__31_contigs__length_47116934|42106325	X	X	A	A	X	B	X	X	X	A	X	X	X	X	U	B	U	B	B	X	A	X	B	X	B	B	U	X	U	X	A	B	U	U	U	B	X	X	X	X	A	B	X	A	X
1	24.344	PGA_scaffold0	42108697	PGA_scaffold0__31_contigs__length_47116934|42108697	X	X	U	A	X	B	X	X	X	U	X	X	X	X	X	B	X	B	B	X	A	X	B	X	B	B	X	X	B	U	U	B	B	X	A	B	X	X	U	X	A	B	X	A	X
1	24.344	PGA_scaffold0	42108721	PGA_scaffold0__31_contigs__length_47116934|42108721	X	X	U	A	X	B	X	X	X	U	X	X	X	X	X	B	X	B	B	X	A	X	B	X	B	B	X	X	B	U	U	B	B	X	A	B	X	X	U	X	A	B	X	A	X
#N/A	#N/A	PGA_scaffold0	42112759	PGA_scaffold0__31_contigs__length_47116934|42112759	X	X	U	A	X	B	U	U	X	A	X	X	X	X	X	B	X	B	U	X	A	X	B	X	B	B	U	X	U	X	A	B	U	X	U	U	X	X	X	X	A	B	X	A	X
#N/A	#N/A	PGA_scaffold0	42440499	PGA_scaffold0__31_contigs__length_47116934|42440499	U	X	A	A	A	B	X	X	X	A	X	A	X	X	X	B	X	U	U	X	A	U	B	U	B	B	X	X	U	U	A	B	B	U	A	U	U	X	U	X	A	B	X	A	X
1	24.344	PGA_scaffold0	42446854	PGA_scaffold0__31_contigs__length_47116934|42446854	X	X	A	U	X	B	X	X	X	U	X	X	X	X	X	B	X	U	B	X	A	X	B	X	B	B	X	X	B	U	U	B	U	U	U	U	X	X	X	X	A	B	X	A	X
1	24.344	PGA_scaffold0	42447115	PGA_scaffold0__31_contigs__length_47116934|42447115	X	X	A	U	X	B	X	X	X	U	X	X	X	X	X	B	X	U	B	X	A	X	B	X	B	B	X	X	U	U	U	B	U	U	U	U	X	X	X	X	A	B	X	A	X
1	25.14	PGA_scaffold0	42462098	PGA_scaffold0__31_contigs__length_47116934|42462098	X	X	A	A	X	B	X	X	X	U	X	X	X	X	X	B	X	B	B	X	A	U	B	X	B	B	X	X	B	X	A	B	U	X	A	B	X	U	U	X	A	B	X	A	X
1	25.14	PGA_scaffold0	42462110	PGA_scaffold0__31_contigs__length_47116934|42462110	X	X	A	A	X	B	X	X	X	U	X	X	X	X	X	B	X	B	B	X	A	U	B	X	B	B	X	X	B	X	A	B	U	X	A	B	X	U	U	X	A	B	X	A	X
1	25.14	PGA_scaffold0	42462121	PGA_scaffold0__31_contigs__length_47116934|42462121	X	X	A	A	X	B	X	X	X	U	X	X	X	X	X	B	X	B	B	X	A	U	B	X	B	B	X	X	U	X	A	B	U	X	A	B	X	U	U	X	A	B	X	A	X
1	25.14	PGA_scaffold0	42462151	PGA_scaffold0__31_contigs__length_47116934|42462151	X	X	A	A	X	B	X	X	X	U	X	X	X	X	X	B	X	B	B	X	A	U	B	X	B	B	X	X	B	X	A	B	U	X	A	B	X	U	U	X	A	B	X	A	X
1	25.14	PGA_scaffold0	42462155	PGA_scaffold0__31_contigs__length_47116934|42462155	X	X	A	A	X	B	X	X	X	U	X	X	X	X	X	B	X	B	B	X	A	U	B	X	B	B	X	X	B	X	A	B	U	X	A	B	X	U	U	X	A	B	X	A	X
1	25.14	PGA_scaffold0	42462160	PGA_scaffold0__31_contigs__length_47116934|42462160	X	X	A	A	X	B	X	X	X	U	X	X	X	X	X	B	X	B	B	X	A	U	B	X	B	B	X	X	B	X	A	B	U	X	A	B	X	X	U	X	A	B	X	A	X
1	25.14	PGA_scaffold0	42462372	PGA_scaffold0__31_contigs__length_47116934|42462372	X	X	A	A	X	B	X	X	X	U	X	X	X	X	X	B	X	B	B	X	A	U	B	X	B	B	X	X	U	X	A	B	U	X	A	B	X	U	U	X	A	B	X	A	X
1	24.344	PGA_scaffold0	42483895	PGA_scaffold0__31_contigs__length_47116934|42483895	X	X	A	A	X	B	X	X	X	A	X	X	X	X	X	B	X	B	B	X	A	X	B	X	B	B	X	X	B	X	A	B	B	X	U	B	X	X	X	X	A	U	X	A	X
1	23.548	PGA_scaffold0	42533817	PGA_scaffold0__31_contigs__length_47116934|42533817	X	X	U	U	X	B	X	X	X	U	X	U	X	X	X	B	X	B	B	X	A	U	B	X	B	B	X	X	B	X	U	B	B	X	A	B	X	X	B	X	A	B	X	A	X
1	23.548	PGA_scaffold0	42533818	PGA_scaffold0__31_contigs__length_47116934|42533818	X	X	U	U	X	B	X	X	X	U	X	U	X	X	X	B	X	B	B	X	A	U	B	X	B	B	X	X	B	X	U	B	B	X	A	B	X	X	B	X	A	B	X	A	X
1	24.344	PGA_scaffold0	42533870	PGA_scaffold0__31_contigs__length_47116934|42533870	X	X	U	U	X	B	X	X	X	U	X	U	X	X	X	B	X	B	B	X	A	U	B	X	B	B	X	X	B	X	U	B	B	X	A	B	X	X	U	X	A	B	X	A	X
1	24.344	PGA_scaffold0	42533885	PGA_scaffold0__31_contigs__length_47116934|42533885	X	X	U	U	X	B	X	X	X	U	X	U	X	X	X	B	X	B	B	X	A	U	B	X	B	B	X	X	B	X	U	B	B	X	A	B	X	X	U	X	A	B	X	A	X
1	22.071	PGA_scaffold0	42563076	PGA_scaffold0__31_contigs__length_47116934|42563076	X	X	A	U	X	B	U	X	X	U	X	X	X	U	X	B	X	B	B	U	A	X	B	X	B	B	X	X	U	U	A	B	B	X	A	U	X	X	X	X	X	B	X	U	U
1	22.071	PGA_scaffold0	42563104	PGA_scaffold0__31_contigs__length_47116934|42563104	X	X	A	U	X	B	U	X	X	U	X	X	X	U	X	B	X	B	B	U	A	X	B	X	B	B	X	X	U	U	A	B	B	X	A	U	U	X	X	X	X	B	X	U	U
1	22.071	PGA_scaffold0	42563119	PGA_scaffold0__31_contigs__length_47116934|42563119	X	X	A	U	X	B	U	X	X	U	X	X	X	U	X	B	X	B	B	U	A	X	B	X	B	B	X	X	U	U	A	B	B	X	A	U	X	X	X	X	X	B	X	U	U
#N/A	#N/A	PGA_scaffold0	42599631	PGA_scaffold0__31_contigs__length_47116934|42599631	X	X	U	U	X	B	X	X	X	U	X	X	X	X	X	B	X	U	U	X	A	X	B	X	B	U	U	X	U	U	U	B	B	X	U	U	X	U	X	X	X	B	U	A	B
1	22.071	PGA_scaffold0	42611525	PGA_scaffold0__31_contigs__length_47116934|42611525	X	X	A	A	X	B	X	X	X	U	X	X	X	X	X	B	X	B	B	X	A	X	B	X	B	B	X	X	B	X	U	B	B	X	A	B	X	X	X	X	X	B	X	A	U
#N/A	#N/A	PGA_scaffold0	42709107	PGA_scaffold0__31_contigs__length_47116934|42709107	X	X	U	A	X	B	U	X	X	U	X	X	X	X	X	B	X	B	U	X	A	U	B	X	B	B	X	X	U	X	A	U	B	X	U	U	X	X	X	X	X	U	X	U	B
1	22.071	PGA_scaffold0	42709123	PGA_scaffold0__31_contigs__length_47116934|42709123	X	X	A	A	X	B	X	X	X	U	X	X	X	X	X	B	X	B	U	X	A	U	B	X	B	B	X	X	U	X	A	U	B	X	U	U	X	X	X	X	X	U	X	U	B
1	22.071	PGA_scaffold0	42709170	PGA_scaffold0__31_contigs__length_47116934|42709170	X	X	A	A	X	B	X	X	X	U	X	X	X	X	X	B	X	B	U	X	A	U	B	X	B	B	X	X	U	X	A	U	B	X	U	U	X	X	X	X	X	U	X	U	B
1	22.071	PGA_scaffold0	42823333	PGA_scaffold0__31_contigs__length_47116934|42823333	X	X	U	A	X	B	X	X	X	A	X	X	X	X	X	B	X	B	B	X	A	X	B	X	B	B	X	X	B	X	U	B	B	X	A	B	X	X	X	X	X	B	X	A	B
1	21.389	PGA_scaffold0	42885702	PGA_scaffold0__31_contigs__length_47116934|42885702	X	X	A	A	X	B	X	X	X	A	X	X	X	X	X	B	X	B	B	X	A	U	B	X	B	B	X	X	B	X	A	B	B	X	A	B	X	X	X	X	X	B	X	A	B
#N/A	#N/A	PGA_scaffold0	43218921	PGA_scaffold0__31_contigs__length_47116934|43218921	X	U	A	A	X	B	U	X	A	U	X	X	X	X	X	B	U	B	U	X	A	X	B	X	B	B	X	X	B	U	A	U	U	U	A	B	X	X	X	X	X	B	X	A	B
#N/A	#N/A	PGA_scaffold0	43218941	PGA_scaffold0__31_contigs__length_47116934|43218941	X	U	A	A	X	U	U	X	A	U	X	X	X	X	X	U	U	B	U	X	A	X	B	X	B	B	X	X	B	U	A	U	U	U	A	B	X	X	X	X	X	B	X	A	B
#N/A	#N/A	PGA_scaffold0	43218954	PGA_scaffold0__31_contigs__length_47116934|43218954	X	U	A	A	X	U	U	X	A	U	X	X	X	X	X	U	U	B	U	X	A	X	B	X	B	B	X	X	B	U	A	U	U	U	A	U	X	X	X	X	X	B	X	A	B
#N/A	#N/A	PGA_scaffold0	43219356	PGA_scaffold0__31_contigs__length_47116934|43219356	X	U	A	A	X	B	U	X	A	U	X	X	X	X	X	B	U	B	U	X	A	X	B	X	B	B	X	X	B	U	A	U	U	U	A	B	X	X	X	X	X	B	X	A	B
1	18.317	PGA_scaffold0	43304984	PGA_scaffold0__31_contigs__length_47116934|43304984	X	X	A	A	X	B	X	X	A	A	X	X	X	X	X	B	X	B	B	X	A	X	B	X	B	B	X	U	B	X	A	B	B	B	A	B	X	X	X	X	X	B	X	A	B
1	18.317	PGA_scaffold0	43305063	PGA_scaffold0__31_contigs__length_47116934|43305063	X	X	A	A	X	B	X	X	A	A	X	X	X	X	X	B	X	B	B	X	A	X	B	X	B	B	X	U	B	X	A	B	B	B	A	B	X	X	X	X	X	B	X	A	B
1	18.317	PGA_scaffold0	43317581	PGA_scaffold0__31_contigs__length_47116934|43317581	X	X	A	A	X	B	X	X	A	A	X	X	X	X	U	B	X	B	B	X	A	X	B	X	B	B	X	X	U	X	A	B	B	B	A	B	X	X	X	X	X	B	X	A	B
#N/A	#N/A	PGA_scaffold0	43532910	PGA_scaffold0__31_contigs__length_47116934|43532910	X	X	A	U	X	U	X	U	A	U	X	X	X	X	X	B	X	U	B	X	X	X	B	X	U	B	X	U	U	X	A	B	U	B	U	U	X	X	X	X	X	B	X	A	B
#N/A	#N/A	PGA_scaffold0	43532921	PGA_scaffold0__31_contigs__length_47116934|43532921	X	X	A	U	X	U	X	U	A	U	X	X	X	X	X	B	X	U	B	X	X	X	B	X	U	B	X	U	U	X	A	B	U	B	U	U	X	X	X	X	X	B	X	A	B
#N/A	#N/A	PGA_scaffold0	43532960	PGA_scaffold0__31_contigs__length_47116934|43532960	X	X	A	U	X	U	X	U	A	U	X	X	X	X	X	B	X	U	B	X	X	X	B	X	U	B	X	U	U	X	A	B	U	B	U	U	X	X	X	X	X	B	X	A	B
#N/A	#N/A	PGA_scaffold0	43532963	PGA_scaffold0__31_contigs__length_47116934|43532963	X	X	A	U	X	U	X	U	A	U	X	X	X	X	X	B	X	U	B	X	X	X	B	X	U	B	X	U	U	X	A	B	U	B	U	U	X	X	X	X	X	B	X	A	B
1	13.536	PGA_scaffold0	43607659	PGA_scaffold0__31_contigs__length_47116934|43607659	X	X	A	A	X	U	X	X	A	U	X	X	X	X	B	B	X	B	U	X	X	X	B	X	B	B	U	X	B	X	A	B	U	U	U	U	X	X	X	X	X	B	X	A	B
1	13.536	PGA_scaffold0	43623953	PGA_scaffold0__31_contigs__length_47116934|43623953	X	X	A	A	X	B	X	X	A	A	X	X	X	X	B	B	X	B	B	X	X	X	B	X	B	B	X	X	B	X	A	B	B	B	A	B	X	X	X	X	X	B	X	A	B
1	14.331	PGA_scaffold0	43653731	PGA_scaffold0__31_contigs__length_47116934|43653731	X	X	A	A	X	B	U	U	A	A	X	X	X	X	B	B	X	B	B	X	X	X	B	X	B	B	X	X	U	X	A	B	B	U	A	B	X	X	X	X	X	B	X	A	B
1	14.331	PGA_scaffold0	43653736	PGA_scaffold0__31_contigs__length_47116934|43653736	X	X	A	A	X	B	U	U	A	A	X	X	X	X	B	B	X	B	B	X	X	X	B	X	B	B	X	X	U	X	A	B	B	U	A	B	X	X	X	X	X	B	X	A	B
1	13.536	PGA_scaffold0	43728319	PGA_scaffold0__31_contigs__length_47116934|43728319	X	X	A	A	X	B	X	X	A	A	X	X	X	X	B	B	X	B	U	U	X	X	B	X	B	B	X	X	U	X	A	B	B	B	A	U	X	X	X	X	X	B	X	A	B
1	13.536	PGA_scaffold0	43737831	PGA_scaffold0__31_contigs__length_47116934|43737831	X	X	A	U	X	B	X	X	A	X	U	X	X	X	B	B	X	B	U	X	X	X	B	X	B	B	X	U	B	X	U	B	B	U	A	U	X	U	X	X	X	B	X	A	B
1	13.536	PGA_scaffold0	43737980	PGA_scaffold0__31_contigs__length_47116934|43737980	X	X	A	U	X	B	X	X	A	X	U	X	X	X	B	B	X	B	U	X	X	X	B	X	B	B	X	U	B	X	A	B	B	B	A	U	U	X	X	X	X	B	X	A	B
#N/A	#N/A	PGA_scaffold0	43778382	PGA_scaffold0__31_contigs__length_47116934|43778382	X	X	A	X	X	U	X	U	A	X	X	X	X	X	U	B	X	B	B	X	X	X	B	X	B	B	X	X	U	U	U	B	U	U	U	B	X	X	X	U	X	B	X	U	U
1	9.207	PGA_scaffold0	44049678	PGA_scaffold0__31_contigs__length_47116934|44049678	X	X	A	X	X	B	X	A	A	X	X	X	X	X	B	B	X	B	B	X	X	X	X	X	B	B	X	X	B	X	A	B	U	B	A	X	X	X	X	X	X	B	X	A	B
1	9.207	PGA_scaffold0	44074321	PGA_scaffold0__31_contigs__length_47116934|44074321	X	X	A	X	X	B	X	A	A	X	X	X	X	X	B	B	X	B	B	X	X	X	X	U	B	B	U	U	B	X	A	B	B	B	A	X	U	X	X	X	X	B	X	A	B
1	9.207	PGA_scaffold0	44074498	PGA_scaffold0__31_contigs__length_47116934|44074498	X	X	A	X	X	B	X	A	A	X	X	X	X	X	B	B	X	B	B	X	X	X	X	U	B	B	U	U	B	X	A	B	B	B	A	X	U	X	X	X	X	B	X	A	B
#N/A	#N/A	PGA_scaffold0	44080251	PGA_scaffold0__31_contigs__length_47116934|44080251	X	X	U	X	X	B	U	U	A	U	X	X	X	U	B	B	X	B	B	X	X	X	X	U	B	B	U	U	B	U	A	B	U	B	U	X	X	X	X	X	X	B	X	A	B
1	9.207	PGA_scaffold0	44080259	PGA_scaffold0__31_contigs__length_47116934|44080259	X	X	U	X	X	B	U	U	A	X	X	X	X	U	B	B	X	B	B	X	X	X	X	U	B	B	U	U	B	X	A	B	U	B	U	X	X	X	X	X	X	B	X	A	B
#N/A	#N/A	PGA_scaffold0	44080294	PGA_scaffold0__31_contigs__length_47116934|44080294	X	X	U	X	X	B	U	U	A	U	X	X	X	U	B	B	X	B	B	X	X	X	X	U	B	B	U	U	B	X	U	B	U	B	U	X	X	X	X	X	X	B	X	A	U
1	8.525	PGA_scaffold0	44150026	PGA_scaffold0__31_contigs__length_47116934|44150026	X	X	A	X	X	B	X	U	A	X	X	X	X	X	B	B	X	B	B	X	X	X	X	X	B	B	X	X	B	X	U	U	B	B	U	X	X	X	X	X	X	B	X	A	B
1	8.525	PGA_scaffold0	44150064	PGA_scaffold0__31_contigs__length_47116934|44150064	X	X	A	X	X	B	X	U	A	X	U	X	X	X	B	B	X	B	B	X	X	X	X	X	B	B	X	X	B	X	U	U	B	B	U	X	U	X	X	X	X	B	X	A	B
1	8.525	PGA_scaffold0	44150129	PGA_scaffold0__31_contigs__length_47116934|44150129	X	X	A	X	X	B	X	U	A	X	X	X	X	X	B	B	X	B	B	X	X	X	X	X	B	B	X	X	B	X	A	U	B	B	U	X	X	X	X	X	X	B	X	A	B
1	8.525	PGA_scaffold0	44150130	PGA_scaffold0__31_contigs__length_47116934|44150130	X	X	A	X	X	B	X	U	A	X	X	X	X	X	B	B	X	B	B	X	X	X	X	X	B	B	X	X	B	X	A	U	B	B	U	X	X	X	X	X	X	B	X	A	B
1	8.525	PGA_scaffold0	44150139	PGA_scaffold0__31_contigs__length_47116934|44150139	X	X	A	X	X	B	X	U	A	X	X	X	X	X	B	B	X	B	B	X	X	X	X	X	B	B	X	X	B	X	A	U	B	B	U	X	X	X	X	X	X	B	X	A	B
1	7.729	PGA_scaffold0	44187539	PGA_scaffold0__31_contigs__length_47116934|44187539	X	X	A	X	X	B	X	A	A	X	X	X	X	X	U	B	X	B	U	X	X	X	X	X	U	B	X	X	U	U	A	B	U	B	A	X	X	B	X	X	X	U	X	U	U
1	7.729	PGA_scaffold0	44187565	PGA_scaffold0__31_contigs__length_47116934|44187565	X	X	A	X	X	B	X	A	A	X	X	X	X	X	U	B	X	B	U	X	X	X	X	X	U	B	X	X	U	U	A	B	U	B	A	X	X	B	X	X	X	U	X	U	U
1	7.729	PGA_scaffold0	44187572	PGA_scaffold0__31_contigs__length_47116934|44187572	X	X	A	X	X	B	X	A	A	X	X	X	X	X	U	B	X	B	U	X	X	X	X	X	U	B	X	X	U	U	A	B	U	B	A	X	X	B	X	X	X	U	X	U	U
1	7.729	PGA_scaffold0	44187654	PGA_scaffold0__31_contigs__length_47116934|44187654	X	X	A	U	X	B	X	A	A	X	X	X	X	X	B	B	X	B	B	X	X	X	X	X	B	B	X	X	U	X	A	B	U	U	A	X	X	B	X	X	X	B	X	A	B
1	7.729	PGA_scaffold0	44187666	PGA_scaffold0__31_contigs__length_47116934|44187666	X	X	A	U	X	B	X	A	A	X	X	X	X	X	B	B	X	B	B	X	X	X	X	X	B	B	X	X	U	X	A	B	U	U	A	X	X	B	X	X	X	B	X	A	B
1	6.934	PGA_scaffold0	44358070	PGA_scaffold0__31_contigs__length_47116934|44358070	X	X	A	X	A	B	X	A	A	X	X	X	X	X	B	B	X	B	B	X	X	X	X	X	B	B	X	U	B	U	A	B	B	B	A	X	X	B	X	X	X	B	X	A	B
#N/A	#N/A	PGA_scaffold0	44531818	PGA_scaffold0__31_contigs__length_47116934|44531818	X	X	A	X	A	B	X	A	A	U	X	U	U	U	B	B	X	B	U	U	X	U	X	X	B	B	X	X	U	U	A	B	U	B	A	X	X	B	U	U	U	B	X	A	B
#N/A	#N/A	PGA_scaffold0	44531825	PGA_scaffold0__31_contigs__length_47116934|44531825	X	X	A	X	A	B	X	A	A	U	X	U	U	U	B	B	X	B	U	U	X	U	X	X	B	B	X	X	U	U	A	B	U	B	A	X	X	B	U	U	U	B	X	A	B
1	6.252	PGA_scaffold0	44570809	PGA_scaffold0__31_contigs__length_47116934|44570809	X	X	A	X	A	B	U	A	A	X	X	X	X	X	B	B	X	B	U	X	X	X	X	X	U	B	X	U	U	X	U	B	U	U	A	U	X	B	X	X	X	B	X	A	B
1	6.252	PGA_scaffold0	44571032	PGA_scaffold0__31_contigs__length_47116934|44571032	X	X	A	X	A	B	U	A	A	X	X	X	X	X	B	B	X	B	U	X	X	X	X	X	U	B	X	U	U	X	U	B	U	U	A	U	X	B	X	X	X	B	X	A	B
1	6.252	PGA_scaffold0	44571037	PGA_scaffold0__31_contigs__length_47116934|44571037	X	X	A	X	A	B	U	A	A	X	X	X	X	X	B	B	X	B	U	X	X	X	X	X	U	B	X	U	U	X	U	B	U	U	A	U	X	B	X	X	X	B	X	A	B
#N/A	#N/A	PGA_scaffold0	44605739	PGA_scaffold0__31_contigs__length_47116934|44605739	X	X	A	X	A	U	X	U	A	X	U	X	X	X	U	U	X	U	U	X	X	X	X	X	U	B	U	U	U	X	U	B	U	B	U	U	X	B	X	X	X	B	X	U	X
#N/A	#N/A	PGA_scaffold0	44605749	PGA_scaffold0__31_contigs__length_47116934|44605749	X	X	A	X	A	U	X	U	A	X	U	X	X	X	U	U	X	U	U	X	X	X	X	X	U	B	U	U	U	X	U	B	U	B	U	U	X	B	X	X	X	B	X	U	X
#N/A	#N/A	PGA_scaffold0	44605756	PGA_scaffold0__31_contigs__length_47116934|44605756	X	X	A	X	A	U	X	U	A	X	U	X	X	X	U	U	X	U	U	X	X	X	X	X	U	B	X	U	U	X	U	B	U	B	U	U	X	B	X	X	X	B	X	U	X
1	4.774	PGA_scaffold0	44684696	PGA_scaffold0__31_contigs__length_47116934|44684696	X	X	A	X	A	B	X	A	A	X	X	X	X	X	B	B	X	B	B	X	X	U	X	X	B	B	X	X	B	X	A	B	B	B	A	X	X	B	X	X	X	B	X	A	X
1	4.774	PGA_scaffold0	44684731	PGA_scaffold0__31_contigs__length_47116934|44684731	X	X	A	X	A	B	X	A	A	X	X	X	X	X	B	B	X	B	B	X	X	U	X	X	B	B	X	X	B	X	A	B	B	B	A	X	X	B	X	X	X	B	X	A	X
1	4.774	PGA_scaffold0	44684732	PGA_scaffold0__31_contigs__length_47116934|44684732	X	X	A	X	A	B	X	A	A	X	X	X	X	X	B	B	X	B	B	X	X	U	X	X	B	B	X	X	B	X	A	B	B	B	A	X	X	B	X	X	X	B	X	A	X
1	4.774	PGA_scaffold0	44684805	PGA_scaffold0__31_contigs__length_47116934|44684805	X	X	A	X	A	B	X	U	A	X	X	X	X	X	B	B	X	B	B	X	X	U	X	X	B	B	X	X	B	U	A	B	B	B	A	X	X	B	X	X	X	B	X	A	X
1	4.774	PGA_scaffold0	44684809	PGA_scaffold0__31_contigs__length_47116934|44684809	X	X	A	X	A	B	X	U	A	X	X	X	X	X	B	B	X	B	B	X	X	U	X	X	B	B	X	X	B	X	A	B	B	B	A	X	X	B	X	X	X	B	X	A	X
#N/A	#N/A	PGA_scaffold0	44741470	PGA_scaffold0__31_contigs__length_47116934|44741470	X	X	U	X	U	B	B	A	U	U	X	B	X	X	B	B	X	B	B	X	X	U	X	X	B	B	X	U	B	X	U	B	B	B	U	U	X	B	B	X	X	B	X	A	X
1	4.774	PGA_scaffold0	44746255	PGA_scaffold0__31_contigs__length_47116934|44746255	X	X	A	X	A	B	U	A	A	X	X	U	X	X	B	B	X	B	B	X	U	X	X	X	B	B	X	X	B	X	A	B	B	B	A	X	X	B	X	X	X	B	X	A	X
1	4.774	PGA_scaffold0	44746290	PGA_scaffold0__31_contigs__length_47116934|44746290	X	X	A	X	A	B	U	A	A	X	X	X	X	X	B	B	X	B	B	X	U	X	X	X	B	B	U	X	B	X	A	B	B	B	A	X	X	B	X	X	X	B	X	A	X
1	4.774	PGA_scaffold0	44812376	PGA_scaffold0__31_contigs__length_47116934|44812376	X	X	A	X	A	B	X	U	A	X	U	X	X	X	B	B	X	B	B	X	X	X	X	X	B	B	X	X	U	X	A	B	B	B	U	U	X	B	X	X	X	B	X	A	U
1	4.774	PGA_scaffold0	44812415	PGA_scaffold0__31_contigs__length_47116934|44812415	X	X	A	X	A	B	X	U	A	X	U	X	X	X	B	B	X	B	B	X	X	X	X	X	B	B	X	X	U	X	A	B	B	B	U	U	X	B	X	X	X	B	X	A	U
1	4.774	PGA_scaffold0	44812621	PGA_scaffold0__31_contigs__length_47116934|44812621	X	X	A	X	A	B	X	U	A	X	U	X	X	X	B	B	X	B	B	X	X	X	X	X	B	B	X	X	U	X	A	B	B	B	U	U	X	B	X	X	X	B	X	A	U
1	4.774	PGA_scaffold0	44812623	PGA_scaffold0__31_contigs__length_47116934|44812623	X	X	A	U	A	B	X	U	A	X	U	X	X	X	B	B	X	B	B	X	X	X	X	X	B	B	X	X	U	X	A	B	B	B	U	U	X	B	X	X	X	B	X	A	U
1	4.774	PGA_scaffold0	44812629	PGA_scaffold0__31_contigs__length_47116934|44812629	X	X	A	X	A	B	X	U	A	X	U	X	X	X	B	B	X	B	B	X	X	X	X	X	B	B	X	X	U	X	A	B	B	B	U	U	X	B	X	X	X	B	X	A	U
1	4.774	PGA_scaffold0	44812643	PGA_scaffold0__31_contigs__length_47116934|44812643	X	X	A	X	A	B	X	U	A	X	U	X	X	X	B	B	X	B	B	X	X	X	X	X	B	B	X	X	U	X	A	B	B	B	U	U	X	B	X	X	X	B	X	A	U
1	4.774	PGA_scaffold0	44812649	PGA_scaffold0__31_contigs__length_47116934|44812649	X	X	A	X	A	B	X	U	A	X	U	X	X	X	B	B	X	B	B	X	X	X	X	X	B	B	X	X	U	X	A	B	B	B	U	U	X	B	X	X	X	B	X	A	U
1	4.774	PGA_scaffold0	44812667	PGA_scaffold0__31_contigs__length_47116934|44812667	X	X	A	X	A	B	X	U	A	X	U	X	X	X	B	B	X	B	B	X	X	X	X	X	B	B	X	X	U	X	A	B	B	B	U	U	X	B	X	X	X	B	X	A	U
1	4.774	PGA_scaffold0	45065799	PGA_scaffold0__31_contigs__length_47116934|45065799	X	X	U	X	A	U	X	A	A	U	X	X	X	X	B	B	X	B	U	X	X	X	X	X	B	B	X	X	B	X	A	B	B	U	A	X	X	B	X	X	X	B	X	A	X
1	4.774	PGA_scaffold0	45065846	PGA_scaffold0__31_contigs__length_47116934|45065846	X	U	U	U	A	U	X	A	A	U	X	X	X	X	U	B	X	B	U	X	X	U	X	X	B	B	X	X	B	U	A	B	B	U	A	X	X	B	X	X	X	B	X	U	X
1	4.774	PGA_scaffold0	45090946	PGA_scaffold0__31_contigs__length_47116934|45090946	X	X	A	X	A	B	X	A	A	X	X	X	X	X	B	B	X	B	B	U	X	X	X	X	B	B	X	X	B	U	A	B	B	B	A	X	X	B	X	X	X	B	X	A	X
1	4.774	PGA_scaffold0	45090979	PGA_scaffold0__31_contigs__length_47116934|45090979	X	X	A	X	A	B	X	A	A	X	X	X	X	X	B	B	X	B	B	U	X	X	X	X	B	B	X	X	B	U	A	B	B	B	A	X	X	B	X	X	X	B	X	A	X
1	4.774	PGA_scaffold0	45090998	PGA_scaffold0__31_contigs__length_47116934|45090998	X	X	A	X	A	B	X	A	A	X	X	X	X	X	B	B	X	B	B	U	X	X	X	X	B	B	X	X	B	U	A	B	B	B	A	X	X	B	X	X	X	B	X	A	X
1	4.774	PGA_scaffold0	45091044	PGA_scaffold0__31_contigs__length_47116934|45091044	X	X	A	X	A	B	X	A	A	X	X	X	X	X	B	B	X	B	B	U	X	X	X	X	B	B	X	X	B	U	A	B	B	U	A	X	X	B	X	X	X	B	X	A	U
1	4.774	PGA_scaffold0	45091090	PGA_scaffold0__31_contigs__length_47116934|45091090	X	X	A	X	A	B	X	A	A	X	X	X	X	X	B	B	X	B	B	U	X	X	X	X	B	B	X	X	B	U	A	B	B	B	A	X	X	B	X	X	X	B	X	A	X
1	4.774	PGA_scaffold0	45148975	PGA_scaffold0__31_contigs__length_47116934|45148975	X	X	A	X	A	B	X	U	A	X	X	X	X	X	B	B	X	B	U	X	X	X	X	X	B	B	X	X	B	X	A	B	U	B	A	X	X	B	X	X	X	B	X	A	X
1	4.774	PGA_scaffold0	45149036	PGA_scaffold0__31_contigs__length_47116934|45149036	X	X	A	X	A	B	X	U	A	X	X	X	X	X	B	B	X	B	U	X	X	X	X	X	B	B	X	X	B	X	A	B	U	B	A	X	X	B	X	X	X	B	X	A	X
1	4.774	PGA_scaffold0	45149088	PGA_scaffold0__31_contigs__length_47116934|45149088	X	X	A	X	A	B	X	U	A	X	X	X	X	X	B	B	X	B	U	X	X	X	X	X	B	B	X	X	B	X	A	B	U	B	A	X	X	B	X	X	X	B	X	A	X
1	4.206	PGA_scaffold0	45169304	PGA_scaffold0__31_contigs__length_47116934|45169304	X	X	A	X	A	B	X	A	A	X	X	X	X	X	B	B	X	B	B	X	X	X	X	X	B	B	X	X	B	X	A	B	B	B	A	X	X	B	X	X	A	B	X	A	X
1	3.638	PGA_scaffold0	45244491	PGA_scaffold0__31_contigs__length_47116934|45244491	X	X	A	X	A	B	X	A	A	X	X	X	X	X	B	B	X	B	B	X	X	X	X	X	B	B	X	X	U	X	A	B	B	B	A	X	X	B	X	X	A	B	X	A	X
1	3.638	PGA_scaffold0	45244524	PGA_scaffold0__31_contigs__length_47116934|45244524	X	X	A	X	A	B	X	A	A	X	X	X	X	X	B	B	X	B	B	X	X	X	X	X	B	B	X	X	U	X	A	B	B	B	A	X	X	B	X	X	A	B	X	A	X
#N/A	#N/A	PGA_scaffold0	45344221	PGA_scaffold0__31_contigs__length_47116934|45344221	X	X	U	X	A	U	U	U	A	X	X	X	X	X	U	B	X	U	B	X	X	X	X	X	B	B	U	X	U	X	U	U	U	B	U	U	U	B	X	X	A	B	X	A	X
#N/A	#N/A	PGA_scaffold0	45344429	PGA_scaffold0__31_contigs__length_47116934|45344429	X	X	U	X	A	U	U	U	A	X	X	X	X	X	U	B	X	U	B	X	X	X	X	X	B	B	U	X	U	X	U	U	U	B	U	U	U	B	X	X	A	B	X	A	X
1	4.206	PGA_scaffold0	45346244	PGA_scaffold0__31_contigs__length_47116934|45346244	X	X	A	U	A	B	X	A	A	X	X	X	U	X	B	B	X	B	B	U	U	X	U	U	B	B	U	U	B	X	A	B	B	B	A	X	X	B	X	U	A	B	X	A	U
#N/A	#N/A	PGA_scaffold0	45346247	PGA_scaffold0__31_contigs__length_47116934|45346247	X	X	A	U	A	B	X	A	A	X	X	U	U	X	B	B	X	B	B	U	U	X	U	U	B	B	U	X	B	X	A	B	B	B	A	X	X	B	X	U	A	B	U	A	U
1	3.638	PGA_scaffold0	45346275	PGA_scaffold0__31_contigs__length_47116934|45346275	X	X	A	X	A	B	X	A	A	X	X	X	X	X	B	B	X	B	B	X	X	X	X	X	B	B	U	X	B	X	A	B	B	B	A	X	X	B	X	X	A	B	X	A	X
1	3.638	PGA_scaffold0	45346283	PGA_scaffold0__31_contigs__length_47116934|45346283	X	X	A	X	A	B	X	A	A	X	X	X	X	X	B	B	X	B	B	X	X	X	X	X	B	B	U	X	B	X	A	B	B	B	A	X	X	B	X	X	A	B	X	A	X
1	3.638	PGA_scaffold0	45346289	PGA_scaffold0__31_contigs__length_47116934|45346289	X	X	A	X	A	B	X	A	A	X	X	X	X	X	B	B	X	B	B	X	X	X	X	X	B	B	U	X	B	X	A	B	B	B	A	X	X	B	X	X	A	B	X	A	X
1	3.638	PGA_scaffold0	45372447	PGA_scaffold0__31_contigs__length_47116934|45372447	X	X	A	X	A	B	X	A	A	X	X	X	X	X	B	B	X	B	U	X	X	X	X	X	B	B	X	X	B	X	A	B	B	B	A	X	X	B	X	X	A	B	X	A	X
#N/A	#N/A	PGA_scaffold0	45440623	PGA_scaffold0__31_contigs__length_47116934|45440623	X	X	U	X	U	U	U	A	A	X	X	X	X	X	U	B	X	B	B	X	X	X	X	X	B	B	X	U	B	X	U	B	B	U	U	X	U	U	X	X	A	B	X	A	X
#N/A	#N/A	PGA_scaffold0	45476110	PGA_scaffold0__31_contigs__length_47116934|45476110	X	U	A	U	A	B	U	U	A	X	U	U	X	U	U	B	X	B	B	X	X	U	X	X	B	B	X	X	B	X	A	B	U	B	U	X	X	B	X	U	A	B	X	A	U
#N/A	#N/A	PGA_scaffold0	45476114	PGA_scaffold0__31_contigs__length_47116934|45476114	X	U	A	U	A	B	U	U	A	X	U	U	X	U	U	B	X	B	B	X	X	U	X	X	B	B	X	X	B	X	A	B	U	B	U	X	X	B	X	U	A	B	X	A	U
#N/A	#N/A	PGA_scaffold0	45476115	PGA_scaffold0__31_contigs__length_47116934|45476115	X	U	A	U	A	B	U	U	A	X	U	U	X	U	U	B	X	B	B	X	X	U	X	X	B	B	X	X	B	X	A	B	U	B	U	X	X	B	X	U	A	B	X	A	U
#N/A	#N/A	PGA_scaffold0	45476131	PGA_scaffold0__31_contigs__length_47116934|45476131	X	U	A	U	A	B	U	U	A	X	U	U	X	U	U	B	U	B	B	X	X	U	X	X	B	B	X	X	B	X	A	B	U	B	U	X	X	B	X	U	A	B	X	A	U
#N/A	#N/A	PGA_scaffold0	45476371	PGA_scaffold0__31_contigs__length_47116934|45476371	X	U	A	U	A	B	U	U	A	X	U	U	X	U	U	B	X	B	B	X	X	U	X	X	B	B	X	X	B	X	A	B	U	B	U	X	X	B	X	U	A	B	X	A	U
1	1.477	PGA_scaffold0	45548067	PGA_scaffold0__31_contigs__length_47116934|45548067	X	X	A	U	A	B	X	U	A	X	X	X	B	X	U	B	X	B	B	X	X	X	X	X	B	B	U	X	U	X	U	B	U	B	A	X	X	B	X	X	U	U	X	A	X
1	1.477	PGA_scaffold0	45548105	PGA_scaffold0__31_contigs__length_47116934|45548105	X	X	A	X	A	B	X	A	A	X	X	X	B	X	B	B	X	B	B	X	X	U	X	X	B	B	X	X	B	X	U	B	B	B	A	X	X	B	X	X	A	B	X	A	X
1	0.682	PGA_scaffold0	45600084	PGA_scaffold0__31_contigs__length_47116934|45600084	X	X	A	U	A	B	X	A	A	X	X	X	B	X	B	B	X	B	B	X	X	X	X	X	B	B	X	X	B	X	A	B	B	B	A	X	X	B	X	X	A	B	X	A	X
1	0.682	PGA_scaffold0	45600090	PGA_scaffold0__31_contigs__length_47116934|45600090	X	X	A	U	A	B	X	A	A	X	X	X	B	X	B	B	X	B	B	X	X	X	X	X	B	B	X	X	B	X	A	B	B	B	A	X	X	B	X	X	A	B	X	A	X
1	0.682	PGA_scaffold0	45600093	PGA_scaffold0__31_contigs__length_47116934|45600093	X	X	A	U	A	B	X	A	A	X	X	X	B	X	B	B	X	B	B	X	X	X	X	X	B	B	X	X	B	X	A	B	B	B	A	X	X	B	X	X	A	B	X	A	X
1	0.682	PGA_scaffold0	45600131	PGA_scaffold0__31_contigs__length_47116934|45600131	X	X	A	U	A	B	X	A	A	X	X	X	B	X	B	B	X	B	B	X	X	X	X	X	B	B	X	X	B	X	A	B	B	B	A	X	X	B	X	X	A	B	X	A	X
1	0.682	PGA_scaffold0	45600240	PGA_scaffold0__31_contigs__length_47116934|45600240	X	X	A	U	A	B	X	A	A	X	X	X	B	X	B	B	X	B	B	X	X	X	X	X	B	B	X	U	B	X	A	B	B	B	A	X	X	B	X	X	A	B	X	A	X
1	0.682	PGA_scaffold0	45600252	PGA_scaffold0__31_contigs__length_47116934|45600252	X	X	A	U	A	B	X	A	A	X	X	X	B	X	B	B	X	B	B	X	X	X	X	X	B	B	X	U	B	X	A	B	B	B	A	X	X	B	X	X	A	B	X	A	X
#N/A	#N/A	PGA_scaffold0	45605544	PGA_scaffold0__31_contigs__length_47116934|45605544	X	X	A	X	A	U	X	U	A	X	X	X	B	X	U	U	X	U	U	U	X	X	X	U	B	U	U	X	B	X	U	U	U	U	U	X	U	B	X	X	A	B	X	A	X
1	0.682	PGA_scaffold0	45749515	PGA_scaffold0__31_contigs__length_47116934|45749515	X	X	A	X	A	B	X	A	U	X	X	X	B	X	B	B	X	B	B	X	U	X	X	X	B	B	X	X	B	X	A	B	B	B	A	X	X	B	X	X	A	B	U	A	X
1	0.682	PGA_scaffold0	45759676	PGA_scaffold0__31_contigs__length_47116934|45759676	X	X	A	X	A	B	X	U	A	X	X	X	B	X	U	B	X	B	U	X	X	X	X	X	B	B	U	U	U	X	U	B	U	B	U	X	X	B	X	X	A	B	X	A	X
#N/A	#N/A	PGA_scaffold0	45759754	PGA_scaffold0__31_contigs__length_47116934|45759754	X	X	A	X	A	U	X	U	A	X	X	X	B	X	U	B	X	B	U	X	X	X	X	X	B	B	U	U	U	X	U	B	U	B	U	X	X	B	X	X	A	B	X	A	X
1	0	PGA_scaffold0	45788056	PGA_scaffold0__31_contigs__length_47116934|45788056	X	B	A	X	A	B	X	A	A	X	X	X	B	X	B	B	X	B	U	X	X	X	X	X	B	B	X	X	B	X	U	B	B	B	U	X	X	B	X	X	A	B	X	A	X
#N/A	#N/A	PGA_scaffold0	45812050	PGA_scaffold0__31_contigs__length_47116934|45812050	X	U	A	U	A	B	X	A	A	X	X	U	B	X	U	B	X	U	U	X	X	U	X	X	U	U	X	X	U	X	A	B	U	U	A	U	U	U	A	X	A	B	X	A	X
1	0.682	PGA_scaffold0	45812232	PGA_scaffold0__31_contigs__length_47116934|45812232	X	U	A	X	A	B	X	A	A	X	X	U	B	X	B	B	X	B	B	X	X	X	X	X	B	B	X	X	U	X	A	B	U	U	A	U	U	U	X	X	A	B	X	A	X
1	0.682	PGA_scaffold0	45812271	PGA_scaffold0__31_contigs__length_47116934|45812271	X	U	A	X	A	B	X	A	A	X	X	U	B	X	B	B	X	B	B	X	X	X	X	X	B	B	X	X	U	X	A	B	U	U	A	U	U	U	X	X	A	B	X	A	X
1	0	PGA_scaffold0	45817725	PGA_scaffold0__31_contigs__length_47116934|45817725	X	B	A	X	A	B	X	A	A	X	X	X	B	X	B	B	X	B	B	X	X	X	X	X	B	B	X	X	B	X	A	B	B	B	A	X	X	B	X	X	A	B	X	A	X
1	0	PGA_scaffold0	45817794	PGA_scaffold0__31_contigs__length_47116934|45817794	X	B	A	X	A	B	X	A	A	X	X	X	B	X	B	B	X	B	B	X	X	X	X	X	B	B	X	X	B	X	A	B	B	B	A	X	X	B	X	X	A	B	X	A	X
1	0	PGA_scaffold0	45825197	PGA_scaffold0__31_contigs__length_47116934|45825197	X	B	A	X	A	B	X	A	A	X	X	X	B	X	B	B	X	B	B	X	X	X	X	X	B	B	X	X	U	X	A	B	B	B	A	X	X	B	X	X	A	B	X	A	X
1	0	PGA_scaffold0	45904141	PGA_scaffold0__31_contigs__length_47116934|45904141	X	B	A	X	A	B	X	A	A	X	X	X	B	X	B	B	X	B	B	X	X	X	X	X	B	B	X	X	B	X	A	B	B	U	U	U	X	B	X	X	A	B	X	A	X
1	0	PGA_scaffold0	45904207	PGA_scaffold0__31_contigs__length_47116934|45904207	X	B	A	X	A	B	X	A	A	X	X	X	B	X	B	B	X	B	B	X	X	X	X	X	B	B	X	X	B	X	A	B	B	U	A	U	X	B	X	X	A	B	X	A	X
1	0	PGA_scaffold0	45904217	PGA_scaffold0__31_contigs__length_47116934|45904217	X	B	A	X	A	B	X	A	A	X	X	X	B	X	B	B	X	B	B	X	X	X	X	X	B	B	X	X	B	X	A	B	B	U	U	U	X	B	X	X	A	B	X	A	X
1	0	PGA_scaffold0	45909950	PGA_scaffold0__31_contigs__length_47116934|45909950	X	B	A	X	A	B	X	A	A	X	X	X	B	X	B	B	X	B	B	X	X	X	X	U	B	B	X	X	B	X	A	B	B	B	A	X	X	B	X	X	A	B	X	A	X
#N/A	#N/A	PGA_scaffold0	45913091	PGA_scaffold0__31_contigs__length_47116934|45913091	X	U	U	X	A	U	X	A	A	U	X	X	B	X	B	B	X	B	U	X	X	X	X	X	B	B	X	X	U	U	A	U	U	U	U	X	X	B	X	X	U	B	X	A	X
#N/A	#N/A	PGA_scaffold0	45913139	PGA_scaffold0__31_contigs__length_47116934|45913139	X	U	U	X	A	U	X	A	A	U	X	X	B	X	B	B	X	B	U	X	X	X	X	X	B	B	X	X	U	U	A	U	U	U	U	X	X	B	X	X	U	B	X	A	X
1	0	PGA_scaffold0	45987940	PGA_scaffold0__31_contigs__length_47116934|45987940	X	B	A	X	A	B	X	A	A	X	X	X	B	X	B	B	X	B	B	U	X	X	X	X	B	B	X	X	B	X	A	B	U	B	A	X	X	B	X	X	A	B	X	A	X
1	0	PGA_scaffold0	46002354	PGA_scaffold0__31_contigs__length_47116934|46002354	X	B	A	X	A	U	X	A	A	X	X	X	B	X	U	B	X	B	U	X	X	X	X	X	B	B	X	X	U	X	U	B	B	B	U	X	X	B	X	X	A	B	X	A	X
1	0	PGA_scaffold0	46002673	PGA_scaffold0__31_contigs__length_47116934|46002673	X	B	A	X	A	B	X	A	A	X	X	X	B	X	U	B	X	B	U	X	X	X	X	X	B	B	X	X	U	X	U	B	B	B	U	X	X	B	X	X	A	B	X	A	X
1	0	PGA_scaffold0	46006197	PGA_scaffold0__31_contigs__length_47116934|46006197	X	B	A	X	A	B	X	A	A	X	X	X	B	X	B	B	X	B	B	X	X	X	X	X	B	B	X	U	U	X	A	B	U	B	A	X	X	B	X	X	A	B	X	A	X
1	0	PGA_scaffold0	46006258	PGA_scaffold0__31_contigs__length_47116934|46006258	X	B	A	X	A	B	X	A	A	X	X	X	B	X	B	B	X	B	B	X	X	X	X	X	B	B	X	U	U	X	A	B	U	B	A	X	X	B	X	X	A	B	X	A	X
1	0	PGA_scaffold0	46006282	PGA_scaffold0__31_contigs__length_47116934|46006282	X	B	A	X	A	B	X	A	A	X	X	X	B	X	B	B	X	B	B	X	X	X	X	X	B	B	X	U	U	X	A	B	U	B	A	X	X	B	X	X	A	B	X	A	X
1	0	PGA_scaffold0	46006337	PGA_scaffold0__31_contigs__length_47116934|46006337	X	B	A	X	A	B	X	A	A	X	X	X	B	X	B	B	X	B	B	X	X	X	X	X	B	B	X	U	U	X	A	B	U	B	A	X	X	B	X	X	A	B	X	A	X
1	0.682	PGA_scaffold0	46049394	PGA_scaffold0__31_contigs__length_47116934|46049394	X	U	A	X	A	B	X	A	A	X	X	X	B	X	B	B	X	B	U	U	X	X	X	X	B	B	X	X	U	X	U	B	U	U	U	X	X	B	X	X	A	B	X	A	U
1	27.982	PGA_scaffold0	46615311	PGA_scaffold0__31_contigs__length_47116934|46615311	X	X	A	A	X	B	X	X	B	X	X	X	X	X	X	B	X	B	B	X	A	X	B	X	B	B	X	X	B	X	A	B	B	X	A	B	B	X	X	X	A	B	X	A	X
1	27.982	PGA_scaffold0	46615356	PGA_scaffold0__31_contigs__length_47116934|46615356	X	X	A	A	X	B	X	X	B	X	X	X	X	X	X	B	X	B	B	X	A	X	B	X	B	B	X	X	B	X	A	B	B	X	A	B	B	X	X	X	A	B	X	A	X
1	27.982	PGA_scaffold0	46615358	PGA_scaffold0__31_contigs__length_47116934|46615358	X	X	A	A	X	B	X	X	B	X	X	X	X	X	X	B	X	B	B	X	A	X	B	X	B	B	X	X	B	X	A	B	B	X	A	B	B	X	X	X	A	B	X	A	X
1	27.982	PGA_scaffold0	46615363	PGA_scaffold0__31_contigs__length_47116934|46615363	X	X	A	A	X	B	X	X	B	X	X	X	X	X	X	B	X	B	B	X	A	X	B	X	B	B	X	X	B	X	A	B	B	X	A	B	B	X	X	X	A	B	X	A	X
1	27.982	PGA_scaffold0	46615381	PGA_scaffold0__31_contigs__length_47116934|46615381	X	X	A	A	X	B	X	X	B	X	X	X	X	X	X	B	X	B	B	X	A	X	B	X	B	B	X	X	B	X	A	B	B	X	A	B	B	X	X	X	A	B	X	A	X
1	27.982	PGA_scaffold0	46684185	PGA_scaffold0__31_contigs__length_47116934|46684185	X	X	A	U	X	B	X	X	B	X	X	X	X	X	X	B	X	B	U	X	A	X	B	X	B	B	X	X	B	X	A	B	B	X	A	U	B	X	X	X	A	B	X	A	X
1	27.982	PGA_scaffold0	46684204	PGA_scaffold0__31_contigs__length_47116934|46684204	X	X	A	U	X	B	X	X	B	X	X	X	X	X	X	B	X	B	U	X	A	X	B	X	B	B	X	X	B	X	A	B	B	X	A	U	B	X	X	X	A	B	X	A	X
#N/A	#N/A	PGA_scaffold01	453525	PGA_scaffold1__38_contigs__length_45242533|453525	A	U	X	A	X	X	U	B	X	U	X	X	A	B	X	A	U	X	X	B	X	U	X	B	X	X	X	U	U	U	X	A	U	B	X	U	U	A	X	A	X	X	U	U	U
#N/A	#N/A	PGA_scaffold01	453532	PGA_scaffold1__38_contigs__length_45242533|453532	A	A	X	A	X	X	U	B	X	U	X	X	A	B	X	A	U	X	X	B	X	U	X	B	X	X	X	U	U	U	X	A	U	B	X	U	U	A	X	A	X	X	U	U	U
#N/A	#N/A	PGA_scaffold01	453566	PGA_scaffold1__38_contigs__length_45242533|453566	A	A	X	A	X	X	U	B	X	U	X	X	A	B	X	A	U	X	X	B	X	U	X	B	X	X	X	U	U	U	X	A	U	B	X	U	U	A	X	A	X	X	U	U	U
#N/A	#N/A	PGA_scaffold01	1345826	PGA_scaffold1__38_contigs__length_45242533|1345826	A	A	X	U	X	X	U	U	B	X	X	X	U	B	X	A	X	X	X	U	X	A	X	U	X	U	X	U	U	A	U	A	U	B	X	X	U	A	X	A	X	X	B	B	B
#N/A	#N/A	PGA_scaffold01	1636581	PGA_scaffold1__38_contigs__length_45242533|1636581	A	A	X	A	A	U	U	U	B	X	X	X	A	B	X	A	X	X	X	U	X	U	X	U	X	B	U	A	U	U	U	A	U	B	U	X	A	A	X	U	X	X	B	B	B
#N/A	#N/A	PGA_scaffold01	2119505	PGA_scaffold1__38_contigs__length_45242533|2119505	A	A	X	A	A	X	U	U	B	X	X	X	A	U	X	A	U	U	X	U	X	A	X	U	X	B	U	A	U	U	X	A	A	B	U	U	U	A	X	A	X	X	B	X	B
#N/A	#N/A	PGA_scaffold01	2119625	PGA_scaffold1__38_contigs__length_45242533|2119625	A	A	X	A	A	X	U	U	B	X	X	X	A	U	X	A	U	X	X	U	X	A	X	U	X	B	U	A	U	U	X	A	A	U	U	U	U	A	X	A	X	X	B	X	B
#N/A	#N/A	PGA_scaffold01	2119640	PGA_scaffold1__38_contigs__length_45242533|2119640	A	A	X	A	A	X	U	U	B	X	X	X	A	U	X	A	U	X	X	U	X	A	X	U	X	B	U	A	U	U	X	A	A	B	U	U	U	A	X	A	X	X	B	X	B
#N/A	#N/A	PGA_scaffold01	2119669	PGA_scaffold1__38_contigs__length_45242533|2119669	A	A	X	A	A	X	U	U	B	X	X	X	A	U	X	A	U	X	X	U	X	A	X	U	X	B	U	A	U	U	X	A	A	B	U	X	U	A	X	A	X	X	B	X	B
#N/A	#N/A	PGA_scaffold01	2190273	PGA_scaffold1__38_contigs__length_45242533|2190273	A	U	X	U	A	X	U	B	B	U	X	X	A	U	X	A	X	X	X	U	X	A	X	B	X	B	U	U	B	U	X	U	U	U	X	X	X	A	X	A	X	X	B	X	U
#N/A	#N/A	PGA_scaffold01	2190274	PGA_scaffold1__38_contigs__length_45242533|2190274	A	U	X	U	A	X	U	B	B	U	X	X	A	U	X	A	X	X	X	U	X	A	X	B	X	B	U	U	B	U	X	U	U	U	X	X	X	A	X	A	X	X	B	X	U
#N/A	#N/A	PGA_scaffold01	2759788	PGA_scaffold1__38_contigs__length_45242533|2759788	A	U	X	A	A	X	U	X	B	U	X	X	A	X	X	A	X	X	U	B	X	X	B	U	B	B	U	A	X	U	X	A	A	U	X	X	U	A	X	A	X	U	B	U	U
#N/A	#N/A	PGA_scaffold01	2792563	PGA_scaffold1__38_contigs__length_45242533|2792563	A	U	X	A	A	X	B	X	B	X	X	X	U	X	U	A	X	X	U	U	X	X	B	U	B	B	U	U	U	A	X	A	U	B	X	X	U	A	X	A	X	X	B	U	U
#N/A	#N/A	PGA_scaffold01	3058254	PGA_scaffold1__38_contigs__length_45242533|3058254	A	U	X	U	A	X	U	U	B	X	X	X	A	X	X	A	X	X	U	B	X	X	B	X	B	B	A	A	X	U	U	A	U	U	X	U	U	A	X	A	X	X	B	A	U
#N/A	#N/A	PGA_scaffold01	3197584	PGA_scaffold1__38_contigs__length_45242533|3197584	A	A	X	A	U	X	U	U	B	X	X	X	A	X	U	A	X	X	B	B	X	X	B	U	B	B	U	A	X	U	X	A	U	U	X	U	U	U	X	A	X	X	B	U	U
#N/A	#N/A	PGA_scaffold01	3197858	PGA_scaffold1__38_contigs__length_45242533|3197858	A	A	X	A	U	X	U	U	B	X	X	X	A	X	U	A	X	X	B	B	X	X	B	U	B	B	U	A	X	U	X	A	U	U	X	U	U	U	X	A	X	X	B	U	U
#N/A	#N/A	PGA_scaffold01	3197928	PGA_scaffold1__38_contigs__length_45242533|3197928	A	A	X	A	U	U	U	U	B	U	X	X	A	U	U	A	X	X	B	B	X	X	B	U	B	B	U	A	X	U	U	A	U	U	X	U	U	A	X	A	X	X	B	U	U
#N/A	#N/A	PGA_scaffold01	4070199	PGA_scaffold1__38_contigs__length_45242533|4070199	A	A	X	U	A	X	U	U	B	X	X	X	U	X	X	A	X	X	U	U	A	U	B	X	B	U	A	A	X	U	X	A	U	B	X	X	U	X	X	A	X	X	U	A	X
#N/A	#N/A	PGA_scaffold01	4462911	PGA_scaffold1__38_contigs__length_45242533|4462911	A	U	X	A	A	X	X	X	B	U	X	U	A	X	X	U	X	X	U	B	A	X	B	X	B	B	U	U	X	U	X	U	U	U	X	X	B	X	X	U	X	X	B	A	X
#N/A	#N/A	PGA_scaffold01	4904157	PGA_scaffold1__38_contigs__length_45242533|4904157	A	X	X	U	X	X	U	U	B	X	U	X	A	X	X	U	X	X	B	X	A	X	B	X	B	B	U	A	X	U	X	X	U	U	U	U	U	X	A	A	X	U	B	A	X
#N/A	#N/A	PGA_scaffold01	4916142	PGA_scaffold1__38_contigs__length_45242533|4916142	A	U	X	X	X	X	U	X	B	U	X	X	A	X	X	U	X	U	B	X	A	X	B	X	B	B	A	A	X	X	X	U	U	B	X	U	B	X	A	A	X	B	B	U	X
#N/A	#N/A	PGA_scaffold01	4916151	PGA_scaffold1__38_contigs__length_45242533|4916151	A	U	X	X	X	X	U	X	B	U	X	X	A	X	X	U	X	B	B	X	A	X	B	X	B	B	A	A	X	X	X	U	U	B	X	U	B	X	A	A	X	B	B	U	X
#N/A	#N/A	PGA_scaffold01	5097481	PGA_scaffold1__38_contigs__length_45242533|5097481	U	X	U	X	X	B	X	A	U	X	X	U	A	X	X	A	X	X	U	X	A	U	B	U	B	B	A	A	X	U	X	X	A	U	U	U	U	X	U	A	X	X	B	A	X
#N/A	#N/A	PGA_scaffold01	5097523	PGA_scaffold1__38_contigs__length_45242533|5097523	U	X	U	X	X	B	X	A	U	X	X	U	A	X	X	A	X	X	U	X	A	U	B	U	B	B	A	A	X	U	X	X	A	U	U	U	U	X	U	A	X	X	B	A	X
#N/A	#N/A	PGA_scaffold01	5111930	PGA_scaffold1__38_contigs__length_45242533|5111930	A	X	X	X	X	B	X	U	B	X	X	X	A	X	U	U	X	X	U	X	A	X	B	X	B	B	U	U	X	X	U	X	U	B	X	X	B	X	A	U	X	U	B	U	X
#N/A	#N/A	PGA_scaffold01	5137768	PGA_scaffold1__38_contigs__length_45242533|5137768	A	X	X	X	X	B	X	U	B	U	X	X	A	X	X	U	X	X	B	X	A	X	B	U	B	B	U	A	U	X	X	X	U	U	X	X	U	X	A	A	X	X	U	A	X
#N/A	#N/A	PGA_scaffold01	5137787	PGA_scaffold1__38_contigs__length_45242533|5137787	A	X	X	X	X	B	X	U	B	U	X	X	A	X	X	U	X	X	B	X	A	X	B	U	B	B	U	A	U	X	X	X	U	U	X	X	U	X	A	A	X	X	U	A	X
#N/A	#N/A	PGA_scaffold01	5410340	PGA_scaffold1__38_contigs__length_45242533|5410340	U	X	B	X	U	B	U	A	B	X	X	U	A	X	X	A	U	X	B	X	A	X	B	U	B	B	A	A	X	U	B	X	A	B	X	X	B	X	U	A	X	X	B	U	X
#N/A	#N/A	PGA_scaffold01	5495910	PGA_scaffold1__38_contigs__length_45242533|5495910	A	B	X	X	X	B	U	A	B	U	X	X	A	X	X	U	X	B	B	X	A	X	B	X	B	B	A	A	X	X	X	U	A	B	X	U	U	X	A	A	X	U	B	U	X
#N/A	#N/A	PGA_scaffold01	5496138	PGA_scaffold1__38_contigs__length_45242533|5496138	A	B	X	X	X	B	U	A	B	U	X	X	A	X	X	U	X	B	B	X	A	X	B	X	B	B	A	A	X	X	X	U	A	B	X	U	U	X	A	A	X	B	B	U	X
#N/A	#N/A	PGA_scaffold01	6113173	PGA_scaffold1__38_contigs__length_45242533|6113173	A	X	X	U	X	U	U	U	B	X	X	X	A	X	U	X	X	X	U	U	A	X	B	U	X	X	U	U	X	X	X	X	U	U	X	X	B	X	A	A	X	X	U	U	U
#N/A	#N/A	PGA_scaffold01	6340270	PGA_scaffold1__38_contigs__length_45242533|6340270	A	X	X	X	X	U	X	U	B	U	X	X	U	X	X	X	X	X	U	B	A	U	B	X	X	X	U	U	U	U	X	U	U	U	U	X	U	X	A	A	X	X	B	U	A
#N/A	#N/A	PGA_scaffold01	6340283	PGA_scaffold1__38_contigs__length_45242533|6340283	A	X	X	X	X	U	X	U	B	U	X	X	U	X	X	X	X	X	U	B	A	U	B	X	X	X	U	U	U	U	X	U	U	U	U	X	U	X	A	A	X	X	B	U	A
#N/A	#N/A	PGA_scaffold01	6506611	PGA_scaffold1__38_contigs__length_45242533|6506611	U	X	X	X	U	B	X	U	B	X	X	X	A	U	U	X	X	X	U	U	A	U	B	U	X	X	U	A	A	X	U	U	U	B	U	X	B	X	A	U	X	X	B	U	U
#N/A	#N/A	PGA_scaffold01	6641497	PGA_scaffold1__38_contigs__length_45242533|6641497	A	U	X	X	X	U	U	U	B	X	X	X	X	X	X	X	X	X	U	B	A	B	B	X	X	X	U	A	U	U	X	U	U	U	A	U	B	X	A	A	X	U	U	A	A
#N/A	#N/A	PGA_scaffold01	7075342	PGA_scaffold1__38_contigs__length_45242533|7075342	A	X	U	U	X	U	X	A	B	X	U	U	X	U	U	X	X	B	B	B	A	B	B	X	U	X	A	A	A	U	X	B	A	X	A	X	B	X	A	A	U	X	B	A	A
#N/A	#N/A	PGA_scaffold01	7820392	PGA_scaffold1__38_contigs__length_45242533|7820392	A	U	X	X	X	X	X	U	B	X	X	U	X	B	B	X	A	U	U	U	A	U	B	U	U	X	A	A	A	X	X	U	A	X	X	U	U	X	A	A	U	U	A	A	A
#N/A	#N/A	PGA_scaffold01	8260677	PGA_scaffold1__38_contigs__length_45242533|8260677	A	U	X	A	X	X	X	X	X	X	X	X	X	U	B	B	B	X	U	B	X	U	X	X	X	X	X	X	U	U	U	A	X	X	A	X	X	X	X	A	X	A	B	X	X
#N/A	#N/A	PGA_scaffold01	10093628	PGA_scaffold1__38_contigs__length_45242533|10093628	X	X	X	B	X	X	X	U	B	X	X	B	B	X	B	X	U	B	U	B	X	B	B	U	X	X	U	A	A	U	B	U	U	X	X	X	U	X	A	A	B	X	A	U	U
#N/A	#N/A	PGA_scaffold01	44658830	PGA_scaffold1__38_contigs__length_45242533|44658830	X	A	X	B	X	U	A	U	X	A	U	B	B	X	U	U	A	X	U	U	X	X	X	U	A	X	X	U	X	X	U	B	U	B	X	X	X	U	X	X	B	X	X	A	U
#N/A	#N/A	PGA_scaffold01	44658840	PGA_scaffold1__38_contigs__length_45242533|44658840	X	U	X	B	X	U	A	U	X	A	U	B	B	X	U	U	A	X	U	U	X	X	X	U	A	X	X	U	X	X	U	B	U	B	X	X	X	U	X	X	B	X	X	A	U
#N/A	#N/A	PGA_scaffold01	44862949	PGA_scaffold1__38_contigs__length_45242533|44862949	X	X	X	U	X	U	A	U	X	A	X	B	B	X	U	A	A	X	X	U	X	U	X	A	A	X	X	U	U	X	U	U	U	B	X	U	A	B	X	U	X	X	X	A	A
#N/A	#N/A	PGA_scaffold01	44862955	PGA_scaffold1__38_contigs__length_45242533|44862955	X	X	X	U	X	U	A	U	X	A	X	B	B	X	U	A	A	X	X	U	X	U	X	A	A	X	X	U	U	X	U	U	U	B	X	U	A	B	X	U	X	X	X	A	A
#N/A	#N/A	PGA_scaffold01	44872635	PGA_scaffold1__38_contigs__length_45242533|44872635	X	X	U	U	X	B	U	U	X	U	X	B	B	X	U	U	A	X	X	U	X	U	X	A	A	X	X	U	X	X	U	U	U	B	X	X	A	U	X	X	X	X	X	A	A
#N/A	#N/A	PGA_scaffold01	44872693	PGA_scaffold1__38_contigs__length_45242533|44872693	X	X	X	U	X	B	U	U	X	U	U	B	B	X	U	U	A	X	X	U	X	X	X	A	A	X	X	U	X	X	U	U	U	B	X	X	A	U	X	X	X	X	X	A	A
#N/A	#N/A	PGA_scaffold01	44934844	PGA_scaffold1__38_contigs__length_45242533|44934844	X	X	U	B	X	U	A	U	X	U	X	U	B	X	B	A	A	X	X	B	X	U	X	U	A	X	U	X	X	X	U	B	U	U	X	U	U	B	U	X	X	X	X	U	A
8	0	PGA_scaffold01	444535	PGA_scaffold1__38_contigs__length_45242533|444535	A	A	U	A	X	X	U	B	X	X	X	X	A	U	X	A	X	X	X	B	X	A	X	B	X	X	X	A	B	U	X	A	A	B	X	X	A	A	U	A	X	X	B	B	B
8	0.682	PGA_scaffold01	486843	PGA_scaffold1__38_contigs__length_45242533|486843	A	A	U	A	U	X	B	B	X	X	X	A	A	B	U	A	X	X	U	B	X	A	X	U	X	X	X	A	B	A	X	A	A	U	U	X	A	A	A	A	X	X	B	B	B
8	0.682	PGA_scaffold01	553928	PGA_scaffold1__38_contigs__length_45242533|553928	A	A	U	A	X	X	B	B	X	X	X	U	A	B	X	A	X	X	X	B	X	A	X	B	X	X	X	A	B	A	X	A	A	B	U	X	A	A	A	A	X	X	B	B	B
8	0.682	PGA_scaffold01	554070	PGA_scaffold1__38_contigs__length_45242533|554070	A	A	U	A	X	X	B	B	X	X	X	U	A	B	X	A	X	X	X	B	X	A	X	B	X	X	X	A	B	A	X	A	A	B	U	X	A	A	A	A	X	X	B	B	B
8	0.682	PGA_scaffold01	554079	PGA_scaffold1__38_contigs__length_45242533|554079	A	A	U	A	X	X	B	B	X	X	X	U	A	B	X	A	X	X	X	B	X	A	X	B	X	X	X	A	B	A	X	A	A	B	U	X	A	A	A	A	X	X	B	B	B
8	0.682	PGA_scaffold01	554119	PGA_scaffold1__38_contigs__length_45242533|554119	A	A	U	A	X	X	B	B	X	X	X	U	A	B	X	A	X	X	X	B	X	A	X	B	X	X	X	A	B	A	X	A	A	B	U	X	A	A	A	A	X	X	B	B	B
8	0.682	PGA_scaffold01	554121	PGA_scaffold1__38_contigs__length_45242533|554121	A	A	U	A	X	X	B	B	X	X	X	U	A	B	X	A	X	X	X	B	X	A	X	B	X	X	X	A	B	A	X	A	A	B	U	X	A	A	A	A	X	X	B	B	B
8	0.682	PGA_scaffold01	554125	PGA_scaffold1__38_contigs__length_45242533|554125	A	A	U	A	X	X	B	B	X	X	X	U	A	B	X	A	X	X	X	B	X	A	X	B	X	X	X	A	B	A	X	A	A	B	U	X	A	A	A	A	X	X	B	B	B
8	0.682	PGA_scaffold01	554135	PGA_scaffold1__38_contigs__length_45242533|554135	A	A	U	A	X	X	B	B	X	X	X	U	A	B	X	A	X	X	X	B	X	A	X	B	X	X	X	A	B	A	X	A	A	B	U	X	A	A	A	A	X	X	B	B	B
8	2.614	PGA_scaffold01	626316	PGA_scaffold1__38_contigs__length_45242533|626316	A	A	X	A	X	X	B	U	X	X	X	X	A	B	U	A	X	X	X	B	X	A	X	U	X	X	X	A	U	A	X	A	A	B	X	X	A	A	X	A	X	X	B	B	B
8	2.614	PGA_scaffold01	626434	PGA_scaffold1__38_contigs__length_45242533|626434	A	A	X	A	X	X	B	U	X	X	X	X	A	B	X	A	X	X	X	B	X	A	X	U	X	X	X	A	U	A	X	A	A	B	X	X	A	A	X	A	X	X	B	B	B
8	2.614	PGA_scaffold01	650508	PGA_scaffold1__38_contigs__length_45242533|650508	A	A	X	U	X	X	U	U	X	X	X	X	A	B	X	A	X	X	X	U	X	U	X	B	X	X	X	A	U	A	X	A	A	B	X	X	A	A	X	A	X	X	B	B	B
8	2.614	PGA_scaffold01	650523	PGA_scaffold1__38_contigs__length_45242533|650523	A	A	X	A	X	X	B	B	X	X	X	X	A	B	X	A	X	X	U	U	X	U	X	B	X	X	X	A	B	A	X	A	A	B	X	X	A	A	X	A	X	X	B	B	B
8	2.614	PGA_scaffold01	650527	PGA_scaffold1__38_contigs__length_45242533|650527	A	A	X	U	X	X	B	B	X	X	X	X	A	B	X	A	X	X	U	U	X	U	X	B	X	X	X	A	B	A	X	A	A	B	X	X	A	A	X	A	X	X	B	B	B
8	1.932	PGA_scaffold01	712824	PGA_scaffold1__38_contigs__length_45242533|712824	A	A	X	A	X	X	B	B	X	X	U	X	A	B	U	A	X	X	X	B	X	A	X	B	X	X	B	U	U	A	X	A	A	B	X	X	A	A	X	A	X	X	B	B	B
8	2.614	PGA_scaffold01	914329	PGA_scaffold1__38_contigs__length_45242533|914329	A	U	X	A	X	X	U	U	X	X	X	X	A	B	X	U	X	X	X	B	X	A	X	B	X	X	X	A	B	U	U	A	A	U	X	X	U	A	X	A	X	X	B	B	B
8	2.614	PGA_scaffold01	1100762	PGA_scaffold1__38_contigs__length_45242533|1100762	A	A	X	A	X	X	B	B	X	X	X	X	A	B	X	A	X	X	X	B	X	A	X	B	X	X	X	A	B	A	U	A	A	B	X	X	A	A	X	A	X	X	B	B	B
8	4.092	PGA_scaffold01	1194081	PGA_scaffold1__38_contigs__length_45242533|1194081	A	A	X	A	X	X	B	B	B	X	X	X	A	B	X	A	X	X	X	B	X	A	X	B	X	B	X	A	B	A	U	A	A	B	X	X	A	A	X	A	X	X	B	B	B
8	4.092	PGA_scaffold01	1194117	PGA_scaffold1__38_contigs__length_45242533|1194117	A	A	X	A	X	X	B	B	B	X	X	X	A	B	X	A	X	X	X	B	X	A	X	B	X	B	X	A	B	A	U	A	A	B	X	X	A	A	X	A	X	X	B	B	B
8	4.092	PGA_scaffold01	1194152	PGA_scaffold1__38_contigs__length_45242533|1194152	A	A	X	A	X	X	B	B	B	X	X	X	A	B	X	A	X	X	X	B	X	A	X	B	X	B	X	A	B	A	U	A	A	B	X	X	A	A	X	A	X	X	B	B	B
8	4.092	PGA_scaffold01	1194154	PGA_scaffold1__38_contigs__length_45242533|1194154	A	A	X	A	X	X	B	B	B	X	X	X	A	B	X	A	X	X	X	B	X	A	X	B	X	B	X	A	B	A	U	A	A	B	X	X	A	A	X	A	X	X	B	B	B
8	4.092	PGA_scaffold01	1194179	PGA_scaffold1__38_contigs__length_45242533|1194179	A	A	X	A	X	X	B	B	B	X	X	X	A	B	X	A	X	X	X	B	X	A	X	B	X	B	X	A	B	A	U	A	A	B	X	X	A	A	X	A	X	X	B	B	B
8	4.092	PGA_scaffold01	1195252	PGA_scaffold1__38_contigs__length_45242533|1195252	A	A	X	A	X	X	B	B	B	X	X	X	A	B	X	A	X	X	X	B	X	A	X	B	X	B	X	A	B	A	X	A	U	B	X	U	U	A	X	A	X	X	B	B	B
8	4.092	PGA_scaffold01	1195257	PGA_scaffold1__38_contigs__length_45242533|1195257	A	A	X	A	X	X	B	B	B	X	X	X	A	B	X	A	X	X	X	B	X	A	X	B	X	B	X	A	B	A	X	A	U	B	X	U	U	A	X	A	X	X	B	B	B
8	4.092	PGA_scaffold01	1195271	PGA_scaffold1__38_contigs__length_45242533|1195271	A	A	X	A	X	X	B	B	B	X	X	X	A	B	X	A	X	X	X	B	X	A	X	B	X	B	X	A	B	A	X	A	U	B	X	U	U	A	X	A	X	X	B	B	B
8	4.092	PGA_scaffold01	1195294	PGA_scaffold1__38_contigs__length_45242533|1195294	A	A	X	A	X	X	B	B	B	X	X	X	A	B	X	A	X	X	X	B	X	A	X	B	X	B	X	A	B	A	X	A	U	B	X	U	U	A	X	A	X	X	B	B	B
8	4.092	PGA_scaffold01	1195302	PGA_scaffold1__38_contigs__length_45242533|1195302	A	A	X	A	X	X	B	B	B	X	X	X	A	B	X	A	X	X	X	B	X	A	X	B	X	B	X	A	B	A	X	A	U	B	X	U	U	A	X	A	X	X	B	B	B
8	4.092	PGA_scaffold01	1247603	PGA_scaffold1__38_contigs__length_45242533|1247603	A	A	X	A	X	X	B	B	B	X	X	U	A	B	X	A	X	X	X	B	X	A	X	B	X	B	X	A	B	A	X	A	A	B	X	X	A	A	X	A	X	X	B	B	B
8	4.092	PGA_scaffold01	1247714	PGA_scaffold1__38_contigs__length_45242533|1247714	A	A	X	A	X	X	B	B	B	X	X	U	A	B	X	A	X	X	X	B	X	A	X	B	X	B	X	A	B	A	X	A	A	B	X	X	A	A	X	A	X	X	B	B	B
8	4.092	PGA_scaffold01	1247796	PGA_scaffold1__38_contigs__length_45242533|1247796	A	A	X	U	X	X	B	B	B	X	X	X	A	B	X	A	X	X	X	B	X	A	X	B	X	B	X	A	U	A	X	A	A	B	X	X	A	A	X	A	X	X	B	B	B
8	4.092	PGA_scaffold01	1247825	PGA_scaffold1__38_contigs__length_45242533|1247825	A	A	X	A	X	X	B	B	B	X	X	X	A	B	X	A	X	X	X	B	X	A	X	B	X	B	X	A	U	A	X	A	A	B	X	X	A	A	X	A	X	X	B	B	B
8	4.092	PGA_scaffold01	1247834	PGA_scaffold1__38_contigs__length_45242533|1247834	A	A	X	A	X	X	B	B	B	X	X	X	A	B	X	A	X	X	X	B	X	A	X	B	X	B	X	A	U	A	X	A	A	B	X	X	A	A	X	A	X	X	B	B	B
8	4.092	PGA_scaffold01	1345831	PGA_scaffold1__38_contigs__length_45242533|1345831	A	A	X	U	X	X	U	U	B	X	X	X	U	B	X	A	X	X	X	U	X	A	X	U	X	U	X	U	U	A	U	A	U	B	X	X	U	A	X	A	X	X	B	B	B
8	4.092	PGA_scaffold01	1364207	PGA_scaffold1__38_contigs__length_45242533|1364207	A	A	X	A	X	X	B	B	B	X	X	X	A	B	X	A	X	X	X	B	X	A	X	B	X	B	U	A	B	A	X	A	A	B	X	X	A	A	X	A	X	X	B	B	B
8	5.683	PGA_scaffold01	1486317	PGA_scaffold1__38_contigs__length_45242533|1486317	A	A	X	A	A	X	B	B	B	X	X	X	A	B	X	A	X	X	X	B	X	A	X	B	X	B	X	A	B	A	X	A	U	B	X	U	A	A	X	A	X	X	B	U	B
8	6.365	PGA_scaffold01	1651692	PGA_scaffold1__38_contigs__length_45242533|1651692	A	A	X	A	A	X	U	B	B	U	X	X	A	U	U	A	X	X	X	U	X	A	X	B	X	B	X	A	U	U	X	A	U	U	X	U	A	A	X	A	X	X	B	B	B
8	8.639	PGA_scaffold01	1766361	PGA_scaffold1__38_contigs__length_45242533|1766361	A	A	X	A	A	X	U	B	B	X	X	X	A	B	X	A	X	X	X	B	X	A	X	U	X	B	X	A	U	U	X	A	A	B	X	X	A	A	U	A	X	X	B	X	U
8	8.639	PGA_scaffold01	1913034	PGA_scaffold1__38_contigs__length_45242533|1913034	A	A	X	A	A	X	B	B	B	X	X	X	A	B	X	A	X	X	X	B	X	A	X	B	X	B	X	A	B	A	X	A	A	B	X	X	A	A	X	A	X	X	B	X	B
8	8.639	PGA_scaffold01	1938205	PGA_scaffold1__38_contigs__length_45242533|1938205	A	A	X	A	A	X	U	U	B	X	U	X	A	B	X	A	X	X	X	B	X	U	X	B	X	B	X	A	U	A	X	A	U	B	X	X	A	A	X	A	X	X	B	X	B
8	8.639	PGA_scaffold01	1938268	PGA_scaffold1__38_contigs__length_45242533|1938268	A	A	X	A	A	X	U	U	B	X	U	X	A	B	X	A	X	X	X	B	X	U	X	B	X	B	X	A	U	A	X	A	U	B	X	X	A	A	X	A	X	X	B	X	B
8	8.639	PGA_scaffold01	1938269	PGA_scaffold1__38_contigs__length_45242533|1938269	A	A	X	A	A	X	U	U	B	X	U	X	A	B	X	A	X	X	X	B	X	U	X	B	X	B	X	A	U	A	X	A	U	B	X	X	A	A	X	A	X	X	B	X	B
8	9.321	PGA_scaffold01	2045690	PGA_scaffold1__38_contigs__length_45242533|2045690	A	A	X	A	A	X	B	B	B	X	X	X	A	B	X	A	X	X	X	B	X	A	X	B	X	B	X	A	B	A	X	A	A	B	X	X	X	A	X	A	X	X	B	X	B
8	9.321	PGA_scaffold01	2048391	PGA_scaffold1__38_contigs__length_45242533|2048391	A	A	X	A	A	X	B	B	B	X	X	X	A	B	X	A	X	X	X	B	X	A	X	B	X	B	X	A	B	A	X	A	A	B	X	X	X	A	X	A	X	X	B	X	B
8	10.458	PGA_scaffold01	2115709	PGA_scaffold1__38_contigs__length_45242533|2115709	A	A	X	A	A	X	B	B	B	X	X	X	A	B	U	A	X	X	X	B	X	A	X	B	X	B	A	A	B	A	X	A	U	B	X	X	X	A	X	A	X	X	B	X	B
8	10.458	PGA_scaffold01	2115771	PGA_scaffold1__38_contigs__length_45242533|2115771	A	A	X	A	A	X	B	B	B	X	X	X	A	B	U	A	X	X	X	B	X	A	X	B	X	B	A	A	B	A	X	A	U	B	X	X	X	A	X	A	X	X	B	X	B
8	10.458	PGA_scaffold01	2115785	PGA_scaffold1__38_contigs__length_45242533|2115785	A	A	X	A	A	X	B	B	B	X	X	X	A	B	U	A	X	X	X	B	X	A	X	B	X	B	A	A	B	A	X	A	U	B	X	X	X	A	X	A	X	X	B	X	B
8	10.458	PGA_scaffold01	2115802	PGA_scaffold1__38_contigs__length_45242533|2115802	A	A	X	A	A	X	B	B	B	X	X	X	A	B	U	A	X	X	X	B	X	A	X	B	X	B	A	A	B	A	X	A	U	B	X	X	X	A	X	A	X	X	B	X	B
8	10.458	PGA_scaffold01	2115821	PGA_scaffold1__38_contigs__length_45242533|2115821	A	A	X	A	A	X	B	B	B	X	X	X	A	B	U	A	X	X	X	B	X	A	X	B	X	B	A	A	B	A	X	A	U	B	X	X	X	A	X	A	X	X	B	X	B
8	10.458	PGA_scaffold01	2212499	PGA_scaffold1__38_contigs__length_45242533|2212499	A	A	X	A	A	X	B	B	B	X	X	X	A	B	X	A	X	X	X	B	X	A	X	B	X	B	U	A	B	A	X	A	A	B	X	X	X	A	X	A	X	X	B	X	B
8	10.458	PGA_scaffold01	2212634	PGA_scaffold1__38_contigs__length_45242533|2212634	A	A	X	A	A	X	B	B	B	X	X	X	A	B	X	A	X	X	X	B	X	A	X	B	X	B	U	A	B	A	X	A	A	B	X	X	X	A	X	A	X	X	B	X	B
8	12.96	PGA_scaffold01	2408762	PGA_scaffold1__38_contigs__length_45242533|2408762	A	A	X	A	A	X	B	B	B	X	X	X	A	B	X	A	X	X	X	B	X	A	B	B	X	B	A	A	B	U	U	A	A	B	X	X	B	A	X	A	X	X	B	X	B
8	13.528	PGA_scaffold01	2447273	PGA_scaffold1__38_contigs__length_45242533|2447273	A	A	X	A	A	X	B	X	B	X	X	X	A	B	X	U	X	X	X	B	X	A	B	B	X	B	A	A	B	U	X	A	U	B	X	X	B	A	X	A	X	X	U	X	B
8	13.528	PGA_scaffold01	2447600	PGA_scaffold1__38_contigs__length_45242533|2447600	A	A	X	A	A	X	B	X	B	X	X	X	A	B	X	U	X	X	X	B	X	A	B	B	X	B	A	A	U	U	X	A	U	B	X	X	B	A	X	A	X	X	U	X	B
8	14.21	PGA_scaffold01	2485575	PGA_scaffold1__38_contigs__length_45242533|2485575	A	A	X	A	A	X	B	X	B	X	X	X	A	X	X	A	X	X	X	B	U	A	B	B	X	B	A	A	B	A	X	A	A	B	U	X	B	A	X	A	X	X	B	U	B
8	14.21	PGA_scaffold01	2485847	PGA_scaffold1__38_contigs__length_45242533|2485847	A	A	X	A	A	X	B	X	B	X	X	X	A	X	X	A	X	X	X	B	U	A	B	B	X	B	A	A	B	A	X	A	A	B	U	X	B	A	X	A	X	X	B	U	B
8	14.21	PGA_scaffold01	2485872	PGA_scaffold1__38_contigs__length_45242533|2485872	A	A	X	A	A	X	B	X	B	X	X	X	A	X	X	A	X	X	X	B	U	A	B	B	X	B	A	A	B	A	X	A	A	B	U	X	B	A	X	A	X	U	B	U	B
8	14.21	PGA_scaffold01	2485892	PGA_scaffold1__38_contigs__length_45242533|2485892	A	A	X	A	A	X	B	X	B	X	X	X	A	X	X	A	X	X	X	B	U	A	B	B	X	B	A	A	B	A	X	A	A	B	U	X	B	A	X	A	X	U	B	U	B
8	14.21	PGA_scaffold01	2485894	PGA_scaffold1__38_contigs__length_45242533|2485894	A	A	X	A	A	X	B	X	B	X	X	X	A	X	X	A	X	X	X	B	U	A	B	B	X	B	A	A	B	A	X	A	A	B	U	X	B	A	X	A	X	U	B	U	B
8	14.21	PGA_scaffold01	2485895	PGA_scaffold1__38_contigs__length_45242533|2485895	A	A	X	A	A	X	B	X	B	X	X	X	A	X	X	A	X	X	X	B	U	A	B	B	X	B	A	A	B	A	X	A	A	B	U	X	B	A	X	A	X	U	B	U	B
8	14.21	PGA_scaffold01	2485896	PGA_scaffold1__38_contigs__length_45242533|2485896	A	A	X	A	A	X	B	X	B	X	X	X	A	X	X	A	X	X	X	B	U	A	B	B	X	B	A	A	B	A	X	A	A	B	U	X	B	A	X	A	X	U	B	U	B
8	15.46	PGA_scaffold01	2549515	PGA_scaffold1__38_contigs__length_45242533|2549515	A	A	X	A	A	X	B	X	B	X	X	X	A	X	X	A	X	X	X	B	X	A	B	X	B	B	A	A	B	A	X	A	A	B	X	X	B	A	X	A	X	X	U	X	U
8	15.46	PGA_scaffold01	2549594	PGA_scaffold1__38_contigs__length_45242533|2549594	A	A	X	A	A	X	B	X	B	X	X	X	A	X	X	A	X	X	X	B	X	A	B	X	B	B	A	A	B	A	X	A	A	U	U	X	B	A	X	A	X	X	U	X	U
8	16.142	PGA_scaffold01	2609659	PGA_scaffold1__38_contigs__length_45242533|2609659	A	A	X	U	A	X	U	U	B	X	X	X	A	X	X	A	X	X	U	B	X	A	B	X	B	B	A	A	X	U	X	A	A	B	X	X	U	A	X	A	X	U	B	U	B
8	16.824	PGA_scaffold01	2689908	PGA_scaffold1__38_contigs__length_45242533|2689908	A	A	U	A	A	U	U	X	B	X	X	X	A	X	X	A	X	U	B	U	X	A	B	X	B	B	U	A	X	A	X	U	A	B	X	X	U	A	X	A	X	X	B	X	B
8	16.824	PGA_scaffold01	2690081	PGA_scaffold1__38_contigs__length_45242533|2690081	A	A	U	A	A	U	U	X	B	X	X	X	A	X	X	A	X	U	B	U	X	A	B	X	B	B	U	A	X	A	X	U	A	B	X	X	U	A	X	A	X	X	B	X	B
8	16.824	PGA_scaffold01	2702516	PGA_scaffold1__38_contigs__length_45242533|2702516	A	A	U	A	A	X	B	U	B	X	X	U	A	X	X	A	X	X	B	B	X	A	B	X	B	B	A	A	X	U	U	A	A	B	U	X	U	A	U	A	X	X	B	X	B
8	16.824	PGA_scaffold01	2702543	PGA_scaffold1__38_contigs__length_45242533|2702543	A	A	U	A	A	X	B	U	B	X	X	U	A	X	X	A	X	X	B	B	X	A	B	X	B	B	A	A	X	U	U	A	A	B	U	X	U	A	U	A	X	X	B	X	B
8	16.824	PGA_scaffold01	2702782	PGA_scaffold1__38_contigs__length_45242533|2702782	A	A	U	A	A	X	B	U	B	X	X	U	A	X	X	A	X	X	B	B	X	A	B	X	B	B	A	A	X	U	U	A	A	B	U	X	U	A	U	A	X	X	B	X	B
8	16.824	PGA_scaffold01	2702794	PGA_scaffold1__38_contigs__length_45242533|2702794	A	A	U	A	A	X	B	U	B	X	X	U	A	X	X	A	X	X	B	B	X	A	B	X	B	B	A	A	X	U	U	A	A	B	U	X	U	A	U	A	X	X	B	X	B
8	16.824	PGA_scaffold01	2702801	PGA_scaffold1__38_contigs__length_45242533|2702801	A	A	U	A	A	X	B	U	B	X	X	U	A	X	X	A	X	X	B	B	X	A	B	X	B	B	A	A	X	U	U	A	A	B	U	X	U	A	U	A	X	X	B	X	B
8	16.824	PGA_scaffold01	2759920	PGA_scaffold1__38_contigs__length_45242533|2759920	A	A	X	A	A	X	U	X	B	X	X	X	U	X	X	A	X	X	B	B	X	A	B	X	B	B	A	A	X	U	X	A	A	B	X	X	B	A	X	A	X	X	B	X	B
8	16.824	PGA_scaffold01	2759926	PGA_scaffold1__38_contigs__length_45242533|2759926	A	A	X	A	A	X	U	X	B	X	X	X	U	X	X	A	X	X	B	B	X	A	B	X	B	B	A	A	X	U	X	A	A	B	X	X	B	A	X	A	X	X	B	X	B
8	18.302	PGA_scaffold01	2800574	PGA_scaffold1__38_contigs__length_45242533|2800574	A	A	X	A	A	X	B	X	B	X	X	X	A	X	X	A	X	X	B	B	X	X	B	X	B	B	A	A	X	U	X	A	U	B	X	U	B	A	X	A	X	X	B	X	B
8	18.302	PGA_scaffold01	2802213	PGA_scaffold1__38_contigs__length_45242533|2802213	A	A	X	A	A	X	U	X	B	X	X	X	A	X	X	A	X	X	B	B	X	X	B	X	B	B	U	A	X	U	X	A	A	U	U	X	B	A	X	A	X	X	B	X	B
8	18.302	PGA_scaffold01	2825894	PGA_scaffold1__38_contigs__length_45242533|2825894	A	A	X	A	A	X	B	X	B	X	X	X	A	X	X	A	X	X	B	B	X	X	B	X	B	B	A	A	X	A	X	A	A	B	X	X	B	A	X	A	X	X	B	X	B
8	18.983	PGA_scaffold01	2935374	PGA_scaffold1__38_contigs__length_45242533|2935374	A	A	X	A	A	X	U	X	B	X	X	X	A	X	X	A	X	X	B	B	X	X	B	X	B	B	A	A	U	U	X	A	A	U	X	X	B	A	X	A	X	X	B	A	B
8	18.983	PGA_scaffold01	2935414	PGA_scaffold1__38_contigs__length_45242533|2935414	A	A	X	A	A	X	U	X	B	X	X	X	A	X	X	A	X	X	B	B	X	X	B	X	B	B	A	A	U	U	X	A	A	U	X	X	B	A	X	A	X	X	B	A	B
8	18.983	PGA_scaffold01	2935667	PGA_scaffold1__38_contigs__length_45242533|2935667	A	A	X	A	A	X	U	X	B	X	X	X	A	X	X	A	X	X	U	B	X	X	B	X	B	B	A	A	U	U	X	A	A	U	X	X	B	A	X	A	X	X	B	A	B
8	18.983	PGA_scaffold01	2935717	PGA_scaffold1__38_contigs__length_45242533|2935717	A	A	X	A	A	X	U	X	B	X	X	X	A	X	X	A	X	X	B	B	X	X	B	X	B	B	A	A	U	U	X	A	A	U	X	X	B	A	X	A	X	X	B	A	B
8	18.983	PGA_scaffold01	3058248	PGA_scaffold1__38_contigs__length_45242533|3058248	A	U	X	U	A	X	U	U	B	X	X	X	A	X	X	A	X	X	U	B	X	X	B	X	B	B	A	A	X	U	U	A	U	U	X	U	U	A	X	A	X	X	B	A	B
8	20.347	PGA_scaffold01	3131050	PGA_scaffold1__38_contigs__length_45242533|3131050	A	A	X	A	A	X	B	X	B	X	X	X	A	X	X	A	X	X	B	B	X	X	B	X	U	B	A	A	X	X	X	A	A	U	X	X	B	A	X	A	U	X	B	A	B
8	20.347	PGA_scaffold01	3131060	PGA_scaffold1__38_contigs__length_45242533|3131060	A	A	X	A	A	X	B	X	B	X	X	X	A	X	X	A	X	X	B	B	X	X	B	X	U	B	A	A	X	X	X	A	A	U	X	X	B	A	X	A	U	X	B	A	B
8	20.347	PGA_scaffold01	3131299	PGA_scaffold1__38_contigs__length_45242533|3131299	A	A	X	U	A	X	B	X	B	X	X	X	A	X	X	A	X	X	U	B	X	X	B	X	U	B	A	A	X	X	X	A	A	B	X	X	B	A	X	A	X	X	B	A	B
8	20.347	PGA_scaffold01	3131320	PGA_scaffold1__38_contigs__length_45242533|3131320	A	A	X	A	A	X	B	X	B	X	X	X	A	X	X	A	X	X	U	B	X	X	B	X	U	B	A	A	X	X	X	A	A	U	X	X	B	A	X	A	X	X	B	A	B
8	20.347	PGA_scaffold01	3131358	PGA_scaffold1__38_contigs__length_45242533|3131358	A	A	X	U	A	X	B	X	B	U	X	X	A	X	X	A	X	X	B	B	X	X	B	X	U	B	A	A	X	X	X	A	A	B	X	X	B	A	X	A	X	X	B	A	B
8	20.347	PGA_scaffold01	3200409	PGA_scaffold1__38_contigs__length_45242533|3200409	A	A	X	A	A	X	U	X	B	X	X	X	A	X	X	A	X	X	U	U	X	X	B	X	B	B	A	A	U	X	X	A	A	B	X	U	U	A	X	A	X	X	B	A	B
8	20.347	PGA_scaffold01	3200410	PGA_scaffold1__38_contigs__length_45242533|3200410	A	A	X	A	A	X	U	X	B	X	X	X	A	X	X	A	X	X	U	U	X	X	B	X	B	B	A	A	U	X	X	A	A	B	X	U	U	A	X	A	X	X	B	A	B
8	20.347	PGA_scaffold01	3202022	PGA_scaffold1__38_contigs__length_45242533|3202022	A	A	X	A	A	X	B	X	B	X	X	X	A	X	U	A	X	X	B	B	X	X	B	X	B	B	A	U	X	X	X	A	A	B	X	X	B	A	X	A	X	X	B	A	U
8	21.825	PGA_scaffold01	3429873	PGA_scaffold1__38_contigs__length_45242533|3429873	A	A	X	A	A	X	U	X	B	X	X	X	A	X	X	A	X	X	B	B	A	X	B	X	B	B	U	A	X	X	X	A	A	B	X	X	U	A	X	A	X	X	B	A	X
8	21.825	PGA_scaffold01	3429927	PGA_scaffold1__38_contigs__length_45242533|3429927	A	A	X	A	A	X	U	X	B	X	X	X	A	X	X	A	X	X	B	B	A	X	B	X	B	B	U	A	X	X	X	A	A	B	X	X	U	A	X	A	X	X	B	A	X
8	21.825	PGA_scaffold01	3430125	PGA_scaffold1__38_contigs__length_45242533|3430125	A	A	X	A	A	X	U	X	B	X	X	X	A	X	X	A	X	X	B	B	A	X	B	X	B	B	U	A	X	X	X	A	A	B	X	X	U	A	X	A	X	X	B	A	X
8	21.825	PGA_scaffold01	3548998	PGA_scaffold1__38_contigs__length_45242533|3548998	A	A	X	U	A	X	B	X	B	X	U	X	A	X	X	A	X	X	B	B	A	X	B	X	B	B	U	A	X	X	X	A	U	B	X	U	B	A	X	A	X	X	B	A	X
8	21.825	PGA_scaffold01	3549001	PGA_scaffold1__38_contigs__length_45242533|3549001	A	A	X	U	A	X	B	X	B	X	U	X	A	X	X	A	X	X	B	B	A	X	B	X	B	B	U	A	X	X	X	A	U	B	X	U	B	A	X	A	X	X	B	A	X
8	21.825	PGA_scaffold01	3675222	PGA_scaffold1__38_contigs__length_45242533|3675222	A	A	X	A	A	X	B	X	B	X	X	X	A	X	X	A	X	X	B	B	A	X	B	X	B	B	A	A	X	X	X	A	A	B	X	X	B	A	X	A	X	X	B	A	X
8	21.825	PGA_scaffold01	3675277	PGA_scaffold1__38_contigs__length_45242533|3675277	A	A	X	A	A	X	B	X	B	X	X	X	A	X	X	A	X	X	B	B	A	X	B	X	B	B	A	A	X	X	X	A	A	B	X	X	B	A	X	A	X	X	B	A	X
8	21.825	PGA_scaffold01	3675283	PGA_scaffold1__38_contigs__length_45242533|3675283	A	A	X	A	A	X	B	X	B	X	X	X	A	X	X	A	X	X	B	B	A	X	B	X	B	B	A	A	X	X	X	A	A	B	X	X	B	A	X	A	X	X	B	A	X
8	23.758	PGA_scaffold01	4241376	PGA_scaffold1__38_contigs__length_45242533|4241376	A	A	X	U	A	X	X	X	B	X	X	X	A	X	X	A	X	X	B	B	A	X	B	X	B	B	A	U	X	X	X	A	A	B	X	X	B	X	X	A	X	X	B	A	X
8	28.42	PGA_scaffold01	4262057	PGA_scaffold1__38_contigs__length_45242533|4262057	A	A	X	A	A	X	X	X	B	X	X	X	A	X	X	A	X	X	B	U	A	X	B	X	B	B	U	A	U	U	X	U	A	U	X	X	U	X	X	A	X	X	B	A	X
8	29.102	PGA_scaffold01	4392092	PGA_scaffold1__38_contigs__length_45242533|4392092	A	U	X	A	A	X	U	X	B	X	X	X	A	X	X	U	X	U	B	B	A	X	B	X	B	B	A	A	X	X	X	U	A	B	X	X	B	X	X	A	X	X	B	A	X
8	29.102	PGA_scaffold01	4392096	PGA_scaffold1__38_contigs__length_45242533|4392096	A	U	X	A	A	X	U	X	B	X	X	X	A	X	X	U	X	U	B	B	A	X	B	X	B	B	A	A	X	X	X	U	A	B	X	X	B	X	X	A	X	X	B	A	X
8	28.42	PGA_scaffold01	4463392	PGA_scaffold1__38_contigs__length_45242533|4463392	A	A	X	A	A	X	X	X	B	X	X	X	A	X	X	A	X	X	U	B	A	X	B	X	B	B	U	U	X	U	X	U	U	U	X	X	U	X	X	U	X	X	B	A	X
8	26.26	PGA_scaffold01	4519643	PGA_scaffold1__38_contigs__length_45242533|4519643	U	A	B	U	A	X	X	X	B	X	X	U	A	X	X	A	X	X	B	B	A	X	B	X	B	B	A	A	X	X	X	A	A	B	X	X	B	X	B	A	X	X	B	A	X
8	29.102	PGA_scaffold01	4608127	PGA_scaffold1__38_contigs__length_45242533|4608127	A	X	X	A	A	X	X	X	B	X	X	X	A	X	X	A	X	X	B	B	A	X	B	X	B	B	A	A	X	X	X	X	A	B	U	X	B	X	X	A	X	U	B	A	X
8	29.102	PGA_scaffold01	4608339	PGA_scaffold1__38_contigs__length_45242533|4608339	A	X	X	A	A	X	X	X	B	X	X	X	A	X	X	A	X	X	B	B	A	X	B	X	B	B	A	A	X	X	X	X	A	B	X	X	B	X	X	A	X	U	B	A	X
8	29.102	PGA_scaffold01	4620558	PGA_scaffold1__38_contigs__length_45242533|4620558	A	X	X	A	A	X	X	X	B	X	X	X	A	X	X	A	X	X	B	B	A	X	B	X	B	B	U	A	X	X	X	X	U	B	U	X	U	X	X	A	X	X	B	A	X
8	29.102	PGA_scaffold01	4620788	PGA_scaffold1__38_contigs__length_45242533|4620788	A	X	X	A	A	X	X	X	B	X	X	X	A	X	X	A	X	X	B	B	A	X	B	X	B	B	U	A	X	X	X	X	U	B	U	X	U	X	X	A	X	X	B	A	X
8	31.604	PGA_scaffold01	4911048	PGA_scaffold1__38_contigs__length_45242533|4911048	A	X	X	X	X	X	X	X	B	X	X	X	A	X	X	A	X	X	B	X	A	X	B	X	B	B	A	A	X	X	X	X	A	B	X	X	B	X	A	A	X	X	B	A	X
8	31.604	PGA_scaffold01	4911228	PGA_scaffold1__38_contigs__length_45242533|4911228	A	X	X	X	X	X	X	X	B	X	X	X	A	X	X	A	X	X	B	X	A	X	B	X	B	B	A	A	X	X	X	X	A	B	X	X	B	X	A	A	X	X	B	A	X
8	31.604	PGA_scaffold01	4974618	PGA_scaffold1__38_contigs__length_45242533|4974618	A	X	X	X	X	X	X	X	B	X	X	X	A	X	X	A	X	X	B	X	A	X	B	X	B	B	A	A	X	X	X	X	U	U	X	X	B	X	A	A	X	X	B	A	X
8	31.604	PGA_scaffold01	5003461	PGA_scaffold1__38_contigs__length_45242533|5003461	A	X	X	X	X	X	X	X	B	X	X	X	A	X	X	A	X	X	B	X	A	X	B	X	B	B	A	A	X	X	X	X	A	B	X	X	U	X	A	A	X	X	B	A	X
8	32.286	PGA_scaffold01	5112020	PGA_scaffold1__38_contigs__length_45242533|5112020	A	X	X	X	X	B	X	U	B	X	X	X	A	X	U	U	X	X	U	X	A	X	B	X	B	B	U	U	X	X	U	X	U	B	X	X	B	X	A	U	X	U	B	U	X
8	32.286	PGA_scaffold01	5319566	PGA_scaffold1__38_contigs__length_45242533|5319566	A	X	X	X	X	B	X	A	B	X	X	X	A	X	X	A	X	X	U	X	A	X	B	X	B	B	A	A	U	U	X	X	U	B	U	X	U	X	A	A	X	X	B	A	X
8	32.286	PGA_scaffold01	5340459	PGA_scaffold1__38_contigs__length_45242533|5340459	A	X	U	U	X	B	X	U	B	X	X	X	A	X	X	U	X	X	U	U	A	X	B	U	B	B	U	A	X	U	X	X	A	U	X	X	B	X	A	U	X	X	B	A	X
8	32.286	PGA_scaffold01	5340470	PGA_scaffold1__38_contigs__length_45242533|5340470	A	X	U	U	X	B	X	U	B	X	X	X	A	X	X	U	X	X	U	U	A	X	B	U	B	B	U	A	X	U	X	X	A	U	X	X	B	X	A	U	X	X	B	A	X
8	32.286	PGA_scaffold01	5496145	PGA_scaffold1__38_contigs__length_45242533|5496145	A	X	X	X	X	B	X	A	B	X	X	X	A	X	X	A	X	X	B	X	A	X	B	X	B	B	A	A	X	X	X	X	A	B	X	X	U	X	A	A	X	X	B	A	X
8	32.286	PGA_scaffold01	5496152	PGA_scaffold1__38_contigs__length_45242533|5496152	A	X	X	X	X	B	X	A	B	X	X	X	A	X	X	A	X	X	B	X	A	X	B	X	B	B	A	A	X	X	X	X	A	B	X	X	U	X	A	A	X	X	B	A	X
8	32.968	PGA_scaffold01	5817252	PGA_scaffold1__38_contigs__length_45242533|5817252	A	X	X	X	X	B	X	A	B	X	X	X	A	X	X	X	X	X	U	X	A	X	B	X	B	B	A	U	X	X	X	X	A	B	X	X	B	X	A	U	X	X	B	A	X
8	32.968	PGA_scaffold01	5817253	PGA_scaffold1__38_contigs__length_45242533|5817253	A	X	X	X	X	B	X	A	B	X	X	X	A	X	X	X	X	X	U	X	A	X	B	X	B	B	A	U	X	X	X	X	A	B	X	X	B	X	A	U	X	X	B	A	X
8	32.968	PGA_scaffold01	5817274	PGA_scaffold1__38_contigs__length_45242533|5817274	A	X	X	X	X	B	X	A	B	X	X	X	A	X	X	X	X	X	U	X	A	X	B	X	B	B	A	U	X	X	X	X	A	B	X	X	B	X	A	U	X	X	B	A	X
8	32.968	PGA_scaffold01	5817276	PGA_scaffold1__38_contigs__length_45242533|5817276	A	X	X	X	X	B	X	A	B	X	X	X	A	X	X	X	X	X	U	X	A	X	B	U	B	B	A	U	X	X	X	X	A	B	X	X	B	X	A	U	X	X	B	A	X
8	32.968	PGA_scaffold01	5817283	PGA_scaffold1__38_contigs__length_45242533|5817283	A	X	X	X	X	B	X	A	B	X	X	X	A	X	X	X	X	X	U	X	A	X	B	X	B	B	A	U	X	X	X	X	A	B	X	X	B	X	A	U	X	X	B	A	X
8	32.968	PGA_scaffold01	5817504	PGA_scaffold1__38_contigs__length_45242533|5817504	A	X	X	X	X	B	X	A	B	X	X	X	A	X	X	X	X	X	U	X	A	X	B	U	B	B	A	U	X	X	X	X	A	B	X	X	B	X	A	U	X	X	B	A	X
8	32.968	PGA_scaffold01	5817518	PGA_scaffold1__38_contigs__length_45242533|5817518	A	X	X	X	X	B	X	A	B	X	X	X	A	X	X	X	X	X	U	X	A	X	B	U	B	B	A	U	X	X	X	X	A	B	U	X	B	X	A	U	X	X	B	A	X
8	42.37	PGA_scaffold01	6366480	PGA_scaffold1__38_contigs__length_45242533|6366480	A	X	X	U	X	B	X	U	B	B	U	X	A	X	X	X	X	X	U	B	A	B	B	X	X	X	A	U	U	X	X	U	U	B	A	X	U	X	A	A	X	X	B	A	A
8	41.575	PGA_scaffold01	6367332	PGA_scaffold1__38_contigs__length_45242533|6367332	A	X	U	X	X	B	X	A	B	X	X	U	A	X	X	X	X	X	B	B	A	U	B	X	X	X	A	A	U	X	X	B	A	U	A	X	U	X	A	A	X	X	B	A	A
8	41.575	PGA_scaffold01	6526370	PGA_scaffold1__38_contigs__length_45242533|6526370	A	X	X	X	X	B	X	U	B	X	X	X	A	X	X	X	X	X	U	B	A	B	B	X	X	X	A	U	A	X	X	B	A	B	A	X	B	X	A	A	X	X	B	A	A
8	41.575	PGA_scaffold01	6526386	PGA_scaffold1__38_contigs__length_45242533|6526386	A	X	X	X	X	B	X	U	B	X	X	X	A	X	X	X	X	X	U	B	A	B	B	X	X	X	A	U	A	X	X	B	A	B	A	X	B	X	A	A	X	X	B	A	A
8	41.575	PGA_scaffold01	6526387	PGA_scaffold1__38_contigs__length_45242533|6526387	A	X	X	X	X	B	X	U	B	X	X	X	A	X	X	X	X	X	U	B	A	B	B	X	X	X	A	U	A	X	X	B	A	B	A	X	B	X	A	A	X	X	B	A	A
8	41.575	PGA_scaffold01	6526408	PGA_scaffold1__38_contigs__length_45242533|6526408	A	X	X	X	X	B	X	U	B	X	X	X	A	X	X	X	X	X	U	B	A	B	B	X	X	X	A	U	A	X	X	B	A	B	A	X	B	X	A	A	X	X	B	A	A
8	41.575	PGA_scaffold01	6526413	PGA_scaffold1__38_contigs__length_45242533|6526413	A	X	X	X	X	B	X	U	B	X	X	X	A	X	X	X	X	X	U	B	A	B	B	X	X	X	A	U	A	X	X	B	A	B	A	X	B	X	A	A	X	X	B	A	A
8	41.575	PGA_scaffold01	6526418	PGA_scaffold1__38_contigs__length_45242533|6526418	A	X	X	X	X	B	X	U	B	X	X	X	A	X	X	X	X	X	U	B	A	B	B	X	X	X	A	U	A	X	X	B	A	B	A	X	B	X	A	A	X	X	B	A	A
8	41.575	PGA_scaffold01	6526558	PGA_scaffold1__38_contigs__length_45242533|6526558	A	X	X	X	X	B	X	U	B	X	X	X	A	X	X	X	X	X	U	B	A	B	B	X	X	X	A	U	A	X	X	B	A	B	A	X	B	X	A	A	X	X	B	A	A
8	43.734	PGA_scaffold01	6614770	PGA_scaffold1__38_contigs__length_45242533|6614770	A	X	X	X	X	B	X	U	B	X	X	X	X	X	X	X	X	X	B	B	A	B	B	X	X	X	A	A	A	X	X	B	A	B	A	X	B	X	A	A	X	X	B	A	A
8	43.734	PGA_scaffold01	6614977	PGA_scaffold1__38_contigs__length_45242533|6614977	A	X	X	X	X	B	X	A	B	X	X	U	X	X	X	X	U	X	B	B	A	B	B	X	X	X	A	A	A	X	X	B	A	B	A	X	B	X	A	A	X	X	B	A	A
8	44.985	PGA_scaffold01	6731929	PGA_scaffold1__38_contigs__length_45242533|6731929	A	X	X	X	X	X	X	A	B	X	U	X	X	X	U	X	X	B	B	B	A	B	B	X	X	X	A	A	A	X	X	B	A	B	A	X	B	X	A	A	X	X	B	A	A
8	44.985	PGA_scaffold01	6731964	PGA_scaffold1__38_contigs__length_45242533|6731964	A	X	X	X	X	X	X	A	B	X	U	X	X	X	U	X	X	B	B	B	A	B	B	X	X	X	A	A	A	X	X	B	A	B	A	X	B	X	A	A	X	X	B	A	A
8	45.553	PGA_scaffold01	6824454	PGA_scaffold1__38_contigs__length_45242533|6824454	A	X	X	X	X	X	X	A	B	X	X	X	X	X	X	X	X	B	B	B	A	B	B	X	X	X	A	A	A	X	X	B	A	X	A	X	B	X	A	A	X	X	B	A	A
8	45.553	PGA_scaffold01	6981624	PGA_scaffold1__38_contigs__length_45242533|6981624	A	X	X	X	X	X	X	A	B	X	X	X	X	X	X	X	X	B	B	B	A	B	B	X	X	X	U	U	U	U	X	B	A	X	U	X	B	X	A	A	U	U	B	A	A
8	46.235	PGA_scaffold01	7075339	PGA_scaffold1__38_contigs__length_45242533|7075339	A	X	X	X	X	U	X	A	B	X	X	X	X	X	X	X	X	B	B	B	A	B	B	U	U	U	A	A	A	X	X	B	A	U	A	X	B	U	A	A	X	X	B	A	A
8	49.329	PGA_scaffold01	7307706	PGA_scaffold1__38_contigs__length_45242533|7307706	A	X	X	X	X	X	U	A	B	X	X	X	X	X	B	X	A	B	U	B	A	B	B	X	X	X	A	A	A	X	X	B	A	X	X	X	B	X	A	A	X	X	A	U	A
8	49.329	PGA_scaffold01	7307737	PGA_scaffold1__38_contigs__length_45242533|7307737	A	X	X	X	X	X	U	A	B	X	X	X	X	X	B	X	A	B	U	B	A	B	B	X	X	X	A	A	A	X	X	B	A	X	X	X	B	X	A	A	X	X	A	U	A
8	53.086	PGA_scaffold01	7775687	PGA_scaffold1__38_contigs__length_45242533|7775687	A	X	X	X	X	X	X	A	B	X	X	X	X	B	B	X	A	B	B	B	A	B	B	X	X	X	A	A	A	X	X	B	A	X	X	X	B	X	A	A	X	X	A	A	A
8	53.086	PGA_scaffold01	7829475	PGA_scaffold1__38_contigs__length_45242533|7829475	A	X	X	X	X	X	X	A	B	X	X	X	X	B	U	X	A	B	U	U	A	U	B	X	X	X	A	U	U	X	X	B	U	X	X	X	B	X	A	A	X	X	U	A	A
8	63.816	PGA_scaffold01	9757121	PGA_scaffold1__38_contigs__length_45242533|9757121	X	X	X	B	X	X	X	U	B	X	X	X	B	X	B	X	A	B	B	B	X	B	B	X	X	X	A	A	A	X	B	B	X	X	X	X	B	X	A	A	X	X	A	A	A
8	63.816	PGA_scaffold01	9757306	PGA_scaffold1__38_contigs__length_45242533|9757306	X	X	X	B	X	X	X	U	B	X	X	X	B	X	B	X	A	B	B	B	X	B	B	X	X	X	A	A	A	X	B	B	X	X	X	X	B	X	A	A	X	X	A	A	A
8	65.863	PGA_scaffold01	10149454	PGA_scaffold1__38_contigs__length_45242533|10149454	X	X	X	B	X	X	X	U	B	X	X	B	B	X	B	X	A	B	B	B	X	B	B	X	X	X	U	A	A	A	U	U	X	X	U	X	U	X	A	A	B	X	A	A	A
8	70.306	PGA_scaffold01	10902773	PGA_scaffold1__38_contigs__length_45242533|10902773	X	U	B	B	X	X	X	A	B	X	X	B	B	X	U	X	A	B	U	B	B	U	B	X	X	X	A	A	U	A	U	B	X	U	X	X	B	B	X	A	B	X	A	A	A
8	73.721	PGA_scaffold01	11883313	PGA_scaffold1__38_contigs__length_45242533|11883313	X	X	B	B	X	X	X	A	B	X	X	B	B	X	U	B	A	B	U	B	U	B	X	X	X	X	A	A	A	A	B	B	X	X	X	X	X	B	X	A	B	X	A	X	A
8	87.43	PGA_scaffold01	37513366	PGA_scaffold1__38_contigs__length_45242533|37513366	X	X	B	B	X	B	A	A	X	B	X	B	B	X	B	X	A	X	B	B	X	B	X	A	A	X	X	X	X	A	B	B	X	X	X	X	X	B	X	A	B	X	A	A	A
8	87.43	PGA_scaffold01	37513380	PGA_scaffold1__38_contigs__length_45242533|37513380	X	X	B	B	X	B	A	A	X	B	X	B	B	X	B	X	A	X	B	B	X	B	X	A	A	X	X	X	X	A	B	B	X	X	X	X	X	B	X	A	B	X	A	A	A
8	86.18	PGA_scaffold01	37920242	PGA_scaffold1__38_contigs__length_45242533|37920242	X	X	U	B	X	B	U	U	X	B	X	B	B	U	B	X	A	X	U	B	X	B	X	A	A	X	X	X	X	U	B	B	X	X	X	X	X	B	X	A	B	X	A	U	A
8	81.278	PGA_scaffold01	38263654	PGA_scaffold1__38_contigs__length_45242533|38263654	X	X	B	B	X	B	A	U	X	B	X	B	B	X	B	B	A	X	U	U	X	U	U	A	A	X	X	A	A	A	B	B	X	X	X	X	X	B	X	A	B	X	A	X	A
8	100.201	PGA_scaffold01	43742837	PGA_scaffold1__38_contigs__length_45242533|43742837	X	A	X	U	X	B	A	U	X	X	X	B	B	X	U	A	A	X	U	B	X	X	X	A	A	X	X	X	X	X	U	B	B	X	X	X	X	B	X	X	B	X	X	A	A
8	105.103	PGA_scaffold01	44389901	PGA_scaffold1__38_contigs__length_45242533|44389901	X	A	X	U	X	B	A	A	X	U	X	B	B	X	B	U	A	X	B	B	X	X	X	U	A	X	X	X	U	X	B	B	U	U	X	U	X	U	X	X	B	X	X	A	A
8	105.784	PGA_scaffold01	44653917	PGA_scaffold1__38_contigs__length_45242533|44653917	X	A	X	B	X	B	A	A	X	A	X	B	B	X	B	A	A	X	B	B	X	U	X	U	A	X	X	X	X	X	B	B	U	B	X	X	X	B	X	X	B	X	X	A	A
8	105.784	PGA_scaffold01	44675381	PGA_scaffold1__38_contigs__length_45242533|44675381	X	A	U	U	X	B	A	A	X	A	X	U	B	X	B	A	A	X	U	B	X	X	X	A	A	X	X	X	X	X	U	B	B	U	X	X	X	B	X	X	B	X	X	A	A
8	105.784	PGA_scaffold01	44675514	PGA_scaffold1__38_contigs__length_45242533|44675514	X	A	U	U	X	B	A	A	X	A	X	U	B	X	U	A	A	X	U	B	X	X	X	A	A	X	X	X	X	X	U	B	B	U	X	X	X	B	X	X	B	X	X	A	A
8	107.831	PGA_scaffold01	44806972	PGA_scaffold1__38_contigs__length_45242533|44806972	X	A	X	B	X	B	A	X	X	A	X	B	B	X	U	A	A	X	X	B	X	X	X	A	A	X	X	X	U	X	U	B	U	U	X	X	A	B	X	X	B	X	X	A	A
8	109.195	PGA_scaffold01	44969207	PGA_scaffold1__38_contigs__length_45242533|44969207	X	X	X	B	X	B	A	X	X	U	X	B	B	X	B	A	A	X	X	B	X	X	X	A	A	X	X	X	X	X	B	B	B	B	X	X	A	B	X	X	X	X	X	A	A
#N/A	#N/A	PGA_scaffold02	1261283	PGA_scaffold2__35_contigs__length_42367323|1261283	A	X	X	U	X	B	U	U	A	X	U	X	B	B	X	U	X	X	X	X	X	X	X	U	A	U	U	X	X	U	U	U	U	U	X	U	B	A	X	X	X	X	X	A	X
#N/A	#N/A	PGA_scaffold02	1261299	PGA_scaffold2__35_contigs__length_42367323|1261299	A	X	X	U	X	B	U	U	A	X	U	X	B	B	X	U	X	X	X	X	X	X	X	U	A	U	U	X	X	U	U	U	U	U	X	U	B	A	X	X	X	X	X	A	X
#N/A	#N/A	PGA_scaffold02	14995756	PGA_scaffold2__35_contigs__length_42367323|14995756	A	X	X	A	B	X	X	X	U	U	U	X	X	B	U	U	X	B	X	U	X	U	X	X	A	A	U	X	U	A	U	U	U	A	U	U	U	U	X	X	X	U	X	U	X
#N/A	#N/A	PGA_scaffold02	17114310	PGA_scaffold2__35_contigs__length_42367323|17114310	A	X	X	A	U	X	X	U	A	U	A	X	X	B	X	A	X	B	X	U	X	U	X	X	U	A	U	U	X	U	X	A	A	A	U	X	U	A	X	A	X	U	X	U	X
#N/A	#N/A	PGA_scaffold02	18852770	PGA_scaffold2__35_contigs__length_42367323|18852770	A	X	X	U	B	U	X	U	A	X	A	X	X	B	U	A	X	U	X	X	X	U	X	U	A	A	U	U	U	A	X	A	U	A	U	X	U	A	X	X	X	U	X	A	X
#N/A	#N/A	PGA_scaffold02	21344730	PGA_scaffold2__35_contigs__length_42367323|21344730	A	U	X	U	X	B	X	U	X	U	U	X	A	B	X	B	X	B	X	U	X	U	X	A	X	X	A	U	X	X	X	A	U	A	U	X	X	A	X	A	X	A	X	A	U
#N/A	#N/A	PGA_scaffold02	21513182	PGA_scaffold2__35_contigs__length_42367323|21513182	U	X	U	A	X	X	U	X	X	U	A	X	A	B	X	U	X	B	U	X	X	B	X	U	A	X	U	U	X	U	U	A	A	U	X	X	B	A	X	U	X	U	X	A	X
#N/A	#N/A	PGA_scaffold02	24148102	PGA_scaffold2__35_contigs__length_42367323|24148102	A	X	B	X	X	B	X	U	X	U	X	X	X	A	B	B	X	B	X	B	X	B	X	X	B	B	U	B	X	X	U	A	U	X	X	U	X	X	X	A	X	U	X	U	X
#N/A	#N/A	PGA_scaffold02	24148398	PGA_scaffold2__35_contigs__length_42367323|24148398	A	X	B	X	X	B	X	U	X	U	X	X	X	A	B	B	X	B	X	B	X	B	X	X	B	B	U	B	X	X	U	A	U	X	X	U	X	X	X	A	X	U	X	U	X
#N/A	#N/A	PGA_scaffold02	24148453	PGA_scaffold2__35_contigs__length_42367323|24148453	A	X	B	X	X	B	X	U	X	U	X	X	X	A	B	B	X	B	X	B	X	B	X	X	B	B	U	B	X	X	U	A	U	X	X	U	X	X	X	A	X	U	X	U	X
#N/A	#N/A	PGA_scaffold02	24568285	PGA_scaffold2__35_contigs__length_42367323|24568285	A	X	U	X	U	B	X	U	X	U	X	U	X	A	B	B	X	U	X	B	X	U	X	X	B	B	A	B	U	U	U	A	U	X	U	U	U	X	U	A	X	A	X	A	X
#N/A	#N/A	PGA_scaffold02	24830462	PGA_scaffold2__35_contigs__length_42367323|24830462	U	X	U	X	X	B	X	U	X	U	A	U	X	U	U	B	X	B	U	B	X	U	X	X	B	B	U	B	X	U	U	A	U	X	X	U	X	X	U	A	X	A	X	A	X
#N/A	#N/A	PGA_scaffold02	25306451	PGA_scaffold2__35_contigs__length_42367323|25306451	A	X	B	X	X	B	X	U	X	U	A	X	U	U	U	U	X	B	X	U	X	B	X	X	B	X	U	B	X	U	A	A	U	X	X	U	X	X	X	U	X	A	X	A	X
#N/A	#N/A	PGA_scaffold02	25408835	PGA_scaffold2__35_contigs__length_42367323|25408835	A	X	B	X	X	B	U	X	X	U	U	X	X	A	U	B	X	U	U	B	X	U	X	X	B	X	U	B	U	U	A	A	U	X	X	X	X	X	X	A	X	A	X	A	X
#N/A	#N/A	PGA_scaffold02	25408852	PGA_scaffold2__35_contigs__length_42367323|25408852	A	X	B	X	X	B	U	X	X	U	U	X	X	A	U	B	X	U	U	B	X	U	X	X	B	X	U	B	U	U	A	A	U	X	X	X	X	X	X	A	X	A	X	A	X
#N/A	#N/A	PGA_scaffold02	25481425	PGA_scaffold2__35_contigs__length_42367323|25481425	U	X	B	X	X	U	X	X	X	A	U	X	X	U	U	U	X	B	X	U	X	U	X	X	B	X	A	U	U	X	U	A	U	X	X	U	X	X	X	U	X	U	X	U	X
#N/A	#N/A	PGA_scaffold02	25790943	PGA_scaffold2__35_contigs__length_42367323|25790943	A	U	X	X	X	U	X	U	X	A	A	X	X	A	U	B	X	B	X	U	X	U	X	X	U	X	A	U	X	X	A	A	A	X	U	X	U	X	X	A	X	A	X	A	X
#N/A	#N/A	PGA_scaffold02	26161198	PGA_scaffold2__35_contigs__length_42367323|26161198	A	U	X	X	X	U	U	X	X	U	U	X	A	A	X	B	U	B	X	B	X	U	X	X	B	X	U	B	X	X	A	A	A	X	U	U	U	U	X	A	X	A	X	A	X
#N/A	#N/A	PGA_scaffold02	26161246	PGA_scaffold2__35_contigs__length_42367323|26161246	A	U	X	X	X	U	U	X	X	U	U	X	A	A	X	B	U	B	X	B	X	U	X	X	B	X	U	B	X	X	A	A	A	X	U	U	U	U	X	A	X	A	X	A	X
#N/A	#N/A	PGA_scaffold02	27192174	PGA_scaffold2__35_contigs__length_42367323|27192174	A	U	U	X	X	U	U	X	X	U	X	X	X	A	B	B	X	B	U	X	X	U	A	U	B	B	A	U	U	X	X	U	U	X	X	U	X	U	X	A	X	A	A	A	X
#N/A	#N/A	PGA_scaffold02	27192236	PGA_scaffold2__35_contigs__length_42367323|27192236	A	U	U	X	X	U	U	X	X	U	X	X	X	A	B	B	X	B	U	X	X	U	A	U	B	B	A	U	U	X	X	U	U	X	X	U	X	U	X	A	X	A	A	A	X
#N/A	#N/A	PGA_scaffold02	27192632	PGA_scaffold2__35_contigs__length_42367323|27192632	A	U	U	X	X	U	U	X	X	U	X	X	X	A	U	B	X	B	U	X	X	B	A	U	U	B	A	U	U	X	X	U	A	X	X	U	X	U	X	A	X	A	A	A	X
#N/A	#N/A	PGA_scaffold02	27192695	PGA_scaffold2__35_contigs__length_42367323|27192695	A	U	U	X	X	U	U	X	X	U	X	X	X	A	B	B	X	B	U	X	X	B	A	U	B	B	A	U	U	X	X	U	A	X	X	U	X	U	X	A	X	A	A	A	X
#N/A	#N/A	PGA_scaffold02	27548171	PGA_scaffold2__35_contigs__length_42367323|27548171	A	A	U	X	X	U	X	U	X	U	X	X	X	A	U	B	X	U	X	U	X	U	U	U	B	B	U	B	U	X	X	U	U	X	U	U	X	B	X	U	X	A	A	A	X
#N/A	#N/A	PGA_scaffold02	27548194	PGA_scaffold2__35_contigs__length_42367323|27548194	A	A	U	X	X	U	X	U	X	U	X	X	X	A	U	B	X	U	X	U	X	U	U	U	B	B	U	B	U	X	X	U	U	X	X	U	X	B	X	U	X	A	A	A	X
#N/A	#N/A	PGA_scaffold02	27548204	PGA_scaffold2__35_contigs__length_42367323|27548204	A	A	U	X	X	U	X	U	X	U	X	X	X	A	U	B	X	U	X	U	X	U	U	U	B	B	U	B	U	X	X	U	U	X	X	U	X	B	X	U	X	A	A	A	X
#N/A	#N/A	PGA_scaffold02	27548206	PGA_scaffold2__35_contigs__length_42367323|27548206	A	A	U	X	X	U	X	U	X	U	X	X	X	A	U	B	X	U	X	U	X	U	U	U	B	B	U	B	U	X	X	U	U	X	X	U	X	B	X	U	X	A	A	A	X
#N/A	#N/A	PGA_scaffold02	27548207	PGA_scaffold2__35_contigs__length_42367323|27548207	A	A	U	X	X	U	X	U	X	U	X	X	X	A	U	B	X	U	X	U	X	U	U	U	B	B	U	B	U	X	X	U	U	X	X	U	X	B	X	U	X	A	A	A	X
#N/A	#N/A	PGA_scaffold02	28130908	PGA_scaffold2__35_contigs__length_42367323|28130908	A	X	X	A	B	X	X	X	A	X	U	X	U	B	U	A	X	B	U	A	X	U	X	U	A	A	A	X	X	A	U	A	U	U	U	X	U	A	X	U	X	A	X	A	X
#N/A	#N/A	PGA_scaffold02	33423147	PGA_scaffold2__35_contigs__length_42367323|33423147	A	X	X	A	B	X	X	U	A	U	A	X	X	U	A	A	X	B	X	A	U	U	X	X	A	A	U	U	X	U	X	A	A	U	X	U	B	U	X	U	X	A	X	A	X
#N/A	#N/A	PGA_scaffold02	34450104	PGA_scaffold2__35_contigs__length_42367323|34450104	A	X	X	U	U	X	X	X	A	X	A	U	X	B	A	A	X	B	U	U	X	U	X	U	A	A	U	U	X	U	X	A	A	U	X	X	U	A	U	X	X	U	X	A	X
#N/A	#N/A	PGA_scaffold02	34450108	PGA_scaffold2__35_contigs__length_42367323|34450108	A	X	X	U	U	X	X	X	A	X	A	U	X	B	A	A	X	B	U	U	X	U	X	U	A	A	U	U	X	U	X	A	A	U	X	X	U	A	U	X	X	U	X	A	X
#N/A	#N/A	PGA_scaffold02	37829413	PGA_scaffold2__35_contigs__length_42367323|37829413	A	X	X	U	B	X	X	X	A	X	A	X	X	B	A	A	X	U	X	A	X	U	X	X	U	U	U	U	U	U	X	U	U	U	U	U	U	U	U	X	U	A	U	A	X
#N/A	#N/A	PGA_scaffold02	39891509	PGA_scaffold2__35_contigs__length_42367323|39891509	A	X	X	A	B	X	X	X	U	X	U	X	X	B	A	A	X	U	U	U	X	U	X	X	A	U	U	X	X	A	X	U	U	A	X	X	U	A	X	X	X	A	X	U	X
#N/A	#N/A	PGA_scaffold02	40527439	PGA_scaffold2__35_contigs__length_42367323|40527439	A	X	X	U	X	U	X	U	A	X	X	X	X	U	U	X	X	A	U	U	A	A	X	U	A	X	X	X	X	A	U	X	U	X	X	U	B	U	B	U	U	X	X	X	X
#N/A	#N/A	PGA_scaffold02	40529447	PGA_scaffold2__35_contigs__length_42367323|40529447	A	X	U	A	X	U	U	A	A	X	X	U	X	B	A	X	X	U	U	U	U	A	X	X	A	X	X	X	U	U	X	U	X	U	U	U	U	B	U	B	B	X	X	X	U
22	0.796	PGA_scaffold02	1334818	PGA_scaffold2__35_contigs__length_42367323|1334818	A	X	U	A	X	B	X	X	A	X	A	U	B	B	U	A	X	X	X	X	X	X	X	X	A	A	U	X	X	A	X	X	U	A	X	X	B	A	U	X	U	X	X	A	X
22	0.796	PGA_scaffold02	1335033	PGA_scaffold2__35_contigs__length_42367323|1335033	A	X	U	A	X	B	X	X	A	X	A	U	B	B	U	A	X	X	X	X	X	X	X	X	A	A	U	X	X	A	X	X	U	A	X	X	B	A	U	X	U	X	X	A	X
22	0.796	PGA_scaffold02	1335039	PGA_scaffold2__35_contigs__length_42367323|1335039	A	X	U	A	X	B	X	X	A	X	A	U	B	B	U	A	X	X	X	X	X	X	X	X	A	A	U	X	X	A	X	X	U	A	X	X	B	A	U	X	U	X	X	A	X
22	0.796	PGA_scaffold02	1335041	PGA_scaffold2__35_contigs__length_42367323|1335041	A	X	U	A	X	B	X	X	A	X	A	U	B	B	U	A	X	X	X	X	X	X	X	X	A	A	U	X	X	A	X	X	U	A	X	X	B	A	U	X	U	X	X	A	X
22	0.796	PGA_scaffold02	1335050	PGA_scaffold2__35_contigs__length_42367323|1335050	A	X	U	A	X	B	X	X	A	X	A	U	B	B	U	A	X	X	X	X	X	X	X	X	A	A	U	X	X	A	X	X	U	A	X	X	B	A	U	X	U	X	X	A	X
22	0.796	PGA_scaffold02	1335068	PGA_scaffold2__35_contigs__length_42367323|1335068	A	X	U	A	X	B	X	X	A	X	A	U	B	B	U	A	X	X	X	X	X	X	X	X	A	A	U	X	X	A	X	X	U	A	X	X	B	A	U	X	U	X	X	A	X
22	0	PGA_scaffold02	2517007	PGA_scaffold2__35_contigs__length_42367323|2517007	A	X	X	A	X	B	X	X	A	X	A	X	B	B	X	A	X	U	X	X	X	X	X	X	A	A	U	X	X	A	X	X	U	A	X	X	B	A	X	X	X	X	X	A	U
22	0	PGA_scaffold02	2517023	PGA_scaffold2__35_contigs__length_42367323|2517023	A	X	X	A	X	B	X	X	A	X	A	X	B	B	X	A	X	U	X	X	X	X	X	X	A	A	U	X	X	A	X	X	U	A	U	X	B	A	X	X	X	X	X	A	U
22	3.07	PGA_scaffold02	3990134	PGA_scaffold2__35_contigs__length_42367323|3990134	U	X	B	U	X	B	X	X	A	X	A	B	B	B	X	A	X	X	X	U	X	X	X	X	A	A	X	X	X	U	X	X	A	A	X	U	B	A	U	X	X	A	X	A	X
22	3.07	PGA_scaffold02	3990143	PGA_scaffold2__35_contigs__length_42367323|3990143	U	X	B	U	X	B	X	X	A	X	A	B	B	B	X	A	X	X	X	U	X	X	X	X	A	A	X	X	X	U	X	X	A	A	X	U	B	A	U	X	X	A	X	A	X
22	3.07	PGA_scaffold02	3990178	PGA_scaffold2__35_contigs__length_42367323|3990178	U	X	B	U	X	B	X	X	A	X	A	B	B	B	X	A	X	X	X	U	X	X	X	X	A	A	X	X	X	U	X	X	A	A	X	U	B	A	U	X	X	A	X	A	X
22	13.192	PGA_scaffold02	5262715	PGA_scaffold2__35_contigs__length_42367323|5262715	A	X	X	A	B	X	U	X	U	U	A	X	X	B	A	A	X	B	U	A	X	X	X	X	A	A	X	X	X	U	X	U	U	U	X	U	B	U	X	X	X	A	X	U	X
22	13.192	PGA_scaffold02	5263129	PGA_scaffold2__35_contigs__length_42367323|5263129	A	X	X	A	B	X	U	X	U	U	A	X	X	B	A	A	X	B	U	A	X	X	X	X	A	A	X	X	X	U	X	U	U	A	X	U	B	U	X	X	X	A	X	U	X
22	9.892	PGA_scaffold02	5433577	PGA_scaffold2__35_contigs__length_42367323|5433577	A	X	B	U	B	X	X	X	A	U	A	U	X	B	U	A	X	B	U	A	X	U	X	X	A	A	X	X	X	U	X	A	A	U	U	X	B	A	B	X	X	A	X	A	X
22	19.014	PGA_scaffold02	6609305	PGA_scaffold2__35_contigs__length_42367323|6609305	A	X	X	A	B	X	X	X	A	A	A	X	X	B	A	A	X	B	X	A	X	B	X	X	A	A	A	X	X	A	X	A	A	A	X	X	B	A	X	X	X	A	X	A	X
22	19.014	PGA_scaffold02	6609330	PGA_scaffold2__35_contigs__length_42367323|6609330	A	X	X	A	B	X	X	X	A	A	A	X	X	B	A	A	X	B	X	A	X	B	X	X	A	A	A	X	X	A	X	A	A	A	X	X	B	A	X	X	X	A	X	A	X
22	21.061	PGA_scaffold02	7551664	PGA_scaffold2__35_contigs__length_42367323|7551664	A	X	X	A	B	X	X	X	A	X	A	X	X	B	U	A	X	B	X	A	X	U	X	X	A	A	U	X	X	U	X	U	U	U	X	X	U	U	X	X	X	A	X	U	X
22	21.061	PGA_scaffold02	8239527	PGA_scaffold2__35_contigs__length_42367323|8239527	A	X	X	A	B	X	U	X	A	X	A	X	X	B	A	A	X	B	X	A	X	B	X	X	A	A	A	X	X	A	X	A	U	A	X	X	B	A	X	U	X	A	X	A	X
22	21.061	PGA_scaffold02	9399745	PGA_scaffold2__35_contigs__length_42367323|9399745	A	X	X	A	B	X	X	X	A	X	A	X	X	B	A	A	X	B	X	A	X	B	X	X	A	A	A	X	X	A	X	A	A	A	X	X	B	A	X	X	X	A	X	A	X
22	21.061	PGA_scaffold02	10209516	PGA_scaffold2__35_contigs__length_42367323|10209516	A	X	X	A	B	X	X	X	A	X	A	X	X	B	A	A	X	B	X	A	X	B	X	X	A	A	A	X	X	U	X	U	A	A	X	X	B	A	X	X	X	A	X	A	X
22	21.061	PGA_scaffold02	12992693	PGA_scaffold2__35_contigs__length_42367323|12992693	A	X	X	A	B	X	X	X	A	X	A	X	X	B	A	A	X	B	X	A	X	B	X	X	A	A	A	X	X	A	X	A	A	A	X	X	B	A	X	X	X	A	X	A	X
22	24.925	PGA_scaffold02	16760299	PGA_scaffold2__35_contigs__length_42367323|16760299	A	X	X	A	B	X	X	A	A	X	A	X	X	B	X	A	X	B	X	X	X	B	X	X	A	A	A	X	X	A	X	A	A	A	X	X	B	A	X	A	X	A	X	A	X
22	24.925	PGA_scaffold02	16792370	PGA_scaffold2__35_contigs__length_42367323|16792370	A	X	X	A	B	X	X	A	A	X	A	X	X	B	X	A	X	B	X	X	X	B	X	X	A	A	A	X	X	A	X	A	A	A	X	X	B	A	X	A	X	A	X	A	X
22	24.925	PGA_scaffold02	16792420	PGA_scaffold2__35_contigs__length_42367323|16792420	A	X	X	A	B	X	X	A	A	X	A	X	X	B	X	A	X	B	X	X	X	B	X	X	A	A	A	X	X	A	X	A	A	A	X	X	B	A	X	A	X	A	X	A	X
22	22.993	PGA_scaffold02	18324068	PGA_scaffold2__35_contigs__length_42367323|18324068	A	X	X	U	B	X	U	X	A	X	U	X	X	B	X	A	X	B	U	X	X	U	X	X	A	A	U	U	X	A	X	A	U	A	X	X	B	A	X	X	X	U	U	U	X
22	22.993	PGA_scaffold02	18619412	PGA_scaffold2__35_contigs__length_42367323|18619412	A	X	X	A	B	X	X	X	A	X	A	X	X	B	X	A	X	B	U	X	X	U	X	X	A	A	A	X	X	A	X	A	A	A	U	X	B	A	X	X	X	A	X	A	X
22	22.993	PGA_scaffold02	18619413	PGA_scaffold2__35_contigs__length_42367323|18619413	A	X	X	A	B	X	X	X	A	X	A	X	X	B	X	A	X	B	U	X	X	U	X	X	A	A	A	X	X	A	X	A	A	A	U	X	B	A	X	X	X	A	X	A	X
22	22.993	PGA_scaffold02	18619692	PGA_scaffold2__35_contigs__length_42367323|18619692	A	X	X	A	B	X	X	X	A	X	A	X	X	B	X	A	X	B	U	X	X	U	X	X	A	A	A	X	X	A	X	A	A	A	U	X	B	A	X	X	X	A	X	A	X
22	22.993	PGA_scaffold02	18690919	PGA_scaffold2__35_contigs__length_42367323|18690919	A	X	X	A	B	X	X	X	A	X	A	X	X	B	X	U	X	B	X	X	X	U	X	X	A	A	A	X	X	A	X	A	A	A	U	X	B	A	X	X	X	A	X	A	X
22	22.993	PGA_scaffold02	18690944	PGA_scaffold2__35_contigs__length_42367323|18690944	A	X	X	A	B	X	X	X	A	X	A	X	X	B	X	U	X	B	X	X	X	U	X	X	A	A	A	X	X	A	X	A	A	A	U	X	B	A	X	X	X	A	X	A	X
22	22.993	PGA_scaffold02	19514090	PGA_scaffold2__35_contigs__length_42367323|19514090	A	X	X	A	B	X	X	U	A	X	A	X	X	B	X	A	X	U	X	X	X	B	X	X	A	A	A	X	X	A	U	U	A	A	X	X	B	A	X	X	X	A	X	A	X
22	22.993	PGA_scaffold02	19627652	PGA_scaffold2__35_contigs__length_42367323|19627652	A	X	X	A	B	X	X	X	A	X	A	X	X	B	X	A	X	B	X	X	X	B	X	X	A	A	A	X	X	A	X	A	A	A	X	X	B	A	X	X	X	U	U	A	X
22	22.311	PGA_scaffold02	19961665	PGA_scaffold2__35_contigs__length_42367323|19961665	A	X	X	A	B	X	X	X	A	X	A	X	X	B	X	A	X	B	X	A	X	B	X	X	A	A	A	X	X	A	X	A	A	A	X	X	B	A	X	X	X	A	X	A	X
22	22.993	PGA_scaffold02	20745166	PGA_scaffold2__35_contigs__length_42367323|20745166	A	X	X	A	B	X	X	X	A	X	A	X	X	B	X	A	X	B	X	U	X	U	X	X	U	A	A	X	X	U	X	U	A	A	X	X	U	U	X	X	X	A	X	A	X
22	48.555	PGA_scaffold02	21057679	PGA_scaffold2__35_contigs__length_42367323|21057679	A	B	X	A	X	B	X	X	X	A	A	X	A	A	X	B	X	B	X	B	X	B	X	A	X	X	A	B	X	X	X	A	A	A	X	X	X	X	X	A	X	A	X	A	X
22	47.418	PGA_scaffold02	21197769	PGA_scaffold2__35_contigs__length_42367323|21197769	A	B	X	A	X	B	X	X	X	A	A	X	A	X	X	B	X	B	X	B	X	B	X	A	X	X	A	B	X	X	X	A	A	A	B	X	X	X	X	A	X	A	X	A	X
22	43.775	PGA_scaffold02	21334295	PGA_scaffold2__35_contigs__length_42367323|21334295	A	B	X	A	X	B	X	X	X	A	A	X	A	B	U	B	X	B	X	B	X	U	X	A	X	X	A	B	X	X	X	A	A	A	B	X	X	A	X	A	X	A	X	A	X
22	43.775	PGA_scaffold02	21334296	PGA_scaffold2__35_contigs__length_42367323|21334296	A	B	X	A	X	B	X	X	X	A	A	X	A	B	U	B	X	B	X	B	X	U	X	A	X	X	A	B	X	X	X	A	A	A	B	X	X	A	X	A	X	A	X	A	X
22	37.146	PGA_scaffold02	21571078	PGA_scaffold2__35_contigs__length_42367323|21571078	A	X	X	A	X	X	X	X	X	X	A	U	A	B	X	X	X	B	X	U	X	B	X	A	A	X	A	X	X	X	X	A	A	A	X	X	B	A	X	A	X	A	X	A	X
22	37.146	PGA_scaffold02	21571110	PGA_scaffold2__35_contigs__length_42367323|21571110	A	X	X	A	X	X	X	X	X	X	A	U	A	B	X	X	X	B	X	X	X	B	X	A	A	X	A	X	X	X	X	A	A	A	X	X	B	A	X	A	X	A	X	A	X
22	37.146	PGA_scaffold02	21571167	PGA_scaffold2__35_contigs__length_42367323|21571167	A	X	X	A	X	X	X	X	X	X	A	U	A	B	X	X	X	B	X	U	X	B	X	A	A	X	A	X	X	X	X	A	A	A	X	X	B	A	X	A	X	A	X	A	U
22	37.146	PGA_scaffold02	21571194	PGA_scaffold2__35_contigs__length_42367323|21571194	A	X	X	A	X	X	X	X	X	X	A	U	A	B	X	X	X	B	X	U	X	B	X	A	A	X	A	X	X	X	X	A	A	A	X	X	B	A	X	A	X	A	X	A	U
22	35.782	PGA_scaffold02	21745634	PGA_scaffold2__35_contigs__length_42367323|21745634	A	X	U	A	U	X	X	X	U	X	U	X	A	B	X	A	X	B	U	X	X	B	X	X	A	X	A	X	X	X	X	A	U	A	X	X	B	A	X	A	X	A	X	A	X
22	35.782	PGA_scaffold02	21745843	PGA_scaffold2__35_contigs__length_42367323|21745843	A	X	U	A	U	X	X	X	U	X	U	U	A	B	X	A	X	B	U	X	X	B	X	X	A	X	A	X	X	X	X	A	U	A	X	X	B	A	X	A	U	A	X	A	X
22	33.735	PGA_scaffold02	22152896	PGA_scaffold2__35_contigs__length_42367323|22152896	A	X	X	A	B	X	X	X	X	X	A	X	X	B	X	A	X	B	X	X	X	B	X	X	A	X	A	X	X	X	X	A	A	A	X	X	B	A	X	A	X	A	X	A	X
22	33.735	PGA_scaffold02	22153077	PGA_scaffold2__35_contigs__length_42367323|22153077	A	X	X	A	B	X	X	X	X	X	A	X	X	B	X	A	X	B	X	X	X	B	X	X	A	X	A	X	X	X	X	A	A	A	X	X	B	A	X	A	X	A	X	A	X
22	33.735	PGA_scaffold02	22204365	PGA_scaffold2__35_contigs__length_42367323|22204365	A	X	X	A	B	U	U	X	U	X	A	X	X	B	X	A	X	B	X	X	X	B	X	X	A	X	A	X	X	X	X	A	A	A	X	X	B	A	X	A	X	A	X	A	X
22	33.735	PGA_scaffold02	22204374	PGA_scaffold2__35_contigs__length_42367323|22204374	A	X	X	A	B	U	U	X	U	X	A	X	X	B	X	A	X	B	X	X	X	B	X	X	A	X	A	X	X	X	X	A	A	A	X	X	B	A	X	A	X	A	X	A	X
22	33.735	PGA_scaffold02	22204393	PGA_scaffold2__35_contigs__length_42367323|22204393	A	X	X	A	B	U	U	X	U	X	A	X	X	B	X	A	X	B	X	X	X	B	X	X	A	X	A	X	X	X	X	A	A	A	X	X	B	A	X	A	X	A	X	A	X
22	26.062	PGA_scaffold02	22736233	PGA_scaffold2__35_contigs__length_42367323|22736233	A	X	X	A	B	X	X	A	A	X	A	X	X	B	X	A	A	B	X	X	X	B	X	X	A	A	U	X	X	A	X	A	A	A	X	X	B	A	X	A	X	A	X	A	X
22	26.062	PGA_scaffold02	22930888	PGA_scaffold2__35_contigs__length_42367323|22930888	A	X	X	A	B	X	X	A	A	X	U	X	X	B	X	A	A	B	X	X	X	B	X	X	A	A	A	X	X	A	X	A	A	A	X	X	B	A	X	A	X	U	X	A	X
22	26.062	PGA_scaffold02	22930956	PGA_scaffold2__35_contigs__length_42367323|22930956	A	X	X	A	B	X	X	A	A	X	U	X	X	B	X	A	A	B	X	X	X	B	X	X	A	A	A	X	U	A	X	A	A	A	X	X	B	A	X	A	X	U	X	A	X
22	26.062	PGA_scaffold02	22931013	PGA_scaffold2__35_contigs__length_42367323|22931013	A	X	X	A	B	X	X	A	A	X	U	X	X	B	X	A	A	B	X	X	X	B	X	X	A	A	A	X	X	A	X	A	A	A	X	X	B	A	X	A	X	U	X	A	X
22	26.062	PGA_scaffold02	23220516	PGA_scaffold2__35_contigs__length_42367323|23220516	A	X	X	A	B	U	X	U	A	X	A	X	X	B	X	A	A	B	X	X	X	U	X	X	A	A	U	X	U	U	X	A	U	U	X	X	U	A	X	A	X	A	X	A	X
22	26.062	PGA_scaffold02	23220540	PGA_scaffold2__35_contigs__length_42367323|23220540	A	X	X	A	B	U	X	U	A	X	U	X	X	B	X	A	A	B	X	X	X	U	X	X	A	A	U	X	U	U	X	A	U	U	X	X	U	A	X	A	X	A	X	A	X
22	26.062	PGA_scaffold02	23220543	PGA_scaffold2__35_contigs__length_42367323|23220543	A	X	X	A	B	U	X	U	A	X	U	X	X	B	X	A	A	B	X	X	X	U	X	X	A	A	U	X	U	U	X	A	U	U	U	X	U	A	X	A	X	A	X	A	X
22	71.521	PGA_scaffold02	23416656	PGA_scaffold2__35_contigs__length_42367323|23416656	A	U	B	X	X	U	U	X	X	U	X	X	X	A	U	B	X	B	X	B	X	B	X	X	B	B	U	B	U	X	X	A	A	X	X	B	X	B	X	A	X	A	A	A	X
22	69.247	PGA_scaffold02	23625223	PGA_scaffold2__35_contigs__length_42367323|23625223	A	A	B	X	X	B	X	X	X	U	X	X	X	A	B	B	X	B	X	B	X	U	X	X	B	B	A	B	X	X	A	A	U	X	X	B	X	X	X	A	X	A	A	U	X
22	68.565	PGA_scaffold02	23717520	PGA_scaffold2__35_contigs__length_42367323|23717520	A	A	B	U	X	U	X	X	X	A	X	X	X	A	B	B	X	B	X	B	X	B	X	X	B	B	A	B	X	X	A	A	A	X	X	B	X	X	X	A	X	A	X	A	X
22	65.949	PGA_scaffold02	23900101	PGA_scaffold2__35_contigs__length_42367323|23900101	A	X	B	X	X	B	X	X	X	A	X	X	X	A	B	B	X	B	X	B	X	B	X	U	B	B	A	B	X	U	A	A	U	U	U	B	X	X	X	A	X	A	X	A	X
22	65.949	PGA_scaffold02	23900122	PGA_scaffold2__35_contigs__length_42367323|23900122	A	X	B	X	X	B	X	X	X	A	X	X	X	A	B	B	X	B	X	B	X	B	X	U	B	B	A	B	X	U	A	A	U	U	X	B	X	X	X	A	X	A	X	A	X
22	65.949	PGA_scaffold02	23900133	PGA_scaffold2__35_contigs__length_42367323|23900133	A	X	B	X	X	B	X	X	X	A	X	X	X	A	B	B	X	B	X	B	X	B	X	U	B	B	A	B	X	U	A	A	U	U	X	B	X	X	X	A	X	A	X	A	X
22	64.699	PGA_scaffold02	24058745	PGA_scaffold2__35_contigs__length_42367323|24058745	A	X	B	X	X	B	X	X	X	A	X	X	X	A	B	B	X	B	X	B	X	B	X	X	B	B	A	B	X	X	A	A	A	X	X	B	X	X	X	A	X	A	X	A	X
22	64.699	PGA_scaffold02	24058855	PGA_scaffold2__35_contigs__length_42367323|24058855	A	X	B	X	X	B	X	X	X	A	X	X	X	A	B	B	X	B	X	B	X	B	X	X	B	B	A	B	X	X	A	A	A	X	X	B	X	X	X	A	X	A	X	A	X
22	64.699	PGA_scaffold02	24103423	PGA_scaffold2__35_contigs__length_42367323|24103423	A	X	B	X	X	B	U	X	X	U	X	X	X	A	B	B	X	B	X	B	X	B	X	X	B	B	U	U	X	X	A	A	A	X	X	B	X	X	X	A	X	A	X	A	X
22	64.017	PGA_scaffold02	24192978	PGA_scaffold2__35_contigs__length_42367323|24192978	A	X	B	X	X	U	X	X	X	A	X	X	U	A	U	B	X	B	X	B	X	B	X	X	B	B	U	B	U	X	U	A	U	X	X	B	U	X	X	A	X	A	X	A	X
22	64.017	PGA_scaffold02	24193255	PGA_scaffold2__35_contigs__length_42367323|24193255	A	X	B	X	X	U	X	X	X	A	X	X	U	A	U	B	X	B	X	B	X	B	X	X	B	B	U	B	U	X	U	A	U	X	X	B	U	X	X	A	X	A	X	A	X
22	63.335	PGA_scaffold02	24309941	PGA_scaffold2__35_contigs__length_42367323|24309941	A	X	B	X	X	B	X	X	X	A	X	X	X	A	B	B	X	B	X	B	X	B	X	X	B	B	A	B	X	X	A	A	A	X	X	B	X	X	X	A	X	A	X	A	X
22	63.335	PGA_scaffold02	24310030	PGA_scaffold2__35_contigs__length_42367323|24310030	A	X	B	X	X	B	X	X	X	A	X	X	X	A	B	B	X	B	X	B	X	B	X	X	B	B	A	B	X	X	A	A	A	X	X	B	X	X	X	A	X	A	X	A	X
22	63.335	PGA_scaffold02	24316441	PGA_scaffold2__35_contigs__length_42367323|24316441	A	X	B	X	X	B	X	X	X	A	X	X	X	A	B	B	X	B	X	B	X	B	X	X	B	B	A	B	X	X	A	A	A	X	X	B	X	X	X	A	X	A	X	A	X
22	63.335	PGA_scaffold02	24316461	PGA_scaffold2__35_contigs__length_42367323|24316461	A	X	B	X	X	B	X	X	X	A	X	X	X	A	B	B	X	B	X	B	X	B	X	X	B	B	A	B	X	X	A	A	A	X	X	B	X	X	X	A	X	A	X	A	X
22	63.335	PGA_scaffold02	24316462	PGA_scaffold2__35_contigs__length_42367323|24316462	A	X	B	X	X	B	X	X	X	A	X	X	X	A	B	B	X	B	X	B	X	B	X	X	B	B	A	B	X	X	A	A	A	X	X	B	X	X	X	A	X	A	X	A	X
22	62.085	PGA_scaffold02	24497225	PGA_scaffold2__35_contigs__length_42367323|24497225	A	X	U	X	X	B	X	X	X	A	X	A	X	A	B	B	X	B	X	B	U	B	X	X	B	B	A	B	X	X	A	A	A	X	U	B	X	U	U	A	U	A	X	A	X
22	60.721	PGA_scaffold02	24568717	PGA_scaffold2__35_contigs__length_42367323|24568717	A	X	B	X	X	B	U	X	X	A	X	X	X	A	U	B	X	B	X	B	X	B	X	X	B	B	A	B	U	X	A	U	A	X	U	B	X	X	X	A	X	A	X	A	X
22	60.721	PGA_scaffold02	24597341	PGA_scaffold2__35_contigs__length_42367323|24597341	A	X	B	U	X	B	X	X	X	U	X	X	X	A	B	B	X	B	X	B	X	B	X	X	B	B	U	B	X	X	U	A	A	X	X	U	X	X	X	A	X	A	X	A	X
22	60.721	PGA_scaffold02	24597694	PGA_scaffold2__35_contigs__length_42367323|24597694	A	X	B	U	X	U	U	X	X	U	X	X	X	A	B	B	X	B	X	B	X	B	X	X	B	B	U	B	X	X	U	A	U	X	X	U	U	X	X	A	X	A	X	A	X
22	60.721	PGA_scaffold02	24597710	PGA_scaffold2__35_contigs__length_42367323|24597710	A	X	B	U	X	U	U	X	X	U	X	X	X	A	B	B	X	B	X	B	X	B	X	X	B	B	U	B	X	X	U	A	A	X	X	U	X	X	X	A	X	A	X	A	X
22	60.721	PGA_scaffold02	24597711	PGA_scaffold2__35_contigs__length_42367323|24597711	A	X	B	U	X	U	U	X	X	U	X	X	X	A	B	B	X	B	X	B	X	B	X	X	B	B	U	B	X	X	U	A	A	X	X	U	X	X	X	A	X	A	X	A	X
22	57.991	PGA_scaffold02	25093814	PGA_scaffold2__35_contigs__length_42367323|25093814	A	X	B	X	X	B	X	X	X	A	A	X	X	A	B	B	X	B	X	B	X	B	X	X	B	B	A	U	X	X	A	A	A	U	U	X	X	X	X	A	X	A	U	A	X
22	57.309	PGA_scaffold02	25173868	PGA_scaffold2__35_contigs__length_42367323|25173868	A	X	U	X	X	U	X	X	X	U	A	X	X	U	U	B	X	B	X	B	X	B	X	X	B	X	U	B	X	U	A	U	U	U	X	X	X	X	X	A	X	A	X	A	X
22	57.309	PGA_scaffold02	25306471	PGA_scaffold2__35_contigs__length_42367323|25306471	A	X	B	X	X	B	X	X	X	A	A	X	X	A	B	B	X	B	X	B	X	B	X	X	B	X	A	B	X	X	A	A	U	X	X	X	U	U	X	A	X	A	X	A	X
22	57.309	PGA_scaffold02	25481484	PGA_scaffold2__35_contigs__length_42367323|25481484	A	X	B	X	X	U	X	X	X	U	A	X	X	A	B	B	X	B	X	B	X	B	X	X	B	X	A	B	X	X	A	A	A	X	X	X	X	X	X	A	X	A	X	A	X
22	57.309	PGA_scaffold02	25482128	PGA_scaffold2__35_contigs__length_42367323|25482128	A	X	B	X	X	B	X	X	U	A	A	X	X	A	B	B	X	B	X	B	U	B	U	X	B	X	A	B	U	X	A	A	A	X	X	X	U	X	X	A	X	A	X	A	X
22	57.309	PGA_scaffold02	25482175	PGA_scaffold2__35_contigs__length_42367323|25482175	A	X	B	X	X	B	X	X	X	A	A	X	X	A	B	B	X	B	X	B	U	B	U	X	B	X	A	B	U	U	A	A	A	X	X	X	U	X	X	A	X	A	X	A	X
22	57.309	PGA_scaffold02	25482203	PGA_scaffold2__35_contigs__length_42367323|25482203	A	X	B	X	X	B	X	X	X	A	A	X	X	A	B	B	X	B	X	B	X	B	X	X	B	X	A	B	X	X	A	A	U	X	X	X	X	X	X	A	X	A	X	A	X
22	57.309	PGA_scaffold02	25482305	PGA_scaffold2__35_contigs__length_42367323|25482305	A	X	B	X	X	B	X	X	X	A	A	X	X	A	B	B	X	B	X	B	X	B	X	X	B	X	A	B	X	X	A	A	U	X	X	X	X	X	X	A	X	A	X	A	X
22	57.309	PGA_scaffold02	25482310	PGA_scaffold2__35_contigs__length_42367323|25482310	A	X	B	X	X	B	X	X	X	A	A	X	X	A	B	B	X	B	X	B	X	B	X	X	B	X	A	B	X	X	A	A	U	X	X	X	X	X	X	A	X	A	X	A	X
22	57.309	PGA_scaffold02	25482317	PGA_scaffold2__35_contigs__length_42367323|25482317	A	X	B	X	X	B	X	X	X	A	A	X	X	A	B	B	X	B	X	B	X	B	X	X	B	X	A	B	X	X	A	A	U	X	X	X	X	X	X	A	X	A	X	A	X
22	57.309	PGA_scaffold02	25564796	PGA_scaffold2__35_contigs__length_42367323|25564796	A	X	B	X	X	B	X	X	X	A	A	X	X	A	B	B	X	B	X	B	X	B	X	X	B	X	A	B	X	X	A	A	A	X	X	X	X	X	X	A	X	A	X	A	X
22	57.309	PGA_scaffold02	25564802	PGA_scaffold2__35_contigs__length_42367323|25564802	A	X	B	X	X	B	X	X	X	A	A	X	X	A	B	B	X	B	X	B	X	B	X	X	B	X	A	B	X	X	A	A	A	X	X	X	X	X	X	A	X	A	X	A	X
22	57.309	PGA_scaffold02	25564862	PGA_scaffold2__35_contigs__length_42367323|25564862	A	X	B	X	X	B	X	X	X	A	A	X	X	A	B	B	X	B	X	B	X	B	X	X	B	X	A	B	X	X	A	A	A	X	X	X	X	X	X	A	X	A	X	A	X
22	57.309	PGA_scaffold02	25615304	PGA_scaffold2__35_contigs__length_42367323|25615304	A	X	B	X	X	B	X	X	X	A	A	X	X	A	B	B	X	B	X	B	X	B	X	X	B	X	A	B	X	X	A	A	U	X	X	X	X	X	X	A	X	A	X	A	X
22	56.627	PGA_scaffold02	25790230	PGA_scaffold2__35_contigs__length_42367323|25790230	A	X	X	X	X	B	X	X	X	A	U	X	X	A	U	U	X	B	X	B	X	B	X	X	B	X	U	U	X	X	A	U	U	X	X	X	X	X	X	A	X	A	X	A	X
22	56.627	PGA_scaffold02	25790264	PGA_scaffold2__35_contigs__length_42367323|25790264	A	X	X	X	X	B	X	X	X	A	U	X	X	A	U	U	X	B	X	B	X	B	X	X	B	X	U	U	X	X	A	U	U	X	X	X	X	X	X	A	X	A	X	A	X
22	55.945	PGA_scaffold02	25868639	PGA_scaffold2__35_contigs__length_42367323|25868639	A	X	X	U	X	B	X	X	X	A	A	X	A	A	B	B	X	B	X	U	X	B	X	X	U	X	A	B	X	X	U	A	A	X	X	X	X	X	X	A	X	A	X	A	X
22	55.945	PGA_scaffold02	25868667	PGA_scaffold2__35_contigs__length_42367323|25868667	A	X	X	U	X	B	X	X	X	A	A	X	A	A	B	B	X	B	X	U	X	B	X	X	U	X	A	B	X	X	U	A	A	X	X	X	X	X	X	A	X	A	X	A	X
22	55.945	PGA_scaffold02	25868728	PGA_scaffold2__35_contigs__length_42367323|25868728	A	X	X	U	X	B	X	X	X	A	A	X	A	A	B	B	X	B	X	U	X	B	X	X	U	X	A	B	X	X	U	A	A	X	X	X	X	X	X	A	X	A	X	A	X
22	55.945	PGA_scaffold02	26019944	PGA_scaffold2__35_contigs__length_42367323|26019944	A	X	X	X	X	B	X	X	X	A	A	U	A	A	B	B	X	B	U	B	X	B	X	X	B	X	A	B	X	X	A	A	A	X	X	X	X	X	X	A	X	A	X	A	X
22	55.945	PGA_scaffold02	26048410	PGA_scaffold2__35_contigs__length_42367323|26048410	A	X	X	X	X	B	X	X	X	A	A	X	A	A	B	B	X	B	X	B	X	B	X	X	B	X	A	B	X	X	A	A	U	X	X	X	X	X	X	A	X	A	X	A	X
22	54.695	PGA_scaffold02	26150469	PGA_scaffold2__35_contigs__length_42367323|26150469	A	X	X	X	X	B	X	X	X	A	A	X	A	A	X	B	X	B	X	B	X	B	X	X	B	X	A	B	X	X	A	A	U	X	X	X	X	X	X	A	X	A	X	A	X
22	51.057	PGA_scaffold02	26160126	PGA_scaffold2__35_contigs__length_42367323|26160126	A	B	X	U	X	B	U	X	X	A	A	X	A	A	X	B	X	B	X	B	X	B	X	X	B	X	A	B	X	X	U	A	A	X	U	X	X	X	X	A	X	A	X	A	X
22	51.057	PGA_scaffold02	26160250	PGA_scaffold2__35_contigs__length_42367323|26160250	A	B	X	U	X	B	U	X	X	A	A	X	A	A	X	B	X	B	X	B	X	B	X	X	B	X	A	B	X	X	U	A	A	X	U	X	X	X	X	A	X	A	X	A	X
22	51.057	PGA_scaffold02	26160252	PGA_scaffold2__35_contigs__length_42367323|26160252	A	B	X	U	X	B	U	X	X	A	A	X	A	A	X	B	X	B	X	B	X	B	X	X	B	X	A	B	X	X	U	A	A	X	U	X	X	X	X	A	X	A	X	A	X
22	51.057	PGA_scaffold02	26160259	PGA_scaffold2__35_contigs__length_42367323|26160259	A	B	X	U	X	B	U	X	X	A	A	X	A	A	X	B	X	B	X	B	X	B	X	X	B	X	A	B	X	X	U	A	A	X	U	X	X	X	X	A	X	A	X	A	X
22	51.057	PGA_scaffold02	26160280	PGA_scaffold2__35_contigs__length_42367323|26160280	A	B	X	U	X	B	U	X	X	A	A	X	A	A	X	B	X	B	X	B	X	B	X	X	B	X	A	B	X	X	U	A	A	X	U	X	X	X	X	A	X	A	X	A	X
22	52.307	PGA_scaffold02	26464016	PGA_scaffold2__35_contigs__length_42367323|26464016	A	B	X	A	X	B	X	X	X	A	A	X	A	A	X	B	X	B	X	B	X	B	X	X	B	X	A	B	X	X	A	A	A	A	X	X	X	X	X	A	X	A	X	A	X
22	52.307	PGA_scaffold02	26464034	PGA_scaffold2__35_contigs__length_42367323|26464034	A	B	X	A	X	B	X	X	X	A	A	X	A	A	X	B	X	B	X	B	X	B	X	X	B	X	A	B	X	X	A	A	A	A	X	X	X	X	X	A	X	A	X	A	X
22	52.307	PGA_scaffold02	26464087	PGA_scaffold2__35_contigs__length_42367323|26464087	A	B	X	A	X	B	X	X	X	A	A	X	A	A	X	B	X	B	X	B	X	B	X	X	B	X	A	B	X	X	A	A	A	A	X	X	X	X	X	A	X	A	X	A	X
22	72.999	PGA_scaffold02	27180622	PGA_scaffold2__35_contigs__length_42367323|27180622	A	A	B	X	X	B	X	X	X	A	X	X	X	A	B	B	X	B	X	X	X	B	A	X	B	B	U	B	U	X	X	A	U	X	X	B	X	B	X	A	X	A	A	A	X
22	72.999	PGA_scaffold02	27215191	PGA_scaffold2__35_contigs__length_42367323|27215191	A	A	U	X	X	B	U	X	X	U	X	U	X	A	U	B	X	B	X	X	X	U	A	X	B	B	A	B	U	U	X	A	A	X	X	B	X	B	U	A	X	A	A	A	X
22	72.999	PGA_scaffold02	27215246	PGA_scaffold2__35_contigs__length_42367323|27215246	A	A	U	X	X	B	U	X	X	U	X	X	X	A	U	B	X	B	X	X	X	U	A	X	B	B	A	B	U	U	X	A	A	X	X	B	X	B	U	A	X	A	A	A	X
22	72.999	PGA_scaffold02	27239271	PGA_scaffold2__35_contigs__length_42367323|27239271	A	A	B	X	X	U	U	X	X	U	X	X	X	A	B	B	X	B	X	X	X	U	A	U	B	B	A	B	U	U	X	A	U	X	X	U	X	U	X	A	X	A	A	U	X
22	72.999	PGA_scaffold02	27260637	PGA_scaffold2__35_contigs__length_42367323|27260637	A	A	U	X	X	B	X	X	X	A	X	X	X	U	U	B	X	B	X	X	X	U	A	X	B	B	A	U	A	X	X	A	U	X	X	B	X	B	X	A	X	A	A	A	X
22	72.999	PGA_scaffold02	27366594	PGA_scaffold2__35_contigs__length_42367323|27366594	A	A	B	X	X	U	U	X	X	U	X	X	X	A	B	B	X	B	X	X	X	U	A	X	B	B	A	U	U	X	X	A	A	U	X	U	X	B	X	A	X	A	A	A	X
22	74.476	PGA_scaffold02	27436910	PGA_scaffold2__35_contigs__length_42367323|27436910	A	A	U	X	X	B	X	X	X	A	X	X	X	A	B	B	X	U	U	B	X	U	A	X	B	B	A	B	A	X	X	A	A	X	X	B	U	B	X	A	X	A	A	A	X
22	74.476	PGA_scaffold02	27436920	PGA_scaffold2__35_contigs__length_42367323|27436920	A	A	U	X	X	B	X	X	X	A	X	X	X	A	B	B	X	U	U	B	X	U	A	X	B	B	A	B	A	X	X	A	A	X	X	B	U	B	X	A	X	A	A	A	X
22	74.476	PGA_scaffold02	27436933	PGA_scaffold2__35_contigs__length_42367323|27436933	A	A	U	X	X	B	X	X	X	A	X	X	U	A	B	B	X	U	U	B	X	U	A	X	B	B	A	B	A	X	X	A	A	X	X	B	U	B	X	A	X	A	A	A	X
22	74.476	PGA_scaffold02	27436943	PGA_scaffold2__35_contigs__length_42367323|27436943	A	A	U	X	X	B	X	X	X	A	X	X	U	A	B	B	X	U	U	B	X	U	A	X	B	B	A	B	A	X	X	A	A	X	X	B	U	B	X	A	X	A	A	A	X
22	74.476	PGA_scaffold02	27436967	PGA_scaffold2__35_contigs__length_42367323|27436967	A	A	U	X	X	B	X	X	X	A	X	X	U	A	B	B	X	U	U	B	X	U	A	X	B	B	A	B	A	X	X	A	A	X	X	B	U	B	X	A	X	A	A	A	X
22	74.476	PGA_scaffold02	27436978	PGA_scaffold2__35_contigs__length_42367323|27436978	A	A	U	X	X	B	X	X	X	A	X	X	X	A	B	B	X	U	U	B	X	U	A	X	B	B	A	B	A	X	X	A	A	X	X	B	U	B	X	A	X	A	A	A	X
22	73.681	PGA_scaffold02	27437193	PGA_scaffold2__35_contigs__length_42367323|27437193	A	A	B	X	X	B	U	X	X	A	X	X	X	A	B	B	X	B	U	B	X	B	A	U	B	B	A	B	U	X	X	A	A	X	X	B	X	B	X	A	X	A	A	A	U
22	73.681	PGA_scaffold02	27437481	PGA_scaffold2__35_contigs__length_42367323|27437481	A	A	B	X	X	B	U	X	X	A	X	X	X	A	B	B	X	B	X	B	X	B	A	X	B	B	A	B	U	X	X	A	A	X	X	B	X	B	X	A	X	A	A	A	X
22	73.681	PGA_scaffold02	27454138	PGA_scaffold2__35_contigs__length_42367323|27454138	A	A	B	X	X	B	X	X	X	A	X	X	X	A	B	B	X	B	X	B	X	B	A	X	B	B	A	B	A	X	X	A	U	X	X	B	X	B	X	A	X	A	A	A	X
22	73.681	PGA_scaffold02	27454214	PGA_scaffold2__35_contigs__length_42367323|27454214	A	A	B	X	X	B	X	X	X	A	X	X	X	A	B	B	X	B	X	B	X	B	A	X	B	B	A	B	A	X	X	A	U	X	X	B	X	B	X	A	X	A	A	A	X
22	73.681	PGA_scaffold02	27454328	PGA_scaffold2__35_contigs__length_42367323|27454328	A	A	B	X	X	B	X	X	X	A	X	X	X	A	B	B	X	B	X	B	X	B	A	X	B	B	A	B	A	X	X	A	U	X	X	B	X	B	X	A	X	A	A	A	X
22	73.681	PGA_scaffold02	27454339	PGA_scaffold2__35_contigs__length_42367323|27454339	A	A	B	X	X	B	X	X	X	A	X	X	X	A	B	B	X	B	X	B	X	B	A	X	B	B	A	B	A	X	X	A	U	X	X	B	X	B	X	A	X	A	A	A	X
22	73.681	PGA_scaffold02	27454343	PGA_scaffold2__35_contigs__length_42367323|27454343	A	A	B	X	X	B	X	X	X	A	X	X	X	A	B	B	X	B	X	B	X	B	A	X	B	B	A	B	A	X	X	A	U	X	X	B	X	B	X	A	X	A	A	A	X
22	73.681	PGA_scaffold02	27454345	PGA_scaffold2__35_contigs__length_42367323|27454345	A	A	B	X	X	B	X	X	X	A	X	X	X	A	B	B	X	B	X	B	X	B	A	X	B	B	A	B	A	X	X	A	U	X	X	B	X	B	X	A	X	A	A	A	X
22	73.681	PGA_scaffold02	27458931	PGA_scaffold2__35_contigs__length_42367323|27458931	A	A	B	X	X	B	X	X	X	A	X	X	X	A	B	B	X	B	X	B	X	B	A	X	B	B	A	B	U	X	U	A	U	X	X	B	X	B	X	A	X	A	A	A	X
22	73.681	PGA_scaffold02	27458953	PGA_scaffold2__35_contigs__length_42367323|27458953	A	A	B	X	X	B	X	X	X	A	X	X	X	A	B	B	X	B	X	B	X	B	A	X	B	B	A	B	U	X	U	A	U	X	X	B	X	B	X	A	X	A	A	A	X
22	73.681	PGA_scaffold02	27458977	PGA_scaffold2__35_contigs__length_42367323|27458977	A	A	B	X	X	B	X	X	X	A	X	X	X	A	B	B	X	B	X	B	X	B	A	X	B	B	A	B	U	X	U	A	U	X	X	B	X	B	X	A	X	A	A	A	X
22	73.681	PGA_scaffold02	27459093	PGA_scaffold2__35_contigs__length_42367323|27459093	A	A	B	X	X	B	X	X	X	A	X	X	X	A	B	B	X	B	X	B	X	B	A	X	B	B	A	B	U	X	U	A	U	X	X	B	X	B	X	A	X	A	A	A	X
22	74.476	PGA_scaffold02	27547623	PGA_scaffold2__35_contigs__length_42367323|27547623	A	A	B	U	X	B	X	X	X	A	X	X	X	A	B	U	X	B	X	B	X	B	A	X	B	B	A	B	U	U	X	A	A	X	X	U	X	B	X	A	X	A	A	A	X
22	21.742	PGA_scaffold02	30199205	PGA_scaffold2__35_contigs__length_42367323|30199205	A	X	X	A	B	X	X	X	A	X	A	X	X	B	A	A	X	B	X	A	X	B	X	X	A	A	A	X	X	A	X	A	A	A	X	X	B	A	X	X	X	A	X	A	X
22	21.742	PGA_scaffold02	30199286	PGA_scaffold2__35_contigs__length_42367323|30199286	A	X	X	A	B	X	X	X	A	X	A	X	X	B	A	A	X	B	X	A	X	B	X	X	A	A	A	X	X	A	X	A	A	A	X	X	B	A	X	X	X	A	X	A	X
22	22.311	PGA_scaffold02	30725190	PGA_scaffold2__35_contigs__length_42367323|30725190	A	X	X	A	B	X	X	X	A	X	A	X	X	B	X	A	X	B	X	A	X	B	X	X	A	A	A	X	X	A	X	A	A	A	X	X	B	A	X	X	X	A	X	A	X
22	21.061	PGA_scaffold02	31022086	PGA_scaffold2__35_contigs__length_42367323|31022086	A	X	X	U	B	X	X	X	A	X	U	X	X	U	A	A	X	B	X	A	X	B	X	U	A	U	U	X	X	U	X	A	A	U	X	X	U	U	U	X	X	A	X	U	X
22	21.061	PGA_scaffold02	37402916	PGA_scaffold2__35_contigs__length_42367323|37402916	A	X	X	U	B	X	X	U	A	U	A	X	X	B	U	A	X	B	X	A	X	U	X	X	U	A	A	U	X	U	U	A	U	A	X	X	B	A	X	X	X	U	X	A	U
22	21.742	PGA_scaffold02	39824894	PGA_scaffold2__35_contigs__length_42367323|39824894	A	X	X	A	B	X	X	X	A	X	A	X	X	B	A	A	X	B	X	A	U	B	X	X	A	A	A	X	X	A	X	U	A	A	X	X	B	A	X	X	X	A	X	A	X
40	0	PGA_scaffold02	40079734	PGA_scaffold2__35_contigs__length_42367323|40079734	A	X	X	A	U	B	X	U	A	X	U	X	X	B	A	X	X	A	A	B	A	A	U	X	A	X	X	X	X	U	X	X	X	U	U	U	U	U	B	B	B	X	X	X	X
40	0	PGA_scaffold02	40357769	PGA_scaffold2__35_contigs__length_42367323|40357769	A	X	X	A	X	B	X	A	A	X	X	X	X	B	A	X	X	A	U	B	A	U	X	X	A	X	X	X	X	A	X	X	X	X	X	B	B	B	B	B	B	X	X	X	X
40	0	PGA_scaffold02	40357784	PGA_scaffold2__35_contigs__length_42367323|40357784	A	X	X	A	X	B	X	A	A	X	X	X	X	B	A	X	X	A	U	B	A	U	X	X	A	X	X	X	X	A	X	X	X	X	X	B	B	B	B	B	B	X	X	X	X
40	0	PGA_scaffold02	40357809	PGA_scaffold2__35_contigs__length_42367323|40357809	A	X	X	A	X	B	X	A	A	X	X	X	X	B	A	X	X	A	U	B	A	U	X	X	A	X	X	X	X	A	X	X	X	X	X	B	B	B	B	B	B	X	X	X	X
40	0	PGA_scaffold02	40357847	PGA_scaffold2__35_contigs__length_42367323|40357847	A	X	X	A	X	B	X	A	A	X	X	X	X	B	A	X	X	A	U	B	A	U	X	X	A	X	X	X	X	A	X	X	X	X	X	B	B	B	B	B	B	X	X	X	X
40	0	PGA_scaffold02	40357981	PGA_scaffold2__35_contigs__length_42367323|40357981	A	X	X	A	X	B	X	A	A	X	X	X	X	B	A	X	X	A	U	B	A	U	X	X	A	X	X	X	X	A	X	X	X	X	X	B	B	B	B	B	B	X	X	X	X
40	0	PGA_scaffold02	40357983	PGA_scaffold2__35_contigs__length_42367323|40357983	A	X	X	A	X	B	X	A	A	X	X	X	X	B	A	X	X	A	U	B	A	U	X	X	A	X	X	X	X	A	X	X	X	X	X	B	B	B	B	B	B	X	X	X	X
40	0	PGA_scaffold02	40357991	PGA_scaffold2__35_contigs__length_42367323|40357991	A	X	X	A	X	B	X	A	A	X	X	X	X	B	A	X	X	A	U	B	A	U	X	X	A	X	X	X	X	A	X	X	X	X	X	B	B	B	B	B	B	X	X	X	X
40	0	PGA_scaffold02	40358010	PGA_scaffold2__35_contigs__length_42367323|40358010	A	X	X	A	X	B	X	A	A	X	X	X	X	B	A	X	X	A	U	B	A	U	X	X	A	X	X	X	X	A	X	X	X	X	X	B	B	B	B	B	B	X	X	X	X
40	0	PGA_scaffold02	40358012	PGA_scaffold2__35_contigs__length_42367323|40358012	A	X	X	A	X	B	X	A	A	X	X	X	X	B	A	X	X	A	U	B	A	U	X	X	A	X	X	X	X	A	X	X	X	X	X	B	B	B	B	B	B	X	X	X	X
40	0	PGA_scaffold02	40358015	PGA_scaffold2__35_contigs__length_42367323|40358015	A	X	X	A	X	B	X	A	A	X	X	X	X	B	A	X	X	A	U	B	A	U	X	X	A	X	X	X	X	A	X	X	X	X	X	B	B	B	B	B	B	X	X	X	X
40	0	PGA_scaffold02	40371644	PGA_scaffold2__35_contigs__length_42367323|40371644	A	X	X	A	X	B	X	A	A	X	X	X	X	B	A	X	X	A	A	B	A	A	X	X	A	X	U	X	X	A	U	X	X	X	X	B	B	B	B	B	B	X	X	X	X
40	0	PGA_scaffold02	40371716	PGA_scaffold2__35_contigs__length_42367323|40371716	A	X	X	A	X	B	X	A	A	X	X	X	X	B	A	X	X	A	A	B	A	A	X	X	A	X	U	X	X	A	U	X	X	X	X	B	B	B	B	B	B	X	X	X	X
40	0	PGA_scaffold02	40409794	PGA_scaffold2__35_contigs__length_42367323|40409794	A	X	X	A	X	B	X	A	A	X	X	X	X	B	A	X	U	A	A	B	A	A	X	X	A	X	X	U	X	A	X	X	X	X	X	B	B	B	B	B	B	X	X	X	X
40	0	PGA_scaffold02	40409811	PGA_scaffold2__35_contigs__length_42367323|40409811	A	X	X	A	X	B	X	A	A	X	X	X	X	B	A	X	X	A	A	B	A	A	X	X	A	X	X	U	X	A	X	X	X	X	X	B	B	B	B	B	B	X	X	X	X
40	0	PGA_scaffold02	40470196	PGA_scaffold2__35_contigs__length_42367323|40470196	A	X	X	A	X	B	X	A	A	X	X	X	X	B	A	X	X	A	A	B	A	U	X	X	A	X	X	X	X	A	X	X	U	X	X	B	B	B	B	B	B	X	X	X	X
40	0	PGA_scaffold02	40470267	PGA_scaffold2__35_contigs__length_42367323|40470267	A	X	X	A	X	B	X	A	A	X	X	X	X	B	A	X	X	A	A	B	A	U	X	X	A	X	X	X	X	A	X	X	U	X	X	B	B	B	B	B	B	X	X	X	X
40	0	PGA_scaffold02	40470410	PGA_scaffold2__35_contigs__length_42367323|40470410	A	X	X	A	X	B	X	A	A	U	X	X	X	B	A	X	X	A	A	B	A	A	X	X	A	X	X	X	X	A	X	X	X	X	X	B	B	B	B	B	B	X	X	X	X
40	0	PGA_scaffold02	40470433	PGA_scaffold2__35_contigs__length_42367323|40470433	A	X	X	A	X	B	X	A	A	U	X	X	X	B	A	X	X	A	A	B	A	A	X	X	A	X	X	U	X	A	X	X	X	X	X	B	B	B	B	B	B	X	X	X	X
40	0	PGA_scaffold02	40470437	PGA_scaffold2__35_contigs__length_42367323|40470437	A	X	X	A	X	B	X	A	A	U	X	X	X	B	A	X	X	A	A	B	A	A	X	X	A	X	X	U	X	A	X	X	X	X	X	B	B	B	B	B	B	X	X	X	X
40	0	PGA_scaffold02	40470698	PGA_scaffold2__35_contigs__length_42367323|40470698	A	X	X	A	X	B	X	A	A	U	X	X	X	B	A	X	X	A	A	B	A	A	X	X	A	X	X	U	X	A	X	X	X	X	X	B	B	B	B	B	B	X	X	X	X
40	0	PGA_scaffold02	40525689	PGA_scaffold2__35_contigs__length_42367323|40525689	A	X	X	U	U	B	X	A	A	X	X	X	X	B	A	X	X	A	A	B	A	U	X	X	A	X	X	X	X	A	X	X	X	X	X	B	U	B	B	B	B	X	X	X	X
40	0.682	PGA_scaffold02	40563081	PGA_scaffold2__35_contigs__length_42367323|40563081	A	X	X	A	X	B	X	A	A	X	U	X	X	B	A	X	X	A	A	B	A	A	X	X	A	X	X	X	X	A	X	X	X	X	X	B	B	B	B	B	B	X	X	X	X
40	0.682	PGA_scaffold02	40563137	PGA_scaffold2__35_contigs__length_42367323|40563137	A	X	X	A	X	B	X	A	A	X	U	X	X	B	A	X	X	A	A	B	A	A	X	X	A	X	X	X	X	A	X	X	X	X	X	B	B	B	B	B	B	X	X	X	X
40	0.682	PGA_scaffold02	40563225	PGA_scaffold2__35_contigs__length_42367323|40563225	A	X	X	A	X	B	X	A	A	X	U	X	X	B	A	X	X	A	A	B	A	A	X	X	A	X	X	X	X	A	X	X	X	X	X	B	B	B	B	B	B	X	X	X	X
40	1.932	PGA_scaffold02	40594840	PGA_scaffold2__35_contigs__length_42367323|40594840	A	X	X	A	X	B	X	A	A	X	X	X	X	B	A	X	X	A	U	B	A	A	X	X	A	X	X	X	X	A	X	X	X	X	X	B	U	B	B	B	B	A	X	X	X
40	2.614	PGA_scaffold02	40720754	PGA_scaffold2__35_contigs__length_42367323|40720754	A	X	X	A	X	B	U	U	A	X	U	X	X	B	A	X	X	A	X	B	A	A	X	X	A	X	X	X	U	A	X	X	X	X	X	B	B	B	B	B	B	A	X	X	X
40	2.614	PGA_scaffold02	40721291	PGA_scaffold2__35_contigs__length_42367323|40721291	A	X	X	A	X	U	X	U	A	X	A	X	X	B	A	X	X	A	X	B	A	U	X	X	U	X	X	X	U	U	X	X	X	X	X	U	B	B	B	B	B	A	X	X	X
40	2.614	PGA_scaffold02	40721335	PGA_scaffold2__35_contigs__length_42367323|40721335	A	X	X	A	X	U	X	U	A	X	A	X	X	B	A	X	X	A	X	B	A	U	X	X	U	X	X	X	U	U	X	X	X	X	X	U	B	B	B	B	B	A	X	X	X
40	2.614	PGA_scaffold02	40721396	PGA_scaffold2__35_contigs__length_42367323|40721396	A	X	X	A	X	U	X	A	A	U	A	X	X	B	A	X	X	A	X	B	A	A	X	X	A	X	X	X	X	A	X	X	X	X	U	B	B	B	B	B	B	A	X	X	X
40	2.614	PGA_scaffold02	40721587	PGA_scaffold2__35_contigs__length_42367323|40721587	A	X	X	A	X	U	X	A	A	U	A	X	X	B	A	X	X	A	X	B	A	A	X	X	A	X	X	X	X	A	X	X	X	X	U	B	B	B	B	B	B	A	X	X	X
40	2.614	PGA_scaffold02	40721592	PGA_scaffold2__35_contigs__length_42367323|40721592	A	X	X	A	X	U	X	A	A	U	A	X	X	B	A	X	X	A	X	B	A	A	X	X	A	X	X	X	X	A	X	X	X	X	U	B	B	B	B	B	B	A	X	X	X
40	2.614	PGA_scaffold02	40721661	PGA_scaffold2__35_contigs__length_42367323|40721661	A	X	X	A	X	U	X	A	A	U	A	X	X	B	A	X	X	A	X	B	A	A	X	X	A	X	X	X	X	A	X	X	X	X	U	B	B	B	B	B	B	A	X	X	X
40	5.23	PGA_scaffold02	41013750	PGA_scaffold2__35_contigs__length_42367323|41013750	A	U	U	A	X	B	U	A	A	X	A	B	X	B	A	X	X	A	X	B	A	A	X	X	A	X	X	B	X	A	U	X	X	X	X	B	B	B	B	B	B	A	X	X	X
#N/A	#N/A	PGA_scaffold03	51564	PGA_scaffold3__22_contigs__length_42121005|51564	X	X	U	U	X	X	U	X	A	X	U	X	X	U	X	B	B	A	U	U	X	U	B	U	B	B	B	U	X	B	U	X	U	X	X	B	X	X	B	X	U	U	X	A	B
#N/A	#N/A	PGA_scaffold03	67096	PGA_scaffold3__22_contigs__length_42121005|67096	X	X	U	X	X	U	U	X	A	U	B	X	X	A	X	B	U	A	U	A	X	B	B	A	B	B	U	U	U	U	B	U	U	U	X	U	X	X	U	X	B	A	X	U	U
4	90.53	PGA_scaffold03	215003	PGA_scaffold3__22_contigs__length_42121005|215003	X	X	U	X	X	X	U	X	A	X	B	U	X	A	A	B	B	A	B	A	X	U	B	A	B	B	B	X	X	B	U	X	U	X	X	B	X	U	X	X	B	A	X	A	B
4	90.53	PGA_scaffold03	215015	PGA_scaffold3__22_contigs__length_42121005|215015	X	X	U	X	X	X	U	X	A	X	B	U	X	A	A	B	B	A	B	A	X	U	B	A	B	B	B	X	X	B	U	X	U	X	X	B	X	U	X	X	B	A	X	A	B
#N/A	#N/A	PGA_scaffold03	492881	PGA_scaffold3__22_contigs__length_42121005|492881	X	U	A	X	X	X	U	X	A	U	U	X	X	A	A	B	B	U	U	A	X	X	B	A	B	B	B	X	X	U	B	B	U	U	X	U	X	X	X	X	B	U	X	U	B
#N/A	#N/A	PGA_scaffold03	492883	PGA_scaffold3__22_contigs__length_42121005|492883	X	U	A	X	X	X	U	X	A	U	U	X	X	A	A	B	B	U	U	A	X	X	B	A	B	B	B	X	X	U	B	B	U	U	X	U	X	X	X	X	B	U	X	U	B
#N/A	#N/A	PGA_scaffold03	492887	PGA_scaffold3__22_contigs__length_42121005|492887	X	U	A	X	X	X	U	X	A	U	U	X	X	A	A	B	B	U	U	A	X	X	B	A	B	B	B	X	X	U	B	B	U	U	X	U	X	X	X	X	B	U	X	U	B
#N/A	#N/A	PGA_scaffold03	492913	PGA_scaffold3__22_contigs__length_42121005|492913	X	U	A	X	X	X	U	X	A	U	U	X	X	A	A	B	B	U	U	A	X	X	B	A	B	B	B	X	X	U	B	B	U	U	X	U	X	X	X	X	B	U	X	U	B
#N/A	#N/A	PGA_scaffold03	492945	PGA_scaffold3__22_contigs__length_42121005|492945	X	U	A	X	X	X	U	X	A	U	U	X	X	A	A	B	B	U	U	A	X	X	B	A	B	B	B	X	X	U	B	B	U	X	X	U	X	X	X	X	B	U	X	U	B
#N/A	#N/A	PGA_scaffold03	677760	PGA_scaffold3__22_contigs__length_42121005|677760	B	X	U	X	X	U	U	X	A	X	U	X	X	U	U	B	U	A	U	A	X	U	B	A	B	B	U	U	X	U	U	U	A	X	U	B	U	X	X	X	B	U	X	A	U
#N/A	#N/A	PGA_scaffold03	678127	PGA_scaffold3__22_contigs__length_42121005|678127	B	X	U	X	X	U	U	X	A	X	U	X	X	A	U	B	U	A	U	A	U	U	B	A	B	B	U	U	X	U	U	U	A	X	U	B	U	X	X	X	B	U	X	A	U
#N/A	#N/A	PGA_scaffold03	678142	PGA_scaffold3__22_contigs__length_42121005|678142	B	X	U	X	X	U	U	X	A	X	U	X	X	A	U	B	U	A	U	A	U	U	B	A	B	B	U	U	X	U	U	U	A	X	U	B	U	X	X	X	B	U	X	A	U
#N/A	#N/A	PGA_scaffold03	678148	PGA_scaffold3__22_contigs__length_42121005|678148	B	X	U	X	X	U	U	X	A	X	U	X	X	U	U	B	U	A	U	A	U	U	B	A	B	B	U	U	X	U	U	U	A	X	U	B	U	X	X	X	B	U	X	A	U
#N/A	#N/A	PGA_scaffold03	869318	PGA_scaffold3__22_contigs__length_42121005|869318	U	X	U	U	X	X	B	X	U	X	U	U	X	A	A	B	U	A	U	A	X	X	B	A	U	B	U	X	X	U	U	X	A	X	X	U	U	X	U	X	B	A	X	A	U
#N/A	#N/A	PGA_scaffold03	869348	PGA_scaffold3__22_contigs__length_42121005|869348	U	X	U	U	X	X	B	X	U	X	U	U	X	A	U	B	U	A	U	A	X	X	B	A	U	B	U	X	X	U	U	X	A	X	X	U	U	X	U	X	B	A	X	A	U
4	85.169	PGA_scaffold03	1010492	PGA_scaffold3__22_contigs__length_42121005|1010492	B	X	A	X	X	X	U	X	A	X	B	X	X	A	A	B	B	A	X	U	X	X	B	A	B	B	U	X	X	X	U	X	A	U	U	B	U	X	X	X	B	A	X	A	B
4	85.169	PGA_scaffold03	1010530	PGA_scaffold3__22_contigs__length_42121005|1010530	B	X	A	X	X	X	U	X	A	X	B	X	X	A	A	B	B	A	X	U	X	X	B	A	B	B	U	X	X	X	U	X	A	U	U	B	U	X	X	X	B	A	X	A	B
4	85.169	PGA_scaffold03	1010551	PGA_scaffold3__22_contigs__length_42121005|1010551	B	X	A	X	X	X	U	X	A	X	B	X	X	A	A	B	B	A	X	U	X	X	B	A	B	B	U	X	X	X	U	X	A	U	U	B	U	X	X	X	B	A	X	A	B
4	85.169	PGA_scaffold03	1010750	PGA_scaffold3__22_contigs__length_42121005|1010750	B	X	A	X	X	X	U	X	A	X	B	X	X	A	A	B	B	A	X	U	X	X	B	A	B	B	U	X	X	X	U	X	A	U	U	B	U	X	X	X	B	A	X	A	B
4	85.169	PGA_scaffold03	1010804	PGA_scaffold3__22_contigs__length_42121005|1010804	B	X	A	X	X	X	U	X	A	X	B	X	X	A	A	B	B	A	X	U	X	X	B	A	B	B	U	X	X	X	U	X	A	U	U	B	U	X	X	X	B	A	X	A	B
#N/A	#N/A	PGA_scaffold03	1115127	PGA_scaffold3__22_contigs__length_42121005|1115127	B	B	A	U	X	X	U	U	A	X	U	X	X	A	U	B	B	U	U	X	X	X	B	U	U	B	U	U	U	X	U	X	U	X	X	U	X	X	X	X	B	U	X	A	U
#N/A	#N/A	PGA_scaffold03	1211891	PGA_scaffold3__22_contigs__length_42121005|1211891	U	B	U	X	X	X	U	A	U	U	B	U	X	A	U	B	B	A	X	X	X	U	B	A	B	B	B	X	X	U	U	X	U	U	U	U	X	X	U	X	B	A	X	A	B
4	96.467	PGA_scaffold03	1370239	PGA_scaffold3__22_contigs__length_42121005|1370239	X	X	A	X	X	X	B	U	A	X	U	X	X	A	X	B	B	A	U	A	X	U	B	A	B	B	U	X	X	B	B	X	A	X	X	B	U	X	B	X	X	A	X	A	B
4	96.467	PGA_scaffold03	1391788	PGA_scaffold3__22_contigs__length_42121005|1391788	X	X	A	X	X	U	U	X	A	X	B	X	X	A	X	B	B	A	B	A	X	B	B	A	B	B	B	X	X	B	B	X	A	X	X	B	X	X	B	X	X	A	X	A	B
4	96.467	PGA_scaffold03	1391797	PGA_scaffold3__22_contigs__length_42121005|1391797	X	X	A	X	X	U	U	X	A	X	B	X	X	A	X	B	B	A	B	A	X	B	B	A	B	B	B	X	X	B	B	X	U	X	X	B	X	X	B	X	X	A	X	A	B
4	96.467	PGA_scaffold03	1391921	PGA_scaffold3__22_contigs__length_42121005|1391921	X	X	A	X	U	U	U	X	A	X	B	X	X	A	X	B	B	A	B	A	X	B	B	A	B	B	B	X	X	B	B	X	A	X	X	B	X	X	B	X	X	A	X	A	B
4	98.734	PGA_scaffold03	1569300	PGA_scaffold3__22_contigs__length_42121005|1569300	U	X	U	X	X	X	B	X	A	U	B	U	X	U	X	B	B	A	B	A	X	X	B	A	B	B	U	X	X	U	U	X	A	X	X	U	X	X	U	X	U	U	X	A	B
4	98.734	PGA_scaffold03	1569586	PGA_scaffold3__22_contigs__length_42121005|1569586	U	X	U	X	X	X	B	X	A	X	B	U	X	U	X	B	B	A	U	A	X	X	B	A	B	B	U	X	X	U	U	X	A	X	X	U	X	X	U	X	U	U	X	A	B
4	98.052	PGA_scaffold03	1640459	PGA_scaffold3__22_contigs__length_42121005|1640459	X	X	A	X	X	X	B	X	A	X	B	X	X	A	X	B	B	A	B	A	X	X	B	U	B	B	B	X	X	B	B	X	A	X	X	U	X	X	B	X	X	A	X	A	B
4	100.895	PGA_scaffold03	1998966	PGA_scaffold3__22_contigs__length_42121005|1998966	X	X	A	X	X	X	B	X	A	X	B	X	X	A	X	B	X	A	B	A	X	X	B	A	B	B	B	A	X	B	B	X	A	X	X	B	X	X	B	X	A	A	X	A	B
#N/A	#N/A	PGA_scaffold03	2004413	PGA_scaffold3__22_contigs__length_42121005|2004413	X	X	A	U	X	X	B	X	A	X	U	X	X	A	X	B	X	U	U	U	X	U	B	U	B	B	U	U	X	B	U	X	U	X	X	U	X	X	B	X	U	A	U	U	B
4	100.895	PGA_scaffold03	2034432	PGA_scaffold3__22_contigs__length_42121005|2034432	X	X	A	X	X	X	U	X	A	X	U	X	X	A	U	B	X	A	U	A	X	X	B	A	B	B	U	A	U	B	U	X	U	X	X	U	X	X	B	X	A	A	X	A	B
4	102.714	PGA_scaffold03	2309715	PGA_scaffold3__22_contigs__length_42121005|2309715	X	X	A	X	X	X	X	X	A	X	B	X	X	A	X	B	X	A	B	A	X	X	B	A	B	B	B	A	U	B	B	X	A	X	X	B	X	X	B	X	A	A	X	A	B
4	102.714	PGA_scaffold03	2309717	PGA_scaffold3__22_contigs__length_42121005|2309717	X	X	A	X	X	X	X	X	A	X	B	X	X	A	X	B	X	A	B	A	X	X	B	A	B	B	B	A	U	B	B	X	A	X	X	B	X	X	B	X	A	A	X	A	B
4	103.964	PGA_scaffold03	2332462	PGA_scaffold3__22_contigs__length_42121005|2332462	X	X	A	X	X	X	X	X	A	X	B	X	X	A	X	B	X	A	U	A	X	U	B	A	U	B	B	X	A	B	B	X	A	X	X	U	X	X	B	X	A	A	X	A	U
4	103.964	PGA_scaffold03	2332465	PGA_scaffold3__22_contigs__length_42121005|2332465	X	X	A	X	X	X	X	X	A	X	B	X	X	A	X	B	X	A	U	A	X	U	B	A	U	B	B	X	A	B	B	X	A	X	X	U	X	X	B	X	A	A	X	A	U
4	103.964	PGA_scaffold03	2332497	PGA_scaffold3__22_contigs__length_42121005|2332497	X	X	A	X	X	X	X	X	A	X	B	X	X	A	X	B	X	A	U	A	X	U	B	A	U	B	B	X	A	B	B	X	A	X	X	U	X	X	B	X	A	A	X	A	U
#N/A	#N/A	PGA_scaffold03	2486226	PGA_scaffold3__22_contigs__length_42121005|2486226	X	X	U	U	X	U	U	U	A	X	U	X	X	U	X	B	X	A	U	A	X	X	B	A	B	B	B	U	U	U	B	X	U	X	X	B	X	X	B	X	A	A	X	A	B
4	107.15	PGA_scaffold03	2486227	PGA_scaffold3__22_contigs__length_42121005|2486227	X	X	U	U	X	U	U	U	A	X	U	X	X	U	X	B	X	A	U	A	X	X	B	A	B	B	B	U	U	U	B	X	U	X	X	B	X	X	B	X	A	A	X	A	B
#N/A	#N/A	PGA_scaffold03	2486677	PGA_scaffold3__22_contigs__length_42121005|2486677	X	X	U	U	X	U	U	U	A	U	U	X	X	U	X	B	X	A	U	A	X	X	B	U	B	B	B	U	U	U	B	X	U	X	U	B	X	X	B	X	U	A	X	A	U
#N/A	#N/A	PGA_scaffold03	2486684	PGA_scaffold3__22_contigs__length_42121005|2486684	X	X	U	U	X	U	U	U	A	U	U	X	X	U	X	U	X	A	U	A	X	X	B	U	B	B	B	U	U	U	B	X	U	X	U	B	X	X	B	X	U	A	X	A	U
#N/A	#N/A	PGA_scaffold03	2486705	PGA_scaffold3__22_contigs__length_42121005|2486705	X	X	U	U	X	U	U	U	A	U	U	X	X	U	X	B	X	A	U	A	X	X	B	A	B	B	B	U	U	U	B	X	U	X	X	B	X	X	B	X	U	A	X	A	U
#N/A	#N/A	PGA_scaffold03	2503159	PGA_scaffold3__22_contigs__length_42121005|2503159	X	X	A	X	X	X	U	X	A	X	U	X	X	A	X	U	X	U	U	U	X	X	B	U	B	B	U	U	X	U	U	X	A	X	U	U	U	X	B	U	A	A	X	A	B
#N/A	#N/A	PGA_scaffold03	2503168	PGA_scaffold3__22_contigs__length_42121005|2503168	X	X	A	X	X	X	U	X	A	X	U	X	X	A	X	U	X	U	U	U	X	X	B	U	B	B	U	U	X	U	U	X	A	X	U	U	U	X	B	U	A	A	X	A	U
4	107.946	PGA_scaffold03	2558460	PGA_scaffold3__22_contigs__length_42121005|2558460	X	X	A	X	X	X	X	X	A	U	B	X	X	A	U	B	X	A	B	A	X	U	B	A	B	B	B	A	X	B	U	X	A	X	X	U	X	X	B	X	A	A	X	A	B
4	108.628	PGA_scaffold03	2614106	PGA_scaffold3__22_contigs__length_42121005|2614106	X	X	A	X	X	B	X	X	A	X	B	X	X	A	X	B	X	A	B	A	U	X	B	A	B	B	B	A	X	B	B	U	U	X	U	B	U	X	B	X	A	U	X	A	B
#N/A	#N/A	PGA_scaffold03	2669213	PGA_scaffold3__22_contigs__length_42121005|2669213	X	X	U	X	X	U	U	U	A	X	B	X	X	A	X	B	X	A	U	U	A	X	B	U	B	B	B	A	X	U	U	X	A	X	X	B	X	X	B	X	A	U	X	A	U
#N/A	#N/A	PGA_scaffold03	2669239	PGA_scaffold3__22_contigs__length_42121005|2669239	X	X	U	X	X	U	U	U	A	X	B	X	X	A	X	B	X	A	U	U	A	X	B	U	B	B	B	A	X	U	U	X	A	X	X	B	X	X	B	X	A	U	X	A	U
#N/A	#N/A	PGA_scaffold03	2669560	PGA_scaffold3__22_contigs__length_42121005|2669560	X	X	U	X	X	U	U	U	A	X	B	X	X	U	X	B	X	A	U	U	A	X	B	U	B	B	B	A	U	U	U	X	A	X	X	B	X	X	B	X	A	U	X	A	U
#N/A	#N/A	PGA_scaffold03	2669711	PGA_scaffold3__22_contigs__length_42121005|2669711	X	X	A	U	X	U	X	X	A	X	B	X	X	U	X	B	X	U	U	U	A	X	B	U	B	B	B	A	U	B	U	X	U	X	X	U	X	X	B	X	A	U	U	U	B
#N/A	#N/A	PGA_scaffold03	2696444	PGA_scaffold3__22_contigs__length_42121005|2696444	X	X	U	X	X	U	U	U	A	X	B	X	X	U	X	U	X	A	U	A	A	X	B	A	B	B	B	A	X	U	X	X	U	X	X	B	U	X	B	U	A	U	X	A	U
4	111.586	PGA_scaffold03	2917885	PGA_scaffold3__22_contigs__length_42121005|2917885	X	X	A	X	X	B	U	X	A	X	B	X	X	X	X	B	X	A	U	A	A	X	B	U	B	B	B	A	X	B	X	X	A	X	X	U	X	X	B	U	A	U	X	A	B
4	111.586	PGA_scaffold03	2925951	PGA_scaffold3__22_contigs__length_42121005|2925951	X	X	A	X	X	B	X	X	A	X	B	X	X	X	X	B	X	A	B	A	A	U	B	A	B	B	B	U	U	B	X	X	A	X	X	B	X	X	B	B	A	A	X	A	B
4	112.267	PGA_scaffold03	2960158	PGA_scaffold3__22_contigs__length_42121005|2960158	X	X	U	X	X	B	X	X	A	X	B	B	X	X	X	B	X	A	B	U	A	X	B	A	B	B	B	A	X	B	U	X	A	X	X	U	U	X	B	B	A	A	X	A	B
4	112.267	PGA_scaffold03	2960197	PGA_scaffold3__22_contigs__length_42121005|2960197	X	X	U	X	X	B	X	X	A	X	B	B	X	X	X	B	X	A	B	U	A	X	B	A	B	B	B	A	X	B	U	X	A	X	X	U	U	X	B	B	A	A	X	A	B
#N/A	#N/A	PGA_scaffold03	3199079	PGA_scaffold3__22_contigs__length_42121005|3199079	U	U	A	U	X	X	U	A	A	X	B	A	X	A	U	B	B	A	X	X	X	X	B	A	B	X	U	X	X	U	U	X	U	U	X	U	U	X	A	X	B	U	X	X	U
4	70.22	PGA_scaffold03	9252842	PGA_scaffold3__22_contigs__length_42121005|9252842	B	B	A	B	X	X	B	A	X	B	B	X	B	A	U	X	B	X	U	X	X	X	B	A	X	X	B	X	X	U	B	X	U	U	X	B	B	A	X	X	U	A	X	U	U
4	70.22	PGA_scaffold03	9252854	PGA_scaffold3__22_contigs__length_42121005|9252854	B	B	A	B	X	X	B	A	X	B	B	X	B	A	U	X	B	X	X	X	X	X	B	A	X	X	B	X	X	U	B	X	U	U	X	B	B	A	X	X	B	A	X	U	U
4	70.22	PGA_scaffold03	10693772	PGA_scaffold3__22_contigs__length_42121005|10693772	B	B	A	B	X	X	B	U	X	B	B	X	B	A	A	X	B	X	X	X	X	X	B	A	X	X	U	X	U	U	B	X	A	X	X	B	B	A	X	X	B	A	X	B	B
4	70.22	PGA_scaffold03	10693791	PGA_scaffold3__22_contigs__length_42121005|10693791	B	B	A	B	X	X	B	U	X	B	B	X	B	A	A	X	B	X	X	X	X	X	B	A	X	X	U	X	U	U	B	X	A	X	X	B	B	A	X	X	B	A	X	B	B
4	70.22	PGA_scaffold03	10693980	PGA_scaffold3__22_contigs__length_42121005|10693980	B	B	A	B	X	X	B	U	X	B	B	X	B	A	A	X	B	X	X	X	X	X	B	A	X	X	U	X	U	U	B	X	A	X	X	B	B	A	X	X	B	A	X	B	B
4	70.22	PGA_scaffold03	10693990	PGA_scaffold3__22_contigs__length_42121005|10693990	B	B	A	B	X	X	B	U	X	B	B	X	B	A	A	X	B	X	X	X	X	X	B	A	X	X	U	X	U	U	B	X	A	X	X	B	B	A	X	X	B	A	X	B	B
4	70.22	PGA_scaffold03	10907368	PGA_scaffold3__22_contigs__length_42121005|10907368	B	U	A	B	X	X	B	A	X	B	B	X	B	A	A	X	B	X	X	X	X	X	B	A	X	X	B	X	X	X	B	X	A	X	X	U	B	A	X	X	B	A	X	B	B
4	70.22	PGA_scaffold03	10907383	PGA_scaffold3__22_contigs__length_42121005|10907383	B	U	A	B	X	X	B	A	X	B	B	X	B	A	A	X	B	X	X	X	X	X	B	A	X	X	B	X	X	X	B	X	A	X	X	U	B	A	X	X	B	A	X	B	B
4	70.22	PGA_scaffold03	10907401	PGA_scaffold3__22_contigs__length_42121005|10907401	B	U	A	B	X	X	B	A	X	B	B	X	B	A	A	X	B	X	X	X	X	X	B	A	X	X	B	X	X	X	B	X	A	X	X	U	B	A	X	X	B	A	X	B	B
4	70.22	PGA_scaffold03	10907550	PGA_scaffold3__22_contigs__length_42121005|10907550	B	B	A	B	X	X	B	A	X	B	B	X	B	A	A	X	B	U	X	X	X	X	B	A	X	X	B	X	X	X	B	X	A	X	X	U	B	A	X	X	B	A	X	B	B
#N/A	#N/A	PGA_scaffold03	11559428	PGA_scaffold3__22_contigs__length_42121005|11559428	B	U	A	B	X	X	U	A	X	U	B	X	U	A	U	X	B	X	X	X	X	X	B	A	X	X	B	X	X	U	U	X	U	X	X	U	B	A	X	X	B	A	X	B	U
4	70.22	PGA_scaffold03	11852677	PGA_scaffold3__22_contigs__length_42121005|11852677	B	B	A	B	X	X	B	A	X	U	B	X	B	A	A	X	B	X	X	X	X	X	B	A	X	X	B	X	X	X	B	X	U	X	X	B	U	A	X	X	B	A	X	B	B
4	70.22	PGA_scaffold03	11852681	PGA_scaffold3__22_contigs__length_42121005|11852681	B	B	A	B	X	X	B	A	X	U	B	X	B	A	A	X	B	X	X	X	X	X	B	A	X	X	B	X	X	X	B	X	U	X	X	B	U	A	X	X	B	A	X	B	B
4	70.22	PGA_scaffold03	12453496	PGA_scaffold3__22_contigs__length_42121005|12453496	B	B	A	U	X	X	B	A	X	B	B	X	B	A	U	X	B	X	X	X	X	X	B	A	X	X	B	X	X	X	B	X	A	X	X	B	B	A	X	X	B	A	X	B	B
#N/A	#N/A	PGA_scaffold03	13137228	PGA_scaffold3__22_contigs__length_42121005|13137228	U	U	A	U	X	X	U	A	X	B	B	U	B	A	U	X	B	X	X	U	U	U	B	U	X	X	B	U	U	X	U	X	U	X	U	U	B	U	A	X	B	A	X	B	B
4	70.22	PGA_scaffold03	13725343	PGA_scaffold3__22_contigs__length_42121005|13725343	B	B	A	B	X	X	B	A	X	B	B	X	B	A	A	X	B	X	X	X	X	X	B	A	X	X	B	X	X	X	B	X	A	X	X	B	B	A	X	X	B	A	X	B	B
4	70.22	PGA_scaffold03	13725356	PGA_scaffold3__22_contigs__length_42121005|13725356	B	B	A	B	X	X	B	A	X	B	B	X	B	A	A	X	B	X	X	X	X	X	B	A	X	X	B	X	X	X	B	X	A	X	X	B	B	A	X	X	B	A	X	B	B
4	70.22	PGA_scaffold03	13725373	PGA_scaffold3__22_contigs__length_42121005|13725373	B	B	A	B	X	X	B	A	X	B	B	X	B	A	A	X	B	X	X	X	X	X	B	A	X	X	B	X	X	X	B	X	A	X	X	B	B	A	X	X	B	A	X	B	B
4	70.22	PGA_scaffold03	13725383	PGA_scaffold3__22_contigs__length_42121005|13725383	B	B	A	B	X	X	B	A	X	B	B	X	B	A	A	X	B	X	X	X	X	X	B	A	X	X	B	X	X	X	B	X	A	X	X	B	B	A	X	X	B	A	X	B	B
4	70.22	PGA_scaffold03	13725415	PGA_scaffold3__22_contigs__length_42121005|13725415	B	B	A	B	X	X	B	A	X	B	B	X	B	A	A	X	B	X	X	X	X	X	B	A	X	X	B	X	X	X	B	X	A	X	X	B	B	A	X	X	B	A	X	B	B
4	70.22	PGA_scaffold03	15731323	PGA_scaffold3__22_contigs__length_42121005|15731323	B	B	A	B	X	X	B	A	X	B	B	X	B	A	A	X	B	X	X	X	X	X	B	A	X	X	B	X	X	X	B	X	A	X	X	B	B	A	X	X	B	A	X	B	B
4	70.22	PGA_scaffold03	15731343	PGA_scaffold3__22_contigs__length_42121005|15731343	B	B	A	B	X	X	B	A	X	B	B	X	B	A	A	X	B	X	X	X	X	X	B	A	X	X	B	X	X	X	B	X	A	X	X	B	B	A	X	X	B	A	X	B	B
4	70.22	PGA_scaffold03	19708655	PGA_scaffold3__22_contigs__length_42121005|19708655	B	U	A	B	X	X	B	U	X	B	B	X	B	A	A	U	B	X	X	X	X	X	B	U	X	X	B	X	X	X	U	X	U	X	X	U	B	A	X	X	B	A	X	B	B
4	70.22	PGA_scaffold03	20708348	PGA_scaffold3__22_contigs__length_42121005|20708348	B	B	A	B	X	X	B	U	X	B	B	X	B	A	A	X	B	X	X	X	X	X	B	A	X	X	B	X	X	X	U	X	A	X	U	U	B	A	X	X	B	A	X	B	B
4	70.22	PGA_scaffold03	20952671	PGA_scaffold3__22_contigs__length_42121005|20952671	B	B	A	B	X	X	B	A	X	B	B	X	B	A	A	X	B	X	X	X	X	X	B	A	X	X	B	X	X	X	B	X	A	X	X	B	B	A	X	X	B	A	X	B	B
4	70.22	PGA_scaffold03	21989121	PGA_scaffold3__22_contigs__length_42121005|21989121	B	U	A	B	X	X	B	A	X	U	U	X	B	A	A	X	B	X	X	X	X	X	B	A	X	X	U	X	X	X	U	X	A	X	U	B	U	U	X	X	U	A	X	B	B
4	70.22	PGA_scaffold03	21989135	PGA_scaffold3__22_contigs__length_42121005|21989135	B	U	A	B	X	X	B	A	X	U	U	X	B	A	A	X	B	X	X	X	X	X	B	A	X	X	U	X	X	X	U	X	A	X	U	B	U	U	X	X	U	A	X	B	B
4	70.22	PGA_scaffold03	21989348	PGA_scaffold3__22_contigs__length_42121005|21989348	B	B	A	B	X	X	B	U	X	U	U	X	B	A	A	X	B	X	X	X	X	X	B	A	X	X	U	X	X	X	U	X	A	X	U	B	U	U	U	X	U	A	X	B	B
4	70.22	PGA_scaffold03	21989349	PGA_scaffold3__22_contigs__length_42121005|21989349	B	B	A	B	X	X	B	U	X	U	U	X	B	A	A	X	B	X	X	X	X	X	B	A	X	X	U	X	X	X	U	X	A	X	U	B	U	U	U	X	U	A	X	B	B
4	70.22	PGA_scaffold03	22329462	PGA_scaffold3__22_contigs__length_42121005|22329462	B	B	A	B	X	X	B	A	X	B	B	X	B	A	A	X	B	X	X	X	X	X	B	A	X	X	U	X	X	X	B	X	A	X	X	B	B	A	X	X	B	A	X	B	B
4	70.22	PGA_scaffold03	22329488	PGA_scaffold3__22_contigs__length_42121005|22329488	B	B	A	B	X	X	B	A	X	B	B	X	B	A	A	X	B	X	X	X	X	X	B	A	X	X	U	X	X	X	B	X	A	X	X	B	B	A	X	X	B	A	X	B	B
4	70.22	PGA_scaffold03	22329526	PGA_scaffold3__22_contigs__length_42121005|22329526	B	B	A	B	X	X	B	A	X	B	B	X	B	A	A	X	B	X	X	X	X	X	B	A	X	X	U	X	X	X	B	X	A	X	X	B	B	A	X	X	B	A	X	B	B
4	70.22	PGA_scaffold03	22574333	PGA_scaffold3__22_contigs__length_42121005|22574333	B	B	A	B	X	X	B	A	X	B	B	X	B	A	A	X	B	X	X	X	X	X	B	A	X	X	B	X	X	X	B	X	A	X	X	B	B	A	X	X	B	A	X	B	B
4	70.22	PGA_scaffold03	22574393	PGA_scaffold3__22_contigs__length_42121005|22574393	B	B	A	B	X	X	B	A	X	B	B	X	B	A	A	X	B	X	X	X	X	X	B	A	X	X	B	X	X	X	B	X	A	X	X	B	B	A	X	X	B	A	X	B	B
4	70.22	PGA_scaffold03	22863435	PGA_scaffold3__22_contigs__length_42121005|22863435	B	B	A	B	X	X	B	A	X	B	B	X	B	A	A	X	B	X	X	X	X	X	B	A	X	X	B	X	X	X	B	X	A	X	X	B	B	A	X	X	B	A	X	B	B
4	70.22	PGA_scaffold03	22863557	PGA_scaffold3__22_contigs__length_42121005|22863557	B	B	A	B	X	X	B	A	X	B	B	U	B	A	U	X	B	X	X	X	X	X	B	A	X	X	B	X	X	X	B	X	A	X	X	B	B	A	X	X	B	A	X	B	B
4	70.22	PGA_scaffold03	22891815	PGA_scaffold3__22_contigs__length_42121005|22891815	B	B	A	B	X	X	B	A	X	B	B	X	B	A	A	X	B	X	X	X	X	X	B	A	X	X	B	U	X	X	B	X	A	X	X	B	B	A	X	X	B	A	X	B	B
4	70.22	PGA_scaffold03	25141563	PGA_scaffold3__22_contigs__length_42121005|25141563	B	B	A	U	X	X	B	U	X	U	U	X	B	A	U	X	B	X	X	X	X	U	B	A	X	X	U	X	X	X	U	X	U	X	U	B	B	U	X	U	B	A	X	B	B
4	70.22	PGA_scaffold03	25141567	PGA_scaffold3__22_contigs__length_42121005|25141567	B	B	A	U	X	X	B	U	X	U	U	X	B	A	U	X	B	X	X	X	X	U	B	A	X	X	U	X	X	X	U	X	U	X	U	B	B	U	X	U	B	A	X	B	B
4	70.22	PGA_scaffold03	26733949	PGA_scaffold3__22_contigs__length_42121005|26733949	B	B	A	B	U	X	U	A	X	U	B	X	B	A	A	X	B	X	X	X	X	X	B	U	X	X	B	X	X	X	B	X	A	X	X	B	U	A	X	X	B	U	X	B	B
4	70.22	PGA_scaffold03	28163754	PGA_scaffold3__22_contigs__length_42121005|28163754	B	B	A	B	X	X	B	U	X	U	B	X	B	A	A	X	B	X	X	X	X	X	B	A	X	X	U	X	X	X	B	X	A	X	X	B	B	A	X	X	B	A	X	B	B
4	70.22	PGA_scaffold03	28163779	PGA_scaffold3__22_contigs__length_42121005|28163779	B	B	A	B	X	X	B	U	X	U	B	X	B	A	A	X	B	X	X	X	X	X	B	A	X	X	U	X	X	X	B	X	A	X	X	B	B	A	X	X	B	A	X	B	B
4	70.22	PGA_scaffold03	28230463	PGA_scaffold3__22_contigs__length_42121005|28230463	B	U	A	B	X	X	U	A	X	B	B	X	B	A	A	X	B	X	X	X	X	X	B	U	X	X	B	X	X	X	B	X	U	X	X	B	B	A	X	X	B	A	X	B	B
4	70.22	PGA_scaffold03	28417590	PGA_scaffold3__22_contigs__length_42121005|28417590	B	B	A	B	X	X	B	A	X	B	B	X	B	A	A	X	B	X	X	X	X	X	B	A	X	X	B	X	X	X	B	X	A	X	X	B	B	A	X	X	B	A	X	B	B
4	70.22	PGA_scaffold03	28450437	PGA_scaffold3__22_contigs__length_42121005|28450437	B	B	A	B	X	X	U	A	X	B	B	X	B	A	A	X	B	X	X	X	X	X	B	A	X	X	B	X	X	X	B	X	U	X	X	B	B	A	X	X	B	A	X	B	B
4	70.22	PGA_scaffold03	28450701	PGA_scaffold3__22_contigs__length_42121005|28450701	B	B	A	B	X	X	U	A	X	B	B	X	B	A	A	X	B	X	X	X	X	X	B	A	X	X	B	X	U	X	B	X	U	X	U	B	B	A	X	X	B	A	X	B	B
4	70.22	PGA_scaffold03	28698557	PGA_scaffold3__22_contigs__length_42121005|28698557	B	B	A	U	X	X	B	A	X	B	B	X	B	A	A	X	B	X	X	X	X	X	B	A	X	X	U	X	X	X	B	X	A	X	X	B	B	A	X	X	B	A	X	B	B
4	70.22	PGA_scaffold03	28698836	PGA_scaffold3__22_contigs__length_42121005|28698836	B	B	A	B	X	X	B	A	X	B	B	X	B	A	A	X	B	X	X	X	X	X	B	A	X	X	U	X	X	X	B	X	A	X	X	B	B	A	X	X	B	A	X	B	B
#N/A	#N/A	PGA_scaffold03	28955218	PGA_scaffold3__22_contigs__length_42121005|28955218	X	U	U	B	X	X	X	U	X	U	B	X	X	X	A	A	X	X	B	A	X	U	X	A	A	A	U	U	X	U	U	X	U	X	X	X	U	X	X	X	X	A	A	B	A
#N/A	#N/A	PGA_scaffold03	29442694	PGA_scaffold3__22_contigs__length_42121005|29442694	X	U	A	B	X	X	X	U	X	U	U	X	X	A	U	X	X	U	U	X	X	X	X	A	A	A	U	X	U	X	U	X	A	X	U	U	B	A	U	X	B	A	A	B	U
4	55.079	PGA_scaffold03	29624294	PGA_scaffold3__22_contigs__length_42121005|29624294	X	B	A	B	X	X	X	A	X	B	B	X	X	A	A	X	X	X	U	X	X	X	X	A	A	A	U	X	X	X	U	X	U	X	X	X	B	A	X	X	B	A	A	B	X
4	55.079	PGA_scaffold03	29661549	PGA_scaffold3__22_contigs__length_42121005|29661549	X	B	A	B	X	X	X	A	X	B	B	X	X	A	A	X	X	X	U	X	X	X	X	A	A	A	B	X	X	X	A	X	A	X	X	X	B	A	X	X	B	A	A	B	X
4	55.079	PGA_scaffold03	30109363	PGA_scaffold3__22_contigs__length_42121005|30109363	X	B	A	B	X	X	X	A	X	B	B	X	X	A	U	X	X	X	B	X	X	X	X	A	A	A	B	X	U	X	A	X	A	X	X	X	B	A	X	X	B	A	A	B	X
4	55.761	PGA_scaffold03	30132550	PGA_scaffold3__22_contigs__length_42121005|30132550	X	B	A	U	X	X	U	U	X	B	B	X	X	A	U	X	X	X	B	X	X	X	X	A	X	A	U	X	X	X	A	X	U	X	X	X	U	A	X	X	B	A	A	B	X
4	55.761	PGA_scaffold03	30132556	PGA_scaffold3__22_contigs__length_42121005|30132556	X	B	A	U	X	X	U	U	X	B	B	X	X	A	U	X	X	X	B	X	X	X	X	A	X	A	U	X	X	X	A	X	U	X	X	X	U	A	X	X	B	A	A	B	X
4	55.761	PGA_scaffold03	30132564	PGA_scaffold3__22_contigs__length_42121005|30132564	X	B	A	U	X	X	U	U	X	B	B	X	X	A	U	X	X	X	B	X	X	X	X	A	X	A	U	X	X	X	A	X	U	X	X	X	U	A	X	X	B	A	A	B	X
4	60.437	PGA_scaffold03	30674944	PGA_scaffold3__22_contigs__length_42121005|30674944	X	B	A	B	X	X	B	A	X	B	B	X	X	A	A	X	X	X	B	X	X	X	B	A	X	X	B	X	X	X	A	X	A	X	X	X	B	A	X	X	B	A	A	B	B
4	60.437	PGA_scaffold03	30674994	PGA_scaffold3__22_contigs__length_42121005|30674994	X	B	A	B	X	X	B	A	X	B	B	X	X	A	A	X	X	X	B	X	X	X	B	A	X	X	B	X	X	X	A	X	A	X	X	X	B	A	X	X	B	A	A	B	B
4	60.437	PGA_scaffold03	30715238	PGA_scaffold3__22_contigs__length_42121005|30715238	U	B	A	B	X	U	B	A	U	B	B	X	U	A	A	U	X	X	B	X	X	X	B	A	X	X	B	U	X	X	U	U	A	X	X	U	B	A	X	U	B	A	A	B	B
4	60.437	PGA_scaffold03	30715257	PGA_scaffold3__22_contigs__length_42121005|30715257	U	B	A	B	X	U	B	A	U	B	B	X	U	A	A	U	X	X	B	X	X	X	B	A	X	X	B	U	X	X	U	U	A	X	X	U	B	A	X	U	B	A	A	B	B
#N/A	#N/A	PGA_scaffold03	30715282	PGA_scaffold3__22_contigs__length_42121005|30715282	U	B	A	B	X	U	B	A	U	B	B	X	U	A	A	U	X	X	B	X	X	X	B	A	X	X	B	U	X	X	U	U	A	X	X	U	B	A	U	U	B	A	A	B	B
#N/A	#N/A	PGA_scaffold03	30715292	PGA_scaffold3__22_contigs__length_42121005|30715292	U	B	A	B	X	U	B	A	U	B	B	X	U	A	A	U	X	X	B	X	X	X	B	A	X	X	B	U	X	X	U	U	A	X	X	U	B	A	U	U	B	A	A	B	B
#N/A	#N/A	PGA_scaffold03	30715297	PGA_scaffold3__22_contigs__length_42121005|30715297	U	B	A	B	X	U	B	A	U	B	B	X	U	A	A	U	X	X	B	X	X	X	B	A	X	X	B	U	X	X	U	U	A	X	X	U	B	A	U	U	B	A	A	B	B
#N/A	#N/A	PGA_scaffold03	30873888	PGA_scaffold3__22_contigs__length_42121005|30873888	X	B	A	U	X	U	U	U	X	B	U	X	X	A	U	X	X	X	U	X	X	U	B	U	X	X	U	U	U	X	U	X	U	X	X	X	B	A	X	X	B	U	A	U	B
4	59.755	PGA_scaffold03	30948752	PGA_scaffold3__22_contigs__length_42121005|30948752	X	B	U	B	X	X	B	A	X	U	B	X	X	A	A	X	X	X	B	X	X	X	B	U	X	X	B	U	U	X	X	U	U	U	X	X	U	A	X	X	B	U	A	B	B
4	59.755	PGA_scaffold03	30950815	PGA_scaffold3__22_contigs__length_42121005|30950815	X	B	A	B	X	X	B	A	X	B	B	X	X	A	A	X	X	X	B	X	X	X	B	A	X	X	B	X	X	X	X	X	A	X	X	X	B	A	X	X	B	A	A	B	B
4	59.755	PGA_scaffold03	30950841	PGA_scaffold3__22_contigs__length_42121005|30950841	X	B	A	B	X	X	B	A	X	B	B	X	X	A	A	X	X	X	B	X	X	X	B	A	X	X	B	X	X	X	X	X	A	X	X	X	B	A	X	X	B	A	A	B	B
4	59.755	PGA_scaffold03	31002440	PGA_scaffold3__22_contigs__length_42121005|31002440	X	B	A	B	X	X	B	A	X	B	B	X	X	A	A	X	X	X	B	X	X	X	B	A	X	X	B	X	X	X	X	X	A	X	X	X	B	A	X	X	B	A	A	B	B
4	59.755	PGA_scaffold03	31060260	PGA_scaffold3__22_contigs__length_42121005|31060260	X	B	A	U	X	X	B	A	X	U	U	X	X	A	U	X	X	X	B	X	X	X	B	A	X	X	U	X	X	U	X	X	U	X	X	X	B	A	X	X	B	A	A	B	B
4	59.755	PGA_scaffold03	31060278	PGA_scaffold3__22_contigs__length_42121005|31060278	X	B	A	U	X	X	B	A	X	U	U	X	X	A	U	X	X	X	B	X	X	X	B	A	X	X	U	X	X	U	X	X	U	X	X	X	B	A	X	X	B	A	A	B	B
4	59.755	PGA_scaffold03	31060648	PGA_scaffold3__22_contigs__length_42121005|31060648	X	B	A	U	X	X	B	A	X	U	U	X	X	A	U	X	X	X	B	X	X	X	B	A	X	X	U	X	X	U	X	X	U	X	X	X	B	A	X	X	B	A	A	B	B
4	59.755	PGA_scaffold03	31163884	PGA_scaffold3__22_contigs__length_42121005|31163884	X	B	A	B	X	X	B	A	X	U	B	X	X	A	U	X	X	X	B	X	X	X	B	A	X	X	B	X	U	X	X	X	A	X	X	X	B	A	X	X	B	A	A	B	B
4	59.755	PGA_scaffold03	31166231	PGA_scaffold3__22_contigs__length_42121005|31166231	X	B	A	B	X	X	B	A	X	B	B	X	X	A	A	X	X	X	B	X	X	X	B	A	X	X	B	X	X	X	X	X	U	X	X	X	B	A	X	X	B	A	A	B	B
4	58.96	PGA_scaffold03	31383982	PGA_scaffold3__22_contigs__length_42121005|31383982	X	B	A	B	X	X	U	A	X	U	B	X	X	U	U	X	X	X	B	X	X	U	B	A	X	X	U	X	X	X	B	X	U	X	X	X	B	U	X	X	B	A	A	B	B
4	58.96	PGA_scaffold03	31384353	PGA_scaffold3__22_contigs__length_42121005|31384353	X	B	A	B	X	X	U	A	X	U	B	X	X	A	U	X	X	X	B	X	X	U	B	A	X	X	U	X	X	X	B	X	U	X	X	X	B	A	X	X	B	A	A	B	B
4	58.96	PGA_scaffold03	31384356	PGA_scaffold3__22_contigs__length_42121005|31384356	X	B	A	B	X	X	U	A	X	U	B	X	X	A	U	X	X	X	B	X	X	X	B	A	X	X	U	X	X	X	B	X	U	X	X	X	B	A	X	X	B	A	A	B	B
#N/A	#N/A	PGA_scaffold03	31519104	PGA_scaffold3__22_contigs__length_42121005|31519104	X	B	U	B	U	X	B	U	X	B	B	B	X	A	A	X	X	X	B	X	X	U	B	A	X	U	B	X	X	U	B	X	A	U	U	X	B	A	U	X	B	A	X	U	B
4	65.219	PGA_scaffold03	31781582	PGA_scaffold3__22_contigs__length_42121005|31781582	X	B	A	B	X	X	B	A	X	B	B	X	X	A	A	X	B	X	X	X	X	X	B	A	X	X	U	X	X	X	B	X	A	X	X	X	B	A	X	X	B	A	X	B	B
4	64.537	PGA_scaffold03	31818511	PGA_scaffold3__22_contigs__length_42121005|31818511	X	B	A	B	X	X	U	A	X	U	B	X	X	A	A	X	B	X	X	X	X	X	B	U	X	X	U	X	X	U	U	X	A	X	X	B	B	A	X	X	B	A	X	B	B
4	64.537	PGA_scaffold03	31822181	PGA_scaffold3__22_contigs__length_42121005|31822181	X	B	A	B	X	X	B	A	X	B	B	X	X	A	A	X	B	X	X	X	X	X	B	A	X	X	B	X	U	X	U	X	U	X	X	B	B	U	X	X	B	A	X	B	B
4	65.787	PGA_scaffold03	31869834	PGA_scaffold3__22_contigs__length_42121005|31869834	X	B	A	B	X	X	B	U	X	B	B	X	X	A	A	X	B	X	X	X	X	X	B	A	X	X	B	X	X	X	B	X	A	X	X	U	B	A	X	X	B	A	X	B	B
4	65.787	PGA_scaffold03	31869839	PGA_scaffold3__22_contigs__length_42121005|31869839	X	B	A	B	X	X	B	U	X	B	B	X	X	A	A	X	B	X	X	X	X	X	B	A	X	X	B	X	X	X	B	X	A	X	X	U	B	A	X	X	B	A	X	B	B
4	65.787	PGA_scaffold03	31869850	PGA_scaffold3__22_contigs__length_42121005|31869850	X	B	A	B	X	X	B	U	X	B	B	X	X	A	A	X	B	X	X	X	X	X	B	A	X	X	B	X	X	X	B	X	A	X	X	U	B	A	X	X	B	A	X	B	B
4	65.787	PGA_scaffold03	32005580	PGA_scaffold3__22_contigs__length_42121005|32005580	X	B	A	B	X	X	B	A	X	B	B	X	X	A	A	X	B	X	X	X	X	X	B	U	X	X	B	X	X	X	B	X	U	X	X	B	B	U	X	X	B	U	X	B	B
4	65.787	PGA_scaffold03	32005592	PGA_scaffold3__22_contigs__length_42121005|32005592	X	B	A	B	X	X	B	A	X	B	B	X	X	A	A	X	B	X	X	X	X	X	B	U	X	X	B	X	X	X	B	X	U	X	X	B	B	U	X	X	B	U	X	B	B
4	65.787	PGA_scaffold03	32005646	PGA_scaffold3__22_contigs__length_42121005|32005646	X	B	A	B	X	X	B	A	X	B	B	X	X	A	A	X	B	X	X	X	X	X	B	U	X	X	B	X	X	X	B	X	U	X	X	B	B	U	X	X	B	U	X	B	B
4	65.787	PGA_scaffold03	32005772	PGA_scaffold3__22_contigs__length_42121005|32005772	X	B	U	B	X	X	B	A	X	B	B	X	X	U	A	X	B	X	X	X	X	X	B	U	X	X	B	X	X	U	B	X	U	X	X	B	U	U	X	U	B	U	X	B	B
4	65.787	PGA_scaffold03	32005798	PGA_scaffold3__22_contigs__length_42121005|32005798	X	B	U	B	X	X	B	A	X	B	B	X	X	U	A	X	B	X	X	X	X	X	B	U	X	X	B	X	X	U	B	X	U	X	X	B	U	U	X	U	B	U	X	B	B
4	65.787	PGA_scaffold03	32005807	PGA_scaffold3__22_contigs__length_42121005|32005807	X	B	U	B	X	X	B	A	X	U	B	X	X	U	A	X	B	X	X	X	X	X	B	U	X	X	B	X	X	U	B	X	U	X	X	B	U	U	X	U	B	U	X	B	B
4	65.787	PGA_scaffold03	32005828	PGA_scaffold3__22_contigs__length_42121005|32005828	X	B	U	B	X	X	B	A	X	B	B	X	X	U	A	X	B	X	X	X	X	X	B	U	X	X	B	X	X	U	B	X	U	X	U	B	U	U	X	U	B	U	X	B	B
4	66.469	PGA_scaffold03	32375043	PGA_scaffold3__22_contigs__length_42121005|32375043	X	B	U	B	X	X	U	U	X	U	B	X	X	A	U	X	B	X	X	X	X	X	B	A	X	X	B	X	X	U	U	X	A	U	X	U	U	A	X	X	B	A	X	B	U
#N/A	#N/A	PGA_scaffold03	32375051	PGA_scaffold3__22_contigs__length_42121005|32375051	X	B	U	B	X	X	U	U	X	U	B	X	X	A	U	X	B	X	X	X	X	X	B	A	X	X	B	X	X	U	U	X	A	U	X	U	U	A	X	X	B	A	X	B	U
4	66.469	PGA_scaffold03	32375054	PGA_scaffold3__22_contigs__length_42121005|32375054	X	B	U	B	X	X	U	U	X	U	B	X	X	A	U	X	B	X	X	X	X	X	B	A	X	X	B	X	X	U	U	X	A	U	X	U	U	A	X	X	B	A	X	B	U
4	66.469	PGA_scaffold03	32375056	PGA_scaffold3__22_contigs__length_42121005|32375056	X	B	U	B	X	X	U	U	X	U	B	X	X	A	U	X	B	X	X	X	X	X	B	A	X	X	B	X	X	U	U	X	A	U	X	U	U	A	X	X	B	A	X	B	U
4	66.469	PGA_scaffold03	32470539	PGA_scaffold3__22_contigs__length_42121005|32470539	X	U	A	B	X	X	U	A	X	U	U	X	X	A	A	X	B	X	X	X	X	X	B	A	X	X	B	X	U	X	U	X	U	X	X	U	U	A	X	X	B	A	X	B	B
4	66.469	PGA_scaffold03	32470552	PGA_scaffold3__22_contigs__length_42121005|32470552	X	U	A	B	X	X	U	A	X	U	U	X	X	A	A	X	B	X	X	X	X	U	B	A	X	X	U	X	U	X	U	X	A	X	X	U	U	A	X	X	B	A	X	B	B
4	66.469	PGA_scaffold03	32470556	PGA_scaffold3__22_contigs__length_42121005|32470556	X	U	A	B	X	X	U	A	X	U	U	X	X	A	A	X	B	X	X	X	X	U	B	A	X	X	B	X	U	X	U	X	A	X	X	U	U	A	X	X	B	A	X	B	B
4	66.469	PGA_scaffold03	32470566	PGA_scaffold3__22_contigs__length_42121005|32470566	X	U	A	B	X	X	U	A	X	U	U	X	X	A	A	X	B	X	X	X	X	U	B	A	X	X	B	X	U	X	U	X	A	X	X	U	U	A	X	X	B	A	X	B	B
4	66.469	PGA_scaffold03	32501527	PGA_scaffold3__22_contigs__length_42121005|32501527	X	B	A	B	X	X	B	A	X	U	B	X	X	A	A	X	B	X	X	X	X	X	B	A	X	X	B	X	X	X	B	X	A	X	X	B	B	A	X	X	B	A	X	B	B
4	67.265	PGA_scaffold03	32574954	PGA_scaffold3__22_contigs__length_42121005|32574954	U	B	U	B	X	U	B	U	X	B	B	U	B	A	U	X	B	U	U	X	X	U	B	A	X	X	B	X	U	U	U	X	A	X	U	B	U	A	U	X	B	A	X	B	B
4	67.265	PGA_scaffold03	32574980	PGA_scaffold3__22_contigs__length_42121005|32574980	U	B	U	B	X	U	B	U	X	B	B	U	B	A	U	X	B	U	U	X	X	U	B	A	X	X	B	X	X	U	U	X	A	X	U	U	U	A	U	X	B	A	X	B	B
#N/A	#N/A	PGA_scaffold03	32574985	PGA_scaffold3__22_contigs__length_42121005|32574985	U	B	U	B	X	U	B	U	X	B	B	U	B	A	U	X	B	U	U	X	X	U	B	A	X	X	B	X	U	U	U	X	A	X	U	U	U	A	U	X	B	A	X	B	B
#N/A	#N/A	PGA_scaffold03	32575007	PGA_scaffold3__22_contigs__length_42121005|32575007	U	B	U	B	X	U	B	U	X	B	B	U	B	A	U	X	B	U	U	X	X	U	B	A	X	X	B	X	X	U	U	X	A	X	U	U	U	A	U	X	B	A	X	B	B
4	67.265	PGA_scaffold03	32575050	PGA_scaffold3__22_contigs__length_42121005|32575050	U	B	U	B	X	U	B	U	X	B	B	U	B	A	U	X	B	U	U	X	X	U	B	A	X	X	B	X	X	U	U	X	A	X	U	U	U	A	U	X	B	A	X	B	B
4	67.265	PGA_scaffold03	32575098	PGA_scaffold3__22_contigs__length_42121005|32575098	U	B	U	B	X	U	B	U	X	B	B	U	B	A	U	X	B	U	U	X	X	U	B	A	X	X	B	X	X	U	U	X	A	X	U	B	U	A	U	X	B	A	X	B	B
4	67.265	PGA_scaffold03	32575106	PGA_scaffold3__22_contigs__length_42121005|32575106	U	B	U	B	X	U	B	U	X	B	B	U	B	A	U	X	B	U	U	X	X	U	B	A	X	X	B	X	X	U	U	X	A	X	U	U	U	A	U	X	B	A	X	B	B
4	67.265	PGA_scaffold03	32575117	PGA_scaffold3__22_contigs__length_42121005|32575117	U	B	U	B	X	U	B	U	X	B	B	U	B	A	U	X	B	U	U	X	X	U	B	A	X	X	B	X	X	U	U	X	A	X	U	U	U	A	U	X	B	A	X	B	B
4	67.265	PGA_scaffold03	32575118	PGA_scaffold3__22_contigs__length_42121005|32575118	U	B	U	B	X	U	B	U	X	B	B	U	B	A	U	X	B	U	U	X	X	U	B	A	X	X	B	X	X	U	U	X	A	X	U	B	U	A	U	X	B	A	X	B	B
4	68.06	PGA_scaffold03	32961267	PGA_scaffold3__22_contigs__length_42121005|32961267	X	B	A	B	X	X	B	A	X	B	B	U	B	A	A	X	B	X	X	U	X	U	B	A	X	X	B	U	U	X	U	X	U	X	X	B	B	A	X	X	B	A	X	B	B
4	68.06	PGA_scaffold03	33016143	PGA_scaffold3__22_contigs__length_42121005|33016143	X	B	A	B	X	X	B	A	X	B	B	X	B	A	A	X	B	X	X	X	X	X	B	A	X	X	B	X	X	X	B	X	A	X	X	B	B	A	X	X	B	A	X	B	B
4	68.06	PGA_scaffold03	33016146	PGA_scaffold3__22_contigs__length_42121005|33016146	X	B	A	B	X	X	B	A	X	B	B	X	B	A	A	X	B	X	X	X	X	X	B	A	X	X	B	X	X	X	B	X	A	X	X	B	B	A	X	X	B	A	X	B	B
4	68.06	PGA_scaffold03	33016153	PGA_scaffold3__22_contigs__length_42121005|33016153	X	B	A	B	X	X	B	A	X	B	B	X	B	A	A	X	B	X	X	X	X	X	B	A	X	X	B	X	X	X	B	X	A	X	X	B	B	A	X	X	B	A	X	B	B
4	68.06	PGA_scaffold03	33016205	PGA_scaffold3__22_contigs__length_42121005|33016205	X	B	A	B	X	X	B	A	X	B	B	X	B	A	A	X	B	X	U	X	X	X	B	A	X	X	B	X	X	X	B	X	A	X	X	B	B	A	X	X	B	A	X	B	B
4	68.742	PGA_scaffold03	33288470	PGA_scaffold3__22_contigs__length_42121005|33288470	B	B	A	B	X	X	B	U	X	U	B	X	B	A	U	X	B	X	X	X	X	X	B	A	X	X	B	X	X	X	B	X	A	X	X	B	B	A	X	X	U	A	U	B	B
4	68.742	PGA_scaffold03	33379676	PGA_scaffold3__22_contigs__length_42121005|33379676	B	B	U	B	X	X	U	A	X	B	B	U	B	A	A	X	B	X	X	U	X	U	B	U	X	X	B	X	X	U	U	X	U	X	X	B	U	U	U	X	B	A	X	B	B
#N/A	#N/A	PGA_scaffold03	33380052	PGA_scaffold3__22_contigs__length_42121005|33380052	B	B	U	B	X	X	U	A	X	B	B	U	B	A	A	X	U	X	X	U	X	U	B	U	X	X	B	X	X	U	U	X	U	X	X	B	U	U	U	X	B	A	X	B	B
4	68.742	PGA_scaffold03	33738334	PGA_scaffold3__22_contigs__length_42121005|33738334	B	B	A	B	X	X	B	A	X	B	B	X	B	A	A	X	B	X	X	X	X	X	B	A	X	X	B	X	X	X	U	X	A	X	U	B	B	A	X	X	B	A	X	B	B
4	70.22	PGA_scaffold03	34014238	PGA_scaffold3__22_contigs__length_42121005|34014238	B	B	A	B	X	X	B	A	X	B	B	X	B	A	A	X	B	X	X	X	X	X	B	A	X	X	B	X	X	X	B	X	A	X	X	B	B	A	X	X	B	A	X	B	B
#N/A	#N/A	PGA_scaffold03	34588176	PGA_scaffold3__22_contigs__length_42121005|34588176	B	U	U	B	X	U	U	U	X	U	U	X	B	A	U	X	B	X	X	X	X	X	B	U	X	X	B	X	X	X	B	U	A	X	X	B	B	A	X	X	B	A	X	B	B
4	70.22	PGA_scaffold03	34966502	PGA_scaffold3__22_contigs__length_42121005|34966502	B	B	A	B	X	X	U	U	X	U	B	X	B	A	A	X	B	X	X	X	X	X	B	A	U	X	B	X	X	U	B	X	U	X	X	B	B	A	X	X	B	U	X	B	B
#N/A	#N/A	PGA_scaffold03	34966738	PGA_scaffold3__22_contigs__length_42121005|34966738	B	U	U	B	X	X	U	U	X	U	B	X	B	A	A	X	B	X	X	U	X	X	B	A	U	X	U	U	X	U	B	X	U	X	X	B	B	U	X	X	B	U	X	B	B
#N/A	#N/A	PGA_scaffold03	34966739	PGA_scaffold3__22_contigs__length_42121005|34966739	B	U	U	B	X	X	U	U	X	U	B	X	B	A	A	X	B	X	X	U	X	X	B	A	U	X	U	U	X	U	B	X	U	X	X	B	B	U	X	X	B	U	X	B	B
4	70.22	PGA_scaffold03	34966783	PGA_scaffold3__22_contigs__length_42121005|34966783	B	U	A	B	X	X	U	U	X	U	B	X	B	A	A	X	B	X	X	U	X	X	B	A	U	X	B	X	X	U	B	X	U	X	X	B	B	A	X	X	B	U	X	B	B
4	70.22	PGA_scaffold03	35705198	PGA_scaffold3__22_contigs__length_42121005|35705198	B	B	A	B	X	X	B	A	X	U	U	X	B	A	A	X	B	X	U	U	X	X	B	A	X	X	U	U	X	X	B	X	A	X	U	U	B	A	X	X	B	A	X	B	B
#N/A	#N/A	PGA_scaffold03	35747729	PGA_scaffold3__22_contigs__length_42121005|35747729	B	U	U	B	X	U	B	U	X	B	B	X	B	A	A	U	B	X	X	U	X	X	B	A	X	X	U	X	X	U	U	X	A	U	X	U	B	A	X	X	B	A	X	U	B
#N/A	#N/A	PGA_scaffold03	35747755	PGA_scaffold3__22_contigs__length_42121005|35747755	B	U	U	B	X	U	B	U	X	B	B	X	B	A	A	X	B	X	X	U	X	X	B	A	X	X	U	X	X	U	U	X	A	U	X	U	B	A	X	X	B	A	X	U	B
#N/A	#N/A	PGA_scaffold03	35747768	PGA_scaffold3__22_contigs__length_42121005|35747768	B	U	U	B	X	U	B	U	X	B	B	X	B	A	A	U	B	X	X	U	X	X	B	A	X	X	U	X	X	U	U	X	A	U	X	U	B	A	X	X	B	A	X	U	B
4	70.22	PGA_scaffold03	35945342	PGA_scaffold3__22_contigs__length_42121005|35945342	B	U	U	B	X	X	U	U	X	U	B	X	B	A	A	X	B	X	X	X	X	X	B	A	X	X	U	X	U	X	U	X	A	X	U	B	U	A	X	X	B	A	X	U	B
4	70.22	PGA_scaffold03	35945343	PGA_scaffold3__22_contigs__length_42121005|35945343	B	U	U	B	X	X	U	U	X	U	B	X	B	A	A	X	B	X	X	X	X	X	B	A	X	X	U	X	U	X	U	X	A	X	U	B	U	A	X	X	B	A	X	U	B
4	70.22	PGA_scaffold03	36330471	PGA_scaffold3__22_contigs__length_42121005|36330471	B	B	A	B	X	X	U	A	X	U	B	X	B	A	U	X	B	X	X	X	X	X	B	A	X	X	B	X	X	X	U	X	A	X	U	U	B	A	X	X	B	A	X	B	B
4	70.22	PGA_scaffold03	36330485	PGA_scaffold3__22_contigs__length_42121005|36330485	B	B	A	B	X	X	B	A	X	U	B	X	B	A	U	X	B	X	X	X	X	X	B	A	X	X	B	X	X	X	U	X	A	X	U	U	B	A	X	X	B	A	X	B	B
4	70.22	PGA_scaffold03	36330512	PGA_scaffold3__22_contigs__length_42121005|36330512	B	B	A	B	X	X	B	A	X	U	B	X	B	A	U	X	B	X	X	X	X	X	B	A	X	X	B	X	X	X	U	X	A	X	U	U	B	A	X	X	B	A	X	B	B
4	70.22	PGA_scaffold03	36330513	PGA_scaffold3__22_contigs__length_42121005|36330513	B	B	A	B	X	X	B	A	X	U	B	X	B	A	U	X	B	X	X	X	X	X	B	A	X	X	B	X	X	X	U	X	A	X	U	U	B	A	X	X	B	A	X	B	B
4	70.22	PGA_scaffold03	36330549	PGA_scaffold3__22_contigs__length_42121005|36330549	B	B	A	B	X	U	B	A	X	U	B	X	B	A	U	U	B	X	X	X	X	X	B	A	X	X	B	X	X	X	U	X	A	X	U	U	B	A	X	X	B	A	X	B	B
4	70.22	PGA_scaffold03	36330566	PGA_scaffold3__22_contigs__length_42121005|36330566	B	B	A	B	X	X	U	A	X	U	B	X	B	A	A	U	B	X	X	X	X	X	B	A	X	X	B	X	X	X	U	X	A	X	U	U	B	A	X	X	B	A	X	B	B
4	70.22	PGA_scaffold03	36330593	PGA_scaffold3__22_contigs__length_42121005|36330593	B	B	A	B	X	X	U	A	X	U	B	X	B	A	A	U	B	X	X	X	X	X	B	A	X	X	B	X	X	X	U	X	A	X	U	U	B	A	X	X	B	A	X	B	B
4	43.513	PGA_scaffold03	37783028	PGA_scaffold3__22_contigs__length_42121005|37783028	X	B	X	B	X	X	X	A	X	B	X	X	U	X	A	A	X	X	U	X	X	X	X	A	A	A	U	X	X	X	A	X	X	X	A	X	B	X	X	X	X	A	A	B	A
4	43.513	PGA_scaffold03	37783049	PGA_scaffold3__22_contigs__length_42121005|37783049	X	B	X	B	X	X	X	A	X	B	X	X	U	X	A	A	X	X	U	X	X	X	X	A	A	A	U	X	X	X	A	X	X	X	A	X	B	X	X	X	X	A	A	B	A
4	43.513	PGA_scaffold03	37783519	PGA_scaffold3__22_contigs__length_42121005|37783519	X	B	X	U	X	X	X	A	X	B	X	X	X	X	A	A	X	X	B	X	X	X	X	A	A	A	B	U	X	X	A	X	X	X	A	X	U	X	X	X	X	A	A	B	A
4	40.897	PGA_scaffold03	37791465	PGA_scaffold3__22_contigs__length_42121005|37791465	X	B	X	U	X	X	X	A	X	U	X	X	X	X	A	A	X	X	B	X	X	X	X	A	A	A	B	X	X	X	A	B	X	X	A	X	B	X	X	X	X	A	A	B	A
4	40.897	PGA_scaffold03	37791599	PGA_scaffold3__22_contigs__length_42121005|37791599	X	B	X	U	X	X	X	A	X	U	X	X	X	X	A	A	X	X	B	X	X	X	X	A	A	A	B	X	X	X	A	B	X	X	A	X	B	X	X	X	X	A	A	B	A
#N/A	#N/A	PGA_scaffold03	37913016	PGA_scaffold3__22_contigs__length_42121005|37913016	X	U	X	B	X	A	X	U	X	U	X	X	X	X	A	A	X	X	U	X	X	X	X	U	A	A	B	U	X	U	A	U	X	X	A	U	U	X	X	X	X	A	A	U	U
#N/A	#N/A	PGA_scaffold03	37913041	PGA_scaffold3__22_contigs__length_42121005|37913041	X	B	X	B	X	A	X	U	X	U	X	X	X	X	A	A	X	X	U	X	X	X	X	U	A	A	B	U	X	U	A	U	X	X	A	U	U	X	X	X	X	A	A	U	U
4	38.623	PGA_scaffold03	37913054	PGA_scaffold3__22_contigs__length_42121005|37913054	X	B	X	B	X	A	X	U	X	U	X	X	X	X	A	A	X	X	U	X	X	X	X	U	A	A	B	U	X	U	A	U	X	X	A	X	U	X	X	X	X	A	A	U	U
4	38.623	PGA_scaffold03	37957871	PGA_scaffold3__22_contigs__length_42121005|37957871	X	B	X	B	X	A	X	A	X	U	X	X	X	X	A	A	X	X	B	X	X	X	X	A	A	A	B	B	X	X	A	B	X	X	A	X	B	X	X	X	X	A	A	B	A
4	38.623	PGA_scaffold03	37957876	PGA_scaffold3__22_contigs__length_42121005|37957876	X	B	X	B	X	A	X	A	X	U	X	X	X	X	A	A	X	X	B	X	X	X	X	A	A	A	B	B	X	X	A	B	X	X	A	X	B	X	X	X	X	A	A	B	A
4	37.032	PGA_scaffold03	38122796	PGA_scaffold3__22_contigs__length_42121005|38122796	X	B	U	B	X	X	X	U	X	U	X	X	X	A	A	A	X	X	U	X	X	X	X	A	A	A	U	U	X	X	U	U	X	X	A	X	B	X	X	X	X	A	A	B	A
4	37.032	PGA_scaffold03	38123120	PGA_scaffold3__22_contigs__length_42121005|38123120	X	B	U	B	X	X	X	U	X	U	X	X	X	A	A	A	X	X	U	X	X	X	X	A	A	A	U	U	X	X	U	U	X	X	A	X	B	X	X	X	X	A	A	B	A
4	37.032	PGA_scaffold03	38123132	PGA_scaffold3__22_contigs__length_42121005|38123132	X	B	U	B	X	X	X	U	X	U	X	X	X	A	A	U	X	X	U	X	X	X	X	A	A	A	U	B	X	X	U	U	X	X	A	X	B	X	X	X	X	A	A	B	A
4	37.032	PGA_scaffold03	38123150	PGA_scaffold3__22_contigs__length_42121005|38123150	X	B	U	B	X	X	X	U	X	U	X	X	X	A	A	A	X	X	U	X	X	X	X	A	A	A	U	B	X	X	U	U	X	X	A	X	B	X	X	X	X	A	A	B	A
#N/A	#N/A	PGA_scaffold03	38141941	PGA_scaffold3__22_contigs__length_42121005|38141941	X	U	U	B	X	X	U	U	X	U	X	X	X	A	A	A	X	X	U	X	X	X	X	A	A	A	B	B	U	U	A	U	U	X	U	X	B	X	X	X	X	A	U	B	A
#N/A	#N/A	PGA_scaffold03	38142378	PGA_scaffold3__22_contigs__length_42121005|38142378	X	U	U	B	X	X	U	U	X	U	X	X	X	A	A	A	X	X	B	X	X	X	X	A	A	A	B	B	U	U	A	U	U	X	U	X	B	X	X	X	X	A	U	B	A
4	36.35	PGA_scaffold03	38275665	PGA_scaffold3__22_contigs__length_42121005|38275665	X	B	B	B	X	X	X	A	X	B	X	X	X	A	U	A	X	X	B	X	X	X	X	A	A	A	B	B	X	X	A	B	X	X	X	X	B	X	X	X	X	A	A	B	A
4	35.668	PGA_scaffold03	38401647	PGA_scaffold3__22_contigs__length_42121005|38401647	X	B	U	U	X	X	U	A	X	U	X	X	X	A	U	U	X	X	B	X	X	X	X	U	A	A	X	B	X	U	A	B	X	X	X	X	B	X	X	X	X	U	U	B	A
4	34.19	PGA_scaffold03	38472357	PGA_scaffold3__22_contigs__length_42121005|38472357	X	B	U	U	X	X	X	A	X	B	U	X	X	A	U	A	X	X	B	X	X	X	X	A	A	A	X	B	U	X	A	B	X	X	X	X	B	X	U	X	X	A	A	B	A
4	34.19	PGA_scaffold03	38472590	PGA_scaffold3__22_contigs__length_42121005|38472590	X	B	U	U	X	X	X	A	X	B	U	X	X	A	U	A	X	X	B	X	X	X	X	A	A	A	X	B	U	X	A	B	X	X	X	X	B	X	U	X	X	A	A	B	A
#N/A	#N/A	PGA_scaffold03	38607811	PGA_scaffold3__22_contigs__length_42121005|38607811	X	U	B	B	X	X	X	A	X	U	U	X	U	U	A	A	X	X	U	X	X	X	U	A	X	A	X	B	U	X	U	B	U	U	U	U	B	X	X	X	X	A	A	B	A
#N/A	#N/A	PGA_scaffold03	38607854	PGA_scaffold3__22_contigs__length_42121005|38607854	X	U	B	B	X	X	X	A	X	U	U	X	U	U	U	A	X	X	U	X	X	X	U	A	X	A	X	B	U	X	U	B	U	U	U	U	B	X	X	X	X	A	A	B	A
#N/A	#N/A	PGA_scaffold03	38608070	PGA_scaffold3__22_contigs__length_42121005|38608070	X	U	B	B	X	X	X	A	X	U	U	X	U	U	A	A	X	X	U	X	X	X	U	A	X	A	X	B	U	X	U	B	U	U	U	U	B	X	X	X	X	A	A	B	A
#N/A	#N/A	PGA_scaffold03	38608085	PGA_scaffold3__22_contigs__length_42121005|38608085	X	U	B	B	X	X	X	A	X	U	U	X	U	U	A	A	X	X	U	X	X	X	U	A	X	A	X	B	U	X	U	B	U	U	U	U	B	X	X	X	X	A	A	B	A
#N/A	#N/A	PGA_scaffold03	38608106	PGA_scaffold3__22_contigs__length_42121005|38608106	X	U	B	B	X	X	X	A	X	U	U	X	U	U	A	A	X	X	U	X	X	X	U	A	X	A	X	B	U	X	U	B	U	U	U	U	B	X	X	X	X	A	A	B	A
#N/A	#N/A	PGA_scaffold03	38608109	PGA_scaffold3__22_contigs__length_42121005|38608109	X	U	B	B	X	X	X	A	X	U	U	X	U	U	A	A	X	X	U	X	X	X	U	A	X	A	X	B	U	X	U	B	U	U	U	U	B	X	X	U	X	A	A	B	A
4	32.713	PGA_scaffold03	38757248	PGA_scaffold3__22_contigs__length_42121005|38757248	X	B	B	B	X	X	X	A	X	U	X	X	X	A	A	A	X	X	B	X	X	X	X	U	X	A	X	B	X	X	U	B	X	X	U	X	U	X	X	X	X	A	A	B	U
4	32.713	PGA_scaffold03	38757305	PGA_scaffold3__22_contigs__length_42121005|38757305	X	B	B	B	X	X	X	A	X	U	X	X	X	A	A	A	X	X	B	X	X	X	X	U	X	A	X	B	X	X	U	B	X	X	U	X	U	X	X	X	X	A	A	B	U
4	32.713	PGA_scaffold03	38757306	PGA_scaffold3__22_contigs__length_42121005|38757306	X	B	B	B	X	X	X	A	X	U	X	X	X	A	A	A	X	X	B	X	X	X	X	A	X	A	X	B	X	X	U	B	X	X	U	X	U	X	X	X	X	A	A	B	U
4	31.917	PGA_scaffold03	38829135	PGA_scaffold3__22_contigs__length_42121005|38829135	X	B	B	B	X	X	X	A	X	B	X	X	X	A	A	A	X	X	B	X	X	U	X	U	X	A	X	B	X	X	A	B	X	X	X	X	B	X	X	X	X	X	A	B	U
4	26.095	PGA_scaffold03	39284329	PGA_scaffold3__22_contigs__length_42121005|39284329	X	B	B	B	X	X	X	U	U	B	X	X	X	U	A	U	X	X	B	X	X	X	A	X	X	U	X	B	X	X	U	B	X	X	B	U	B	X	X	X	X	X	A	B	U
4	26.095	PGA_scaffold03	39284359	PGA_scaffold3__22_contigs__length_42121005|39284359	X	B	B	B	X	X	X	U	U	B	X	X	X	U	A	U	X	X	B	X	X	X	A	X	X	U	X	B	X	X	U	B	X	X	U	U	B	X	X	X	X	X	A	B	U
4	26.095	PGA_scaffold03	39284377	PGA_scaffold3__22_contigs__length_42121005|39284377	X	B	B	B	X	X	X	U	U	B	X	X	X	U	A	U	X	X	B	X	X	X	A	X	X	U	X	B	X	X	U	B	X	X	B	U	B	X	X	X	X	X	A	B	U
4	26.095	PGA_scaffold03	39284393	PGA_scaffold3__22_contigs__length_42121005|39284393	X	B	B	B	X	X	X	U	U	B	X	X	X	U	A	U	X	X	B	X	X	X	A	X	X	U	X	B	X	X	U	B	X	X	B	U	B	X	X	X	X	X	A	B	U
4	26.095	PGA_scaffold03	39284395	PGA_scaffold3__22_contigs__length_42121005|39284395	X	B	B	B	X	X	X	U	U	B	X	X	X	U	A	U	X	X	B	X	X	X	A	X	X	U	X	B	X	X	U	B	X	X	B	U	B	X	X	X	X	X	A	B	U
4	26.095	PGA_scaffold03	39284460	PGA_scaffold3__22_contigs__length_42121005|39284460	X	B	B	B	X	X	X	U	U	B	X	X	X	U	A	U	X	X	B	X	X	X	A	X	X	U	X	B	X	X	U	B	X	X	B	U	B	X	X	X	X	X	A	B	U
4	22.453	PGA_scaffold03	39435527	PGA_scaffold3__22_contigs__length_42121005|39435527	X	B	B	X	X	X	X	A	X	B	X	X	X	A	A	A	X	X	B	X	X	X	A	X	X	A	X	B	X	X	A	B	X	X	X	X	B	B	X	X	X	X	A	B	A
4	22.453	PGA_scaffold03	39435584	PGA_scaffold3__22_contigs__length_42121005|39435584	X	B	B	X	X	X	X	A	X	B	X	X	X	A	A	A	X	X	B	X	X	X	A	X	X	A	X	B	X	X	A	B	X	X	X	X	B	B	X	X	X	X	A	B	A
4	22.453	PGA_scaffold03	39563482	PGA_scaffold3__22_contigs__length_42121005|39563482	X	B	B	X	X	X	X	A	X	B	X	X	X	A	A	A	X	X	B	X	X	X	A	X	X	A	X	B	X	X	A	B	X	X	X	X	B	B	X	X	X	X	A	B	A
4	17.206	PGA_scaffold03	39879519	PGA_scaffold3__22_contigs__length_42121005|39879519	U	U	U	X	X	U	X	X	X	U	X	U	A	A	A	A	X	X	B	X	X	U	A	X	X	A	X	U	X	U	A	U	X	X	X	X	U	B	A	X	X	X	A	B	A
#N/A	#N/A	PGA_scaffold03	39879576	PGA_scaffold3__22_contigs__length_42121005|39879576	U	U	U	X	X	U	X	U	X	U	X	U	A	A	A	A	X	X	B	X	X	U	A	X	X	A	X	U	X	U	U	U	X	X	X	X	U	B	A	X	X	X	A	B	A
#N/A	#N/A	PGA_scaffold03	39879941	PGA_scaffold3__22_contigs__length_42121005|39879941	U	U	U	X	X	U	X	X	X	U	X	U	A	A	A	A	X	X	B	X	X	U	A	X	X	A	X	U	X	U	U	U	X	X	X	X	U	B	A	X	X	X	A	B	A
#N/A	#N/A	PGA_scaffold03	40012704	PGA_scaffold3__22_contigs__length_42121005|40012704	B	U	U	U	X	X	U	U	X	U	X	X	A	A	A	U	X	X	B	X	X	X	A	X	X	A	X	B	X	U	U	U	X	U	U	X	B	U	X	X	X	X	U	U	U
#N/A	#N/A	PGA_scaffold03	40013051	PGA_scaffold3__22_contigs__length_42121005|40013051	B	U	U	U	X	X	U	U	X	U	X	X	A	A	A	U	X	X	B	X	X	X	A	X	X	A	X	B	X	U	A	U	X	U	U	X	B	U	X	X	X	X	U	U	U
#N/A	#N/A	PGA_scaffold03	40013104	PGA_scaffold3__22_contigs__length_42121005|40013104	B	U	U	U	X	X	U	U	X	U	X	X	A	A	A	U	X	X	B	X	X	X	A	X	X	A	X	B	X	U	A	U	X	U	U	X	B	B	X	X	X	X	U	U	U
#N/A	#N/A	PGA_scaffold03	40013113	PGA_scaffold3__22_contigs__length_42121005|40013113	B	U	U	U	X	X	U	U	X	U	X	X	A	A	A	U	X	X	B	X	X	X	A	X	X	A	X	B	X	U	A	U	X	U	U	X	B	B	X	X	X	X	U	U	U
#N/A	#N/A	PGA_scaffold03	40013117	PGA_scaffold3__22_contigs__length_42121005|40013117	B	U	U	U	X	X	U	U	X	U	X	X	A	A	A	U	X	X	B	X	X	X	A	X	X	A	X	B	X	U	A	U	X	U	U	X	B	B	X	X	X	X	U	U	U
4	12.2	PGA_scaffold03	40126096	PGA_scaffold3__22_contigs__length_42121005|40126096	B	B	B	X	X	X	U	X	X	B	X	X	A	A	A	A	X	X	B	X	X	X	A	X	X	A	X	B	X	X	A	B	X	X	X	X	B	B	X	X	X	X	A	B	A
#N/A	#N/A	PGA_scaffold03	40152676	PGA_scaffold3__22_contigs__length_42121005|40152676	B	B	B	X	X	U	X	X	X	U	U	X	A	A	A	A	X	U	U	X	X	X	A	U	U	A	A	B	U	U	A	B	X	X	X	X	B	B	X	X	X	U	A	U	A
#N/A	#N/A	PGA_scaffold03	40152677	PGA_scaffold3__22_contigs__length_42121005|40152677	B	B	B	X	X	U	X	X	X	U	U	X	A	A	A	A	X	U	U	X	X	X	A	U	U	A	A	B	U	U	A	B	X	X	X	X	B	B	X	X	X	U	A	U	A
4	13.678	PGA_scaffold03	40152702	PGA_scaffold3__22_contigs__length_42121005|40152702	B	B	B	X	X	U	X	X	X	U	U	X	A	A	A	A	X	U	U	X	X	X	A	U	U	A	A	B	U	X	A	B	X	X	X	X	B	B	X	X	X	X	A	U	A
4	10.95	PGA_scaffold03	40243833	PGA_scaffold3__22_contigs__length_42121005|40243833	B	B	B	X	X	X	X	X	X	B	X	X	A	A	A	A	X	X	B	X	X	X	A	X	X	A	X	X	X	X	A	B	X	X	X	X	B	B	X	X	X	X	A	B	A
4	10.95	PGA_scaffold03	40243856	PGA_scaffold3__22_contigs__length_42121005|40243856	B	B	B	X	X	X	X	X	X	B	X	X	A	A	A	A	X	X	B	X	X	X	A	X	X	A	X	X	X	X	A	B	X	X	X	X	B	B	X	X	X	X	A	B	A
4	10.95	PGA_scaffold03	40243903	PGA_scaffold3__22_contigs__length_42121005|40243903	B	B	B	X	X	X	X	X	X	B	X	X	A	A	A	A	X	X	B	X	X	X	A	X	X	A	X	X	X	X	A	B	X	X	X	X	B	B	X	X	X	X	A	B	A
4	10.381	PGA_scaffold03	40282180	PGA_scaffold3__22_contigs__length_42121005|40282180	B	B	B	X	X	X	X	X	X	B	X	X	A	X	A	A	X	X	B	X	X	X	A	X	X	A	X	X	X	X	A	B	X	X	X	X	B	B	X	X	X	X	A	B	A
4	7.309	PGA_scaffold03	40668555	PGA_scaffold3__22_contigs__length_42121005|40668555	B	B	B	X	X	X	X	X	B	B	X	B	A	X	A	A	X	X	B	X	X	B	A	X	X	A	X	X	X	X	A	U	X	X	X	X	B	B	X	X	X	X	A	B	A
#N/A	#N/A	PGA_scaffold03	40749619	PGA_scaffold3__22_contigs__length_42121005|40749619	B	B	B	X	A	U	X	X	B	B	U	B	U	X	U	U	X	B	B	X	X	B	A	X	X	A	X	X	U	X	U	B	U	X	U	X	B	B	X	U	X	X	A	B	A
#N/A	#N/A	PGA_scaffold03	40749620	PGA_scaffold3__22_contigs__length_42121005|40749620	B	B	B	X	A	U	X	X	B	B	U	B	U	X	U	U	X	B	B	X	X	B	A	X	X	A	X	X	U	X	U	B	X	X	U	X	B	B	X	U	X	X	A	B	A
#N/A	#N/A	PGA_scaffold03	40749624	PGA_scaffold3__22_contigs__length_42121005|40749624	B	B	B	X	A	U	X	X	B	B	U	B	U	X	U	U	X	B	B	X	X	B	A	X	X	A	X	X	U	X	U	B	U	X	U	X	B	B	X	U	X	X	A	B	A
#N/A	#N/A	PGA_scaffold03	40749626	PGA_scaffold3__22_contigs__length_42121005|40749626	B	B	B	X	A	U	X	X	B	B	U	B	U	X	U	U	X	B	B	X	X	B	A	X	X	A	X	X	U	X	U	B	X	X	U	X	B	B	X	U	X	X	A	B	A
#N/A	#N/A	PGA_scaffold03	40749646	PGA_scaffold3__22_contigs__length_42121005|40749646	B	B	B	X	A	U	X	X	B	B	U	B	U	X	U	U	X	B	B	X	X	B	A	X	X	A	X	X	U	X	U	B	X	X	U	X	B	B	X	U	X	X	A	B	A
#N/A	#N/A	PGA_scaffold03	40749653	PGA_scaffold3__22_contigs__length_42121005|40749653	B	B	B	X	A	U	X	X	B	B	U	B	U	X	U	U	X	B	B	X	X	B	A	X	X	A	X	X	U	X	U	B	X	X	U	X	B	B	X	U	X	X	A	B	A
4	0.796	PGA_scaffold03	40911335	PGA_scaffold3__22_contigs__length_42121005|40911335	B	B	B	X	A	X	X	X	B	U	X	B	A	X	X	U	X	B	X	X	X	B	A	U	X	A	X	U	U	A	U	B	U	A	U	U	B	U	X	X	A	X	A	U	X
4	0	PGA_scaffold03	41258878	PGA_scaffold3__22_contigs__length_42121005|41258878	U	B	U	X	A	X	X	X	B	U	X	U	A	X	X	A	X	B	X	X	X	U	A	X	X	A	X	X	A	A	A	B	X	A	X	X	U	B	A	X	A	X	A	B	X
4	0.796	PGA_scaffold03	41355082	PGA_scaffold3__22_contigs__length_42121005|41355082	B	B	B	U	A	X	X	X	B	B	X	U	A	U	U	A	X	B	X	X	X	B	A	X	U	A	X	X	A	U	A	U	U	U	X	X	B	B	X	X	A	X	A	B	X
#N/A	#N/A	PGA_scaffold03	41511894	PGA_scaffold3__22_contigs__length_42121005|41511894	U	B	U	X	A	X	X	U	B	U	X	U	A	U	U	A	X	U	U	U	X	U	A	U	X	A	X	X	U	A	A	B	X	A	X	X	U	B	A	X	A	X	A	B	X
#N/A	#N/A	PGA_scaffold03	41650465	PGA_scaffold3__22_contigs__length_42121005|41650465	U	B	U	X	U	X	X	X	B	U	X	U	A	X	A	A	X	B	U	U	X	U	A	U	X	A	X	X	A	U	U	B	X	X	X	X	U	B	U	X	X	X	A	B	X
6	2.047	PGA_scaffold04	275971	PGA_scaffold04__37_contigs__length_41802870|275971	X	B	B	B	B	A	B	X	X	X	X	X	B	B	X	X	B	X	B	B	A	X	A	X	A	A	B	X	B	B	X	B	A	B	A	A	X	A	X	A	X	X	A	X	A
6	2.047	PGA_scaffold04	330905	PGA_scaffold04__37_contigs__length_41802870|330905	X	B	B	B	B	A	B	X	X	X	X	X	B	B	X	X	B	X	B	B	A	U	A	X	A	A	B	X	B	B	X	B	A	B	A	A	X	A	X	A	X	X	A	X	A
6	2.047	PGA_scaffold04	330910	PGA_scaffold04__37_contigs__length_41802870|330910	X	B	B	B	B	A	B	X	X	X	X	X	B	B	X	X	B	X	B	B	A	U	A	X	A	A	B	X	B	B	X	B	A	B	A	U	X	A	X	A	X	X	A	X	A
6	3.297	PGA_scaffold04	362387	PGA_scaffold04__37_contigs__length_41802870|362387	X	B	B	B	B	A	U	X	X	X	X	X	B	B	X	X	B	X	B	B	A	U	A	X	A	A	B	X	B	B	X	B	U	B	X	A	X	A	X	A	X	X	A	U	A
6	3.297	PGA_scaffold04	362411	PGA_scaffold04__37_contigs__length_41802870|362411	X	B	B	B	B	A	U	X	X	X	X	X	B	B	X	X	B	X	B	B	A	U	A	X	A	A	B	X	B	B	X	B	U	B	X	A	X	A	X	A	X	X	A	U	A
6	2.047	PGA_scaffold04	362487	PGA_scaffold04__37_contigs__length_41802870|362487	X	B	B	B	B	A	B	X	X	X	X	X	B	B	X	X	B	X	B	U	A	X	A	X	A	A	B	X	U	B	X	B	A	B	A	A	X	A	X	A	X	X	A	X	A
6	2.047	PGA_scaffold04	362505	PGA_scaffold04__37_contigs__length_41802870|362505	X	B	B	B	B	A	B	X	X	X	X	X	B	B	X	X	B	X	B	U	A	X	A	X	A	A	B	X	U	B	X	B	A	B	A	A	X	A	X	A	X	X	A	X	A
6	2.047	PGA_scaffold04	362511	PGA_scaffold04__37_contigs__length_41802870|362511	X	B	B	B	B	A	B	X	X	X	X	X	B	B	X	X	B	X	B	U	A	X	A	X	A	A	B	X	U	B	X	B	A	B	A	A	X	A	X	A	X	X	A	X	A
6	2.047	PGA_scaffold04	401545	PGA_scaffold04__37_contigs__length_41802870|401545	X	B	B	B	B	A	B	X	X	X	X	X	B	B	X	X	B	X	B	B	A	X	A	X	A	A	B	X	B	B	X	B	A	B	A	A	X	A	X	A	X	X	A	X	A
6	2.047	PGA_scaffold04	488112	PGA_scaffold04__37_contigs__length_41802870|488112	X	B	B	B	B	A	B	X	X	X	X	X	B	B	X	X	B	X	B	B	A	X	A	X	A	A	B	X	B	B	X	B	A	B	A	A	X	A	X	A	X	X	A	X	A
6	2.047	PGA_scaffold04	488134	PGA_scaffold04__37_contigs__length_41802870|488134	X	B	B	B	B	A	B	X	X	X	X	X	B	B	X	X	B	X	B	B	A	X	A	X	A	A	B	X	B	B	X	B	A	B	A	A	X	A	X	A	X	X	A	X	A
6	2.047	PGA_scaffold04	488224	PGA_scaffold04__37_contigs__length_41802870|488224	X	B	B	B	B	A	B	X	X	X	X	X	B	B	X	X	B	X	B	B	A	X	A	X	A	A	B	X	B	B	X	B	A	B	A	A	X	A	X	A	X	X	A	X	A
6	2.047	PGA_scaffold04	488226	PGA_scaffold04__37_contigs__length_41802870|488226	X	B	B	B	B	A	B	X	X	X	X	X	B	B	X	X	B	X	B	B	A	X	A	X	A	A	B	X	B	B	X	B	A	B	A	A	X	A	X	A	X	X	A	X	A
6	2.047	PGA_scaffold04	488242	PGA_scaffold04__37_contigs__length_41802870|488242	X	B	B	B	B	A	B	X	X	X	X	X	B	B	X	X	B	X	B	B	A	X	A	X	A	A	B	X	B	B	X	B	A	B	A	A	X	A	X	A	X	X	A	X	A
6	2.047	PGA_scaffold04	488258	PGA_scaffold04__37_contigs__length_41802870|488258	X	B	B	B	B	A	B	X	X	X	X	X	B	B	X	X	B	X	B	B	A	X	A	X	A	A	B	X	B	B	X	B	A	B	A	A	X	A	X	A	X	X	A	X	A
6	2.047	PGA_scaffold04	488282	PGA_scaffold04__37_contigs__length_41802870|488282	X	B	B	B	B	A	B	X	X	X	X	X	B	B	X	X	B	X	B	B	A	X	A	X	A	A	B	X	B	B	X	B	A	B	A	A	X	A	X	A	X	X	A	X	A
6	2.047	PGA_scaffold04	510750	PGA_scaffold04__37_contigs__length_41802870|510750	X	B	B	B	B	A	U	X	X	X	X	X	B	B	U	X	B	X	U	B	A	X	A	X	A	A	B	X	B	B	X	B	A	B	A	A	X	A	X	A	X	X	A	X	A
6	0	PGA_scaffold04	519663	PGA_scaffold04__37_contigs__length_41802870|519663	A	B	U	B	B	A	B	X	U	X	X	A	B	B	X	U	B	X	B	B	A	X	A	X	A	A	B	X	B	U	U	B	U	U	A	A	X	A	A	A	X	X	A	X	A
6	5.23	PGA_scaffold04	582594	PGA_scaffold04__37_contigs__length_41802870|582594	X	B	B	B	B	A	U	X	X	X	X	X	B	B	X	X	B	X	B	B	A	X	A	X	A	A	U	U	B	B	X	B	A	B	A	A	X	X	X	A	X	X	A	X	A
6	5.23	PGA_scaffold04	582698	PGA_scaffold04__37_contigs__length_41802870|582698	X	B	B	B	B	A	U	X	X	X	X	X	B	B	X	X	B	X	B	B	A	X	A	X	A	A	B	X	B	B	X	B	A	B	A	A	X	X	X	A	X	X	A	X	A
6	5.23	PGA_scaffold04	582699	PGA_scaffold04__37_contigs__length_41802870|582699	X	B	B	B	B	A	B	X	X	X	X	X	B	B	X	X	B	X	B	B	A	X	A	X	A	A	U	X	B	B	X	B	A	B	A	A	X	X	X	A	X	X	A	X	A
6	5.23	PGA_scaffold04	582764	PGA_scaffold04__37_contigs__length_41802870|582764	X	B	B	B	B	A	B	X	X	X	X	X	B	B	X	X	B	X	B	B	A	X	A	X	A	A	B	X	B	B	X	B	A	B	A	A	X	X	X	A	X	X	A	X	A
#N/A	#N/A	PGA_scaffold04	594480	PGA_scaffold04__37_contigs__length_41802870|594480	X	U	B	B	B	A	B	X	X	U	X	X	B	B	X	X	B	X	U	B	A	X	A	X	A	A	U	X	U	U	X	U	U	U	A	A	X	X	X	A	X	X	A	X	A
6	5.23	PGA_scaffold04	594560	PGA_scaffold04__37_contigs__length_41802870|594560	X	B	B	U	B	A	B	X	X	X	X	X	B	B	X	X	B	X	B	B	A	X	A	X	A	A	B	X	B	B	X	B	A	B	A	A	X	X	X	A	X	X	A	X	A
6	5.23	PGA_scaffold04	594728	PGA_scaffold04__37_contigs__length_41802870|594728	X	B	B	U	B	A	B	X	X	X	X	X	B	B	X	X	B	X	B	B	A	X	A	X	A	A	B	X	B	B	X	B	A	B	A	A	X	X	X	A	X	X	A	X	A
6	5.23	PGA_scaffold04	626040	PGA_scaffold04__37_contigs__length_41802870|626040	X	B	B	B	B	A	B	X	X	X	X	X	B	B	X	X	B	X	B	B	A	X	A	X	A	A	B	X	B	B	X	B	A	B	A	A	X	X	X	A	X	X	A	X	A
6	5.23	PGA_scaffold04	626049	PGA_scaffold04__37_contigs__length_41802870|626049	X	B	B	B	B	A	B	X	X	X	X	X	B	B	X	X	B	X	B	B	A	X	A	X	A	A	B	X	B	B	X	B	A	B	A	A	X	X	X	A	X	X	A	X	A
6	5.23	PGA_scaffold04	626148	PGA_scaffold04__37_contigs__length_41802870|626148	X	B	B	B	B	A	B	X	X	X	X	X	B	B	X	X	B	X	B	B	A	X	A	X	A	A	B	X	B	B	X	B	A	B	A	A	X	X	X	A	X	X	A	X	A
6	5.23	PGA_scaffold04	626266	PGA_scaffold04__37_contigs__length_41802870|626266	X	B	B	U	B	A	B	X	X	X	X	X	B	B	X	X	B	X	B	B	A	X	A	U	A	A	U	X	U	B	X	B	A	U	U	U	X	X	X	A	X	X	A	X	A
6	5.23	PGA_scaffold04	656484	PGA_scaffold04__37_contigs__length_41802870|656484	X	B	B	B	B	A	B	X	X	X	X	X	B	B	X	X	B	X	B	B	A	X	A	U	A	A	B	X	B	B	X	B	U	B	A	A	X	X	X	A	X	X	A	X	A
6	5.23	PGA_scaffold04	656573	PGA_scaffold04__37_contigs__length_41802870|656573	X	B	B	B	B	A	B	X	X	X	X	X	B	B	X	X	B	X	B	B	A	X	A	U	A	A	B	X	B	B	X	B	U	B	A	A	X	X	X	A	X	X	A	X	A
#N/A	#N/A	PGA_scaffold04	666433	PGA_scaffold04__37_contigs__length_41802870|666433	U	U	U	U	U	A	U	X	U	X	X	A	B	U	U	X	U	X	U	B	A	X	X	X	A	A	B	X	U	U	X	B	A	U	U	A	X	X	U	A	X	X	A	X	A
#N/A	#N/A	PGA_scaffold04	666473	PGA_scaffold04__37_contigs__length_41802870|666473	U	U	U	U	U	A	U	X	U	X	X	A	B	U	U	X	U	X	U	B	A	X	X	X	A	A	B	X	U	U	X	B	A	U	U	A	X	X	U	A	X	X	A	X	A
#N/A	#N/A	PGA_scaffold04	666507	PGA_scaffold04__37_contigs__length_41802870|666507	U	U	U	U	U	A	U	X	U	X	X	A	B	U	U	X	U	X	U	B	A	X	X	X	A	A	B	X	U	U	X	B	A	U	U	A	X	X	U	A	X	X	A	X	A
#N/A	#N/A	PGA_scaffold04	666657	PGA_scaffold04__37_contigs__length_41802870|666657	U	U	U	U	U	A	U	X	U	X	X	A	U	U	U	X	U	X	U	B	A	X	X	X	A	A	B	X	U	U	X	B	A	U	U	A	X	X	U	A	X	X	A	X	A
6	8.416	PGA_scaffold04	739845	PGA_scaffold04__37_contigs__length_41802870|739845	X	B	B	B	B	A	B	X	X	X	X	X	B	B	X	X	B	X	B	B	A	X	X	X	A	A	B	X	B	B	X	B	A	B	A	A	X	X	X	A	X	A	A	B	A
6	8.416	PGA_scaffold04	739854	PGA_scaffold04__37_contigs__length_41802870|739854	X	B	B	B	B	A	B	X	X	X	X	X	B	B	X	X	B	X	B	B	A	X	X	X	A	A	B	X	B	B	X	B	A	B	A	A	X	X	X	A	X	A	A	B	A
6	8.416	PGA_scaffold04	739866	PGA_scaffold04__37_contigs__length_41802870|739866	X	B	B	B	B	A	B	X	X	U	X	X	B	B	X	X	B	X	B	B	A	X	X	X	A	A	B	X	B	B	X	B	A	B	A	A	X	X	X	A	X	A	A	B	A
6	8.416	PGA_scaffold04	739872	PGA_scaffold04__37_contigs__length_41802870|739872	X	B	B	B	B	A	B	X	X	U	X	X	B	B	X	X	B	X	B	B	A	X	X	X	A	A	B	X	B	B	X	B	A	B	A	A	X	X	X	A	X	A	A	B	A
6	8.416	PGA_scaffold04	740073	PGA_scaffold04__37_contigs__length_41802870|740073	X	B	B	B	B	A	B	X	X	U	X	X	B	B	X	X	B	X	B	B	A	X	X	X	A	A	B	X	B	B	X	B	A	B	A	A	X	X	X	A	X	A	A	B	A
#N/A	#N/A	PGA_scaffold04	806233	PGA_scaffold04__37_contigs__length_41802870|806233	X	U	U	B	B	U	U	X	X	X	X	X	B	B	U	X	U	X	U	U	A	X	X	X	A	A	U	X	U	U	X	B	U	U	U	U	U	X	X	X	X	U	A	B	A
#N/A	#N/A	PGA_scaffold04	811429	PGA_scaffold04__37_contigs__length_41802870|811429	X	B	B	B	B	U	B	X	U	X	A	X	B	B	X	X	B	U	U	U	X	A	X	X	X	X	B	X	B	B	U	B	U	B	U	U	X	A	U	X	A	U	A	B	X
6	9.666	PGA_scaffold04	940509	PGA_scaffold04__37_contigs__length_41802870|940509	X	B	B	B	B	A	B	X	X	X	X	X	B	B	X	X	B	X	B	B	A	X	X	X	A	A	B	X	B	B	X	B	U	B	A	A	A	X	X	X	X	A	A	B	A
6	9.666	PGA_scaffold04	940512	PGA_scaffold04__37_contigs__length_41802870|940512	X	B	B	B	B	A	B	X	X	X	X	X	B	B	X	X	B	X	B	B	A	X	X	X	A	A	B	X	B	B	X	B	U	B	A	A	A	X	X	X	X	A	A	B	A
6	9.666	PGA_scaffold04	940526	PGA_scaffold04__37_contigs__length_41802870|940526	X	B	B	B	B	A	B	X	X	X	X	X	B	B	X	X	B	X	B	B	A	X	X	X	A	A	B	X	B	B	X	B	U	B	A	A	A	X	X	X	X	A	A	B	A
#N/A	#N/A	PGA_scaffold04	971063	PGA_scaffold04__37_contigs__length_41802870|971063	X	B	B	B	B	U	U	X	X	X	U	X	B	B	U	X	B	X	B	B	A	X	U	X	A	U	U	X	U	U	X	U	U	U	U	A	A	X	X	X	X	A	U	B	U
#N/A	#N/A	PGA_scaffold04	1098301	PGA_scaffold04__37_contigs__length_41802870|1098301	X	U	B	U	U	A	U	B	X	U	X	X	B	U	X	U	U	X	X	B	A	X	X	U	X	A	U	X	U	U	X	B	X	U	U	U	U	X	X	X	X	U	A	B	A
#N/A	#N/A	PGA_scaffold04	1098702	PGA_scaffold04__37_contigs__length_41802870|1098702	X	U	B	U	U	A	U	B	X	U	X	X	B	U	X	U	U	X	X	B	A	X	X	U	X	A	U	X	U	U	X	B	X	U	U	U	U	X	X	X	X	U	A	B	A
6	12.624	PGA_scaffold04	1141318	PGA_scaffold04__37_contigs__length_41802870|1141318	X	B	B	B	B	U	U	B	X	X	X	X	B	B	U	X	B	X	X	B	A	X	U	X	X	A	B	X	B	B	X	B	X	B	U	U	U	X	X	X	X	A	A	B	U
6	12.624	PGA_scaffold04	1141321	PGA_scaffold04__37_contigs__length_41802870|1141321	X	B	B	B	B	U	U	B	X	X	X	X	B	B	U	X	B	X	X	B	A	X	U	X	X	A	B	X	B	B	X	B	X	B	U	U	U	X	X	X	X	A	A	B	U
6	12.624	PGA_scaffold04	1141365	PGA_scaffold04__37_contigs__length_41802870|1141365	X	B	B	B	B	U	U	B	X	X	X	X	B	B	U	X	B	X	X	B	A	X	U	X	X	A	B	X	B	B	X	B	X	B	U	U	U	X	X	X	X	A	A	B	U
#N/A	#N/A	PGA_scaffold04	1200345	PGA_scaffold04__37_contigs__length_41802870|1200345	U	U	B	B	U	A	U	U	X	U	U	U	B	B	X	U	B	X	X	B	A	U	X	X	X	A	B	X	B	U	X	X	X	B	A	U	U	U	U	X	X	A	A	U	A
#N/A	#N/A	PGA_scaffold04	1200758	PGA_scaffold04__37_contigs__length_41802870|1200758	U	B	B	B	U	A	U	U	X	U	U	U	B	B	X	U	B	X	X	B	A	U	X	X	X	U	B	U	B	U	X	X	X	B	A	U	U	U	U	X	X	A	A	U	A
#N/A	#N/A	PGA_scaffold04	1200796	PGA_scaffold04__37_contigs__length_41802870|1200796	U	U	B	B	U	A	U	U	X	U	U	U	B	B	X	U	B	X	X	B	A	U	X	X	X	U	B	U	B	U	X	X	X	B	A	U	U	U	U	X	X	A	A	U	A
#N/A	#N/A	PGA_scaffold04	1200799	PGA_scaffold04__37_contigs__length_41802870|1200799	U	B	B	B	U	A	U	U	X	U	U	U	B	B	X	U	B	X	U	B	A	U	X	X	X	U	B	U	B	U	X	X	X	B	A	U	U	U	U	X	X	U	A	U	A
#N/A	#N/A	PGA_scaffold04	1200800	PGA_scaffold04__37_contigs__length_41802870|1200800	U	U	B	B	U	A	U	U	X	U	U	U	B	B	X	U	B	X	X	B	A	U	X	X	X	U	B	U	B	U	X	X	X	B	A	U	U	U	U	X	X	A	A	U	A
6	14.671	PGA_scaffold04	1269587	PGA_scaffold04__37_contigs__length_41802870|1269587	X	B	B	B	B	A	U	B	X	A	X	X	B	B	X	X	B	X	X	B	A	X	X	X	X	A	B	X	B	B	U	X	X	B	A	A	A	X	X	X	X	A	A	B	A
6	14.671	PGA_scaffold04	1269694	PGA_scaffold04__37_contigs__length_41802870|1269694	X	B	B	B	B	A	U	B	X	A	X	X	B	B	X	X	B	X	X	B	A	X	X	X	X	A	B	X	B	B	U	X	X	B	A	A	A	X	X	X	X	A	A	B	A
6	14.671	PGA_scaffold04	1269697	PGA_scaffold04__37_contigs__length_41802870|1269697	X	B	B	B	B	A	U	B	X	A	X	X	B	B	X	X	B	X	X	B	A	X	X	X	X	A	B	X	B	B	U	X	X	B	A	A	A	X	X	X	X	A	A	B	A
6	14.671	PGA_scaffold04	1269715	PGA_scaffold04__37_contigs__length_41802870|1269715	X	B	B	B	B	A	U	B	X	A	X	X	B	B	X	X	B	X	X	B	A	X	X	X	X	A	B	X	B	B	U	X	X	B	A	A	A	X	X	X	X	A	A	B	A
6	15.921	PGA_scaffold04	1302998	PGA_scaffold04__37_contigs__length_41802870|1302998	X	B	X	B	B	A	B	B	X	A	X	X	B	B	X	X	B	X	X	B	A	X	X	X	X	A	B	U	B	B	X	X	X	B	U	A	A	X	X	X	X	U	A	B	A
6	19.564	PGA_scaffold04	1479873	PGA_scaffold04__37_contigs__length_41802870|1479873	X	U	X	U	B	A	U	B	X	A	X	X	B	U	X	X	B	X	X	B	A	X	X	X	X	A	U	X	U	B	X	X	X	U	A	U	A	X	X	X	X	U	A	B	A
6	19.564	PGA_scaffold04	1480102	PGA_scaffold04__37_contigs__length_41802870|1480102	X	U	X	B	B	A	U	B	X	A	X	X	B	U	X	X	B	X	X	B	A	X	X	X	X	A	U	X	B	B	X	X	U	B	A	U	A	X	X	X	X	U	A	B	A
6	19.564	PGA_scaffold04	1480412	PGA_scaffold04__37_contigs__length_41802870|1480412	X	U	X	U	B	A	U	B	X	U	U	X	B	B	X	X	B	X	X	B	A	X	X	X	X	A	B	X	U	B	X	X	U	B	A	U	A	X	X	X	X	A	A	B	A
#N/A	#N/A	PGA_scaffold04	1513355	PGA_scaffold04__37_contigs__length_41802870|1513355	X	B	X	U	B	U	B	U	X	U	X	X	U	B	X	U	B	X	X	U	A	X	X	X	X	A	B	X	U	B	X	X	X	B	U	U	U	X	X	X	X	U	A	B	A
#N/A	#N/A	PGA_scaffold04	1513373	PGA_scaffold04__37_contigs__length_41802870|1513373	X	B	X	U	B	U	B	U	X	U	X	X	U	B	X	U	B	X	X	U	A	X	X	X	X	A	B	X	U	B	X	X	X	B	U	U	U	X	X	X	X	U	A	B	A
6	19.564	PGA_scaffold04	1525460	PGA_scaffold04__37_contigs__length_41802870|1525460	X	U	X	B	B	A	U	U	X	A	U	X	B	B	X	X	B	X	U	U	A	X	X	X	X	A	U	X	X	U	X	U	X	B	A	A	A	X	X	U	X	A	A	U	A
6	19.564	PGA_scaffold04	1525461	PGA_scaffold04__37_contigs__length_41802870|1525461	X	U	X	B	B	A	U	U	X	A	X	X	B	B	X	X	B	X	U	U	A	X	X	X	X	A	U	X	X	U	X	U	X	B	A	A	A	X	X	U	X	A	A	U	A
6	19.564	PGA_scaffold04	1525507	PGA_scaffold04__37_contigs__length_41802870|1525507	X	U	X	B	B	A	U	U	X	A	U	X	B	B	X	X	B	X	U	U	A	X	X	X	X	A	U	X	X	U	X	U	X	B	A	A	A	X	X	U	X	A	A	U	A
#N/A	#N/A	PGA_scaffold04	1525557	PGA_scaffold04__37_contigs__length_41802870|1525557	X	U	X	B	B	A	U	U	X	A	U	X	B	B	X	X	B	X	U	U	A	X	X	X	X	A	U	X	U	U	X	U	X	B	A	A	A	X	X	U	X	A	A	U	A
6	21.382	PGA_scaffold04	1556166	PGA_scaffold04__37_contigs__length_41802870|1556166	X	B	U	X	B	U	U	U	X	U	U	X	B	B	X	X	U	X	X	B	A	X	X	X	X	A	B	X	X	U	X	X	X	U	A	A	A	X	X	X	X	A	A	B	A
6	21.382	PGA_scaffold04	1556167	PGA_scaffold04__37_contigs__length_41802870|1556167	X	B	U	X	B	U	U	U	X	U	U	X	B	B	X	X	U	X	X	B	A	X	X	X	X	A	B	X	X	U	X	X	X	U	A	A	A	X	X	X	X	A	A	B	A
6	21.382	PGA_scaffold04	1556168	PGA_scaffold04__37_contigs__length_41802870|1556168	X	B	U	X	B	U	U	U	X	U	U	X	B	B	X	X	U	X	X	B	A	X	X	X	X	A	B	X	X	U	X	X	X	U	A	A	A	X	X	X	X	A	A	B	A
6	21.382	PGA_scaffold04	1556170	PGA_scaffold04__37_contigs__length_41802870|1556170	X	B	U	X	B	U	U	U	X	U	U	X	B	B	X	X	U	X	X	B	A	X	X	X	X	A	B	X	X	U	X	X	X	U	A	A	A	X	X	X	X	A	A	B	A
6	21.382	PGA_scaffold04	1637899	PGA_scaffold04__37_contigs__length_41802870|1637899	X	B	A	X	B	A	U	B	X	A	A	X	B	B	U	X	B	X	X	B	A	U	X	X	X	A	B	X	X	B	X	X	X	B	A	U	A	X	X	X	X	A	A	B	A
6	21.382	PGA_scaffold04	1637954	PGA_scaffold04__37_contigs__length_41802870|1637954	X	B	A	X	B	A	U	B	X	A	A	X	B	B	U	X	B	X	X	B	A	U	X	X	X	A	B	X	X	B	X	X	X	B	A	U	A	X	X	X	X	A	A	B	A
6	21.382	PGA_scaffold04	1689999	PGA_scaffold04__37_contigs__length_41802870|1689999	X	B	A	X	B	A	U	B	X	U	U	X	B	B	X	X	B	X	X	B	A	X	X	X	X	A	B	X	X	B	X	X	X	B	A	U	A	X	X	X	X	A	A	B	A
6	21.382	PGA_scaffold04	1736535	PGA_scaffold04__37_contigs__length_41802870|1736535	X	B	A	X	B	A	B	B	X	U	A	X	B	B	X	X	B	X	X	B	A	X	X	X	X	A	B	X	U	B	X	X	U	B	U	U	U	X	X	X	X	U	A	B	A
6	21.382	PGA_scaffold04	1760728	PGA_scaffold04__37_contigs__length_41802870|1760728	X	B	A	X	B	A	B	B	X	A	A	X	B	U	U	X	B	X	U	B	A	X	X	X	X	A	B	U	X	B	X	X	U	U	A	A	A	X	X	U	X	U	A	B	A
6	21.382	PGA_scaffold04	1760741	PGA_scaffold04__37_contigs__length_41802870|1760741	X	B	A	X	B	A	B	B	X	U	A	X	B	U	U	X	B	X	U	B	A	X	X	X	X	A	B	U	X	B	X	X	U	U	A	A	A	X	X	X	X	U	A	B	A
6	21.382	PGA_scaffold04	1760772	PGA_scaffold04__37_contigs__length_41802870|1760772	X	B	A	X	B	A	B	B	X	U	A	X	B	U	U	X	B	X	U	B	A	X	X	X	X	A	B	U	X	B	X	X	U	U	A	A	A	X	X	X	X	U	A	B	A
6	21.382	PGA_scaffold04	1760778	PGA_scaffold04__37_contigs__length_41802870|1760778	X	B	A	X	B	A	B	B	X	U	A	X	B	U	U	X	B	X	U	B	A	X	X	X	X	A	B	U	X	B	X	X	U	U	A	A	A	X	X	X	X	U	A	B	A
6	21.382	PGA_scaffold04	1760788	PGA_scaffold04__37_contigs__length_41802870|1760788	X	B	A	X	B	A	B	B	X	U	A	X	B	U	U	X	B	X	U	B	A	X	X	X	X	A	B	U	X	B	X	X	U	U	A	A	A	X	X	X	X	U	A	B	A
6	21.382	PGA_scaffold04	1760795	PGA_scaffold04__37_contigs__length_41802870|1760795	X	B	A	X	B	A	B	B	X	U	A	X	B	U	U	X	B	X	U	B	A	X	X	X	X	A	B	U	X	B	X	X	U	U	A	A	A	X	X	X	X	U	A	B	A
6	21.382	PGA_scaffold04	1760805	PGA_scaffold04__37_contigs__length_41802870|1760805	X	B	A	X	B	A	B	B	X	U	A	X	B	U	U	X	B	X	U	B	A	X	X	X	X	A	B	U	X	B	X	X	U	U	A	A	A	X	X	X	X	U	A	B	A
6	21.382	PGA_scaffold04	1765873	PGA_scaffold04__37_contigs__length_41802870|1765873	X	B	A	X	B	A	B	B	X	A	A	X	B	B	X	X	B	X	X	B	A	X	X	X	X	A	B	X	X	B	X	X	X	B	A	A	A	X	X	X	X	A	A	B	A
6	21.382	PGA_scaffold04	1799822	PGA_scaffold04__37_contigs__length_41802870|1799822	X	B	A	X	B	A	U	U	X	A	A	X	B	B	U	X	B	X	X	B	A	X	X	X	X	A	U	X	X	B	X	X	X	U	A	A	A	X	X	X	X	A	A	B	A
6	21.382	PGA_scaffold04	1799831	PGA_scaffold04__37_contigs__length_41802870|1799831	X	B	A	X	B	A	U	U	X	U	A	X	B	B	U	X	B	X	X	B	A	X	X	X	X	A	U	X	X	B	X	X	X	U	U	A	A	X	X	X	X	A	A	B	A
6	20.473	PGA_scaffold04	1875340	PGA_scaffold04__37_contigs__length_41802870|1875340	X	U	U	X	U	A	B	U	X	A	A	X	B	U	X	X	B	X	X	U	A	X	X	X	X	U	U	X	X	B	X	X	X	U	U	A	A	X	X	X	X	A	A	B	U
6	22.367	PGA_scaffold04	1947146	PGA_scaffold04__37_contigs__length_41802870|1947146	X	U	A	X	B	A	B	U	X	A	A	X	B	B	U	X	B	X	U	B	A	X	U	X	X	A	U	X	X	U	X	X	U	X	A	A	U	X	X	X	X	A	A	B	A
6	22.367	PGA_scaffold04	1947155	PGA_scaffold04__37_contigs__length_41802870|1947155	X	U	A	X	B	A	B	U	X	A	A	X	B	B	X	X	B	X	U	B	A	X	U	X	X	A	B	X	X	U	X	X	U	X	A	A	U	X	X	X	X	A	A	B	U
6	22.367	PGA_scaffold04	1947530	PGA_scaffold04__37_contigs__length_41802870|1947530	X	U	A	X	B	A	B	U	X	A	A	X	B	B	U	X	B	X	U	B	A	X	U	X	X	A	U	X	X	U	U	X	U	X	A	A	U	X	X	X	X	A	A	B	A
6	22.367	PGA_scaffold04	1947540	PGA_scaffold04__37_contigs__length_41802870|1947540	X	U	A	X	B	A	B	U	X	A	A	X	B	B	X	X	B	X	U	B	A	X	U	X	X	A	U	X	X	U	X	X	U	X	A	A	U	X	X	X	X	A	A	B	A
6	22.367	PGA_scaffold04	1947557	PGA_scaffold04__37_contigs__length_41802870|1947557	X	U	A	X	B	A	B	U	X	A	A	X	B	B	X	X	B	X	U	B	A	X	U	X	X	A	U	X	X	U	X	X	U	X	A	A	U	X	X	X	X	A	A	B	U
6	22.367	PGA_scaffold04	1947563	PGA_scaffold04__37_contigs__length_41802870|1947563	X	U	A	X	B	A	B	U	X	A	A	X	B	B	X	X	B	X	U	B	A	X	U	X	X	A	U	X	X	U	U	X	U	X	A	A	U	X	X	X	X	A	A	B	A
6	22.367	PGA_scaffold04	1947571	PGA_scaffold04__37_contigs__length_41802870|1947571	X	U	A	X	B	A	B	U	X	A	A	X	B	B	X	X	B	X	U	B	A	X	U	X	X	A	B	X	X	U	X	X	U	X	A	A	U	X	X	X	X	A	A	B	A
#N/A	#N/A	PGA_scaffold04	2241496	PGA_scaffold04__37_contigs__length_41802870|2241496	X	B	U	X	U	A	U	B	X	U	A	X	B	U	X	X	B	X	X	U	A	X	X	X	X	A	B	X	U	U	X	X	X	X	U	U	U	X	U	X	X	A	A	B	A
6	25.896	PGA_scaffold04	2334679	PGA_scaffold04__37_contigs__length_41802870|2334679	B	B	A	X	B	A	B	B	X	A	A	X	B	B	X	X	B	X	X	B	A	X	X	X	X	A	B	X	A	B	X	X	X	X	A	A	A	X	B	X	X	A	A	B	A
6	31.487	PGA_scaffold04	2599723	PGA_scaffold04__37_contigs__length_41802870|2599723	B	B	A	U	B	X	B	B	X	U	A	X	B	B	X	X	B	X	X	B	A	B	X	U	X	A	B	A	A	B	X	X	U	A	U	A	A	X	X	X	X	A	X	B	A
6	31.487	PGA_scaffold04	2599866	PGA_scaffold04__37_contigs__length_41802870|2599866	B	B	A	U	B	X	B	B	X	U	A	X	B	B	X	X	B	X	X	B	A	B	X	X	X	A	B	A	A	B	X	X	U	A	U	A	A	X	X	X	X	A	X	B	A
6	31.487	PGA_scaffold04	2599867	PGA_scaffold04__37_contigs__length_41802870|2599867	B	B	A	U	B	X	B	B	X	U	A	X	B	B	X	X	B	X	X	B	A	B	X	X	X	A	B	A	A	B	X	X	U	A	U	A	A	X	X	X	X	A	X	B	A
6	31.487	PGA_scaffold04	2599877	PGA_scaffold04__37_contigs__length_41802870|2599877	B	B	A	U	B	X	B	B	X	U	A	X	B	B	X	X	B	X	X	B	A	B	X	X	X	A	B	A	A	B	X	X	U	A	U	A	A	X	X	X	X	A	X	B	A
6	31.487	PGA_scaffold04	2599898	PGA_scaffold04__37_contigs__length_41802870|2599898	B	B	A	U	B	X	B	B	X	U	A	X	B	B	X	X	B	X	X	B	A	B	X	X	X	A	B	A	A	B	X	X	U	A	U	A	A	X	X	X	X	A	X	B	A
6	31.487	PGA_scaffold04	2599915	PGA_scaffold04__37_contigs__length_41802870|2599915	B	B	A	U	B	X	B	B	X	U	A	X	B	B	X	X	B	X	X	B	A	B	X	X	X	A	B	A	A	B	X	X	U	A	U	A	A	X	X	X	X	A	X	B	A
6	33.42	PGA_scaffold04	2689879	PGA_scaffold04__37_contigs__length_41802870|2689879	B	B	A	X	B	X	B	B	X	A	A	X	B	B	X	A	X	X	X	X	A	B	X	X	X	A	B	A	A	B	X	X	X	A	A	A	A	X	X	X	X	A	X	B	A
6	33.42	PGA_scaffold04	2689887	PGA_scaffold04__37_contigs__length_41802870|2689887	B	B	A	X	B	X	B	B	X	A	A	X	B	B	X	A	X	X	X	X	A	B	X	X	X	A	B	A	A	B	X	X	X	A	A	A	A	X	X	X	X	A	X	B	A
#N/A	#N/A	PGA_scaffold04	2694247	PGA_scaffold04__37_contigs__length_41802870|2694247	B	U	A	X	B	X	U	U	X	U	U	X	U	B	X	U	X	X	X	X	A	U	X	X	X	A	U	U	U	U	X	U	X	U	U	U	U	X	X	X	X	A	X	B	A
#N/A	#N/A	PGA_scaffold04	2694253	PGA_scaffold04__37_contigs__length_41802870|2694253	B	U	A	X	B	X	U	U	X	U	U	X	U	B	X	U	X	X	X	X	A	U	X	X	X	A	U	U	U	U	X	U	X	U	U	U	U	X	X	X	X	A	X	B	A
6	37.063	PGA_scaffold04	3164622	PGA_scaffold04__37_contigs__length_41802870|3164622	X	B	A	X	B	X	B	U	X	U	A	X	B	B	X	A	X	X	X	X	A	U	X	U	X	A	U	U	U	B	U	X	U	A	U	U	X	X	X	X	X	A	X	B	X
6	37.063	PGA_scaffold04	3436771	PGA_scaffold04__37_contigs__length_41802870|3436771	X	B	A	U	B	X	B	B	X	U	A	X	B	B	X	A	X	X	X	X	A	B	X	X	X	A	B	A	A	U	B	X	X	U	A	A	X	X	X	X	X	A	X	B	X
6	39.337	PGA_scaffold04	3516516	PGA_scaffold04__37_contigs__length_41802870|3516516	X	B	A	X	B	X	B	B	X	U	A	X	B	B	X	A	X	B	X	X	A	B	X	X	X	A	B	A	A	U	B	X	X	A	A	A	X	X	X	X	U	A	X	B	X
6	39.337	PGA_scaffold04	3516519	PGA_scaffold04__37_contigs__length_41802870|3516519	X	B	A	X	B	X	B	B	X	U	A	X	B	B	X	A	X	B	X	X	A	B	X	X	X	A	B	A	A	U	B	X	X	A	A	A	X	X	X	X	U	A	X	B	X
6	39.337	PGA_scaffold04	3516521	PGA_scaffold04__37_contigs__length_41802870|3516521	X	B	A	X	B	X	B	B	X	U	A	X	B	B	X	A	X	B	X	X	A	B	X	X	X	A	B	A	A	U	B	X	X	A	A	U	X	X	X	X	U	A	X	B	X
6	39.337	PGA_scaffold04	3516645	PGA_scaffold04__37_contigs__length_41802870|3516645	X	B	A	X	B	X	B	B	X	U	A	X	B	B	X	A	X	B	X	X	A	B	X	X	X	A	B	A	A	U	B	X	X	A	A	A	X	X	X	X	U	A	X	B	X
6	40.701	PGA_scaffold04	3662738	PGA_scaffold04__37_contigs__length_41802870|3662738	X	U	U	X	B	X	U	U	X	A	A	U	B	B	X	A	X	B	X	X	A	B	X	X	U	A	B	A	A	B	B	X	X	A	U	U	X	U	X	X	X	A	X	B	B
6	40.701	PGA_scaffold04	3662772	PGA_scaffold04__37_contigs__length_41802870|3662772	X	U	U	X	B	X	U	U	X	A	A	U	B	B	X	A	X	B	X	X	A	U	X	X	U	A	B	A	A	B	B	X	X	A	U	U	X	U	X	X	X	A	X	B	B
6	41.383	PGA_scaffold04	3677332	PGA_scaffold04__37_contigs__length_41802870|3677332	X	U	A	X	B	X	B	U	X	A	A	X	B	B	X	A	X	B	X	X	A	B	X	X	X	A	U	A	A	B	B	X	X	A	X	U	X	X	X	X	X	A	X	B	B
6	41.383	PGA_scaffold04	3677384	PGA_scaffold04__37_contigs__length_41802870|3677384	X	U	A	X	B	X	B	U	X	A	A	X	B	B	X	A	X	B	X	X	A	B	X	X	X	A	U	A	A	B	B	X	X	A	X	U	X	X	X	X	X	A	X	B	B
#N/A	#N/A	PGA_scaffold04	3697848	PGA_scaffold04__37_contigs__length_41802870|3697848	U	B	U	X	U	X	B	U	U	U	A	U	B	B	X	A	X	B	X	X	A	U	X	X	X	A	B	A	A	U	U	X	X	A	X	U	U	X	U	X	X	A	X	B	B
#N/A	#N/A	PGA_scaffold04	3769244	PGA_scaffold04__37_contigs__length_41802870|3769244	X	U	A	U	B	X	U	B	X	U	U	U	U	B	U	A	U	B	X	U	A	U	X	X	X	A	U	U	A	B	U	X	U	A	U	U	X	X	U	U	X	U	X	U	B
#N/A	#N/A	PGA_scaffold04	3769255	PGA_scaffold04__37_contigs__length_41802870|3769255	X	U	A	U	B	X	U	B	X	U	U	U	U	B	X	A	U	B	X	U	A	U	X	X	X	A	U	U	A	B	U	X	U	A	U	U	X	X	U	U	X	U	X	U	B
#N/A	#N/A	PGA_scaffold04	3769331	PGA_scaffold04__37_contigs__length_41802870|3769331	X	U	A	U	B	X	U	B	X	U	U	U	U	B	X	A	U	B	X	U	A	U	X	X	X	A	U	U	A	B	U	X	U	A	U	U	X	X	U	U	X	U	X	U	B
6	44.797	PGA_scaffold04	4199829	PGA_scaffold04__37_contigs__length_41802870|4199829	X	B	A	X	B	X	B	U	X	A	A	U	B	U	X	A	X	X	U	X	A	B	X	X	A	A	U	U	A	B	B	X	X	A	X	A	X	X	U	X	X	A	X	B	B
6	44.797	PGA_scaffold04	4199847	PGA_scaffold04__37_contigs__length_41802870|4199847	X	B	A	X	B	X	B	U	X	A	A	U	B	B	X	A	X	X	U	X	A	B	X	X	A	A	U	U	A	B	B	X	X	A	X	A	X	X	U	X	X	A	X	B	B
6	44.797	PGA_scaffold04	4199863	PGA_scaffold04__37_contigs__length_41802870|4199863	X	B	A	X	B	X	B	U	X	A	A	U	B	B	X	A	X	X	U	X	A	B	X	X	A	A	U	U	A	B	B	X	X	A	X	A	X	X	U	X	X	A	X	B	B
6	46.73	PGA_scaffold04	4317144	PGA_scaffold04__37_contigs__length_41802870|4317144	X	B	A	X	B	X	B	B	X	U	A	X	B	B	X	A	X	X	X	X	A	B	X	X	A	A	B	A	A	B	B	X	X	A	X	A	X	X	X	X	X	A	X	B	B
6	46.73	PGA_scaffold04	4317208	PGA_scaffold04__37_contigs__length_41802870|4317208	X	B	A	X	B	X	B	B	X	U	A	X	B	B	X	A	X	X	X	X	A	B	X	X	A	A	B	A	A	B	B	X	X	A	X	A	X	X	X	X	X	A	X	B	B
6	46.73	PGA_scaffold04	4317215	PGA_scaffold04__37_contigs__length_41802870|4317215	X	B	A	X	B	X	B	B	X	U	A	X	B	B	X	A	X	X	X	X	A	B	X	X	A	A	B	A	A	B	B	X	X	A	X	A	X	X	X	X	X	A	X	B	B
6	46.73	PGA_scaffold04	4317223	PGA_scaffold04__37_contigs__length_41802870|4317223	X	B	A	X	B	X	B	B	X	U	A	X	B	B	X	A	X	X	X	X	A	B	X	X	A	A	B	A	A	B	B	X	X	A	X	A	X	X	X	X	X	A	X	B	B
#N/A	#N/A	PGA_scaffold04	4331235	PGA_scaffold04__37_contigs__length_41802870|4331235	X	B	U	X	U	U	U	B	X	U	U	X	B	U	X	A	X	X	X	U	A	U	X	X	A	A	U	A	A	U	U	U	X	U	X	A	X	X	X	X	X	U	X	B	B
6	47.98	PGA_scaffold04	4470385	PGA_scaffold04__37_contigs__length_41802870|4470385	X	B	A	X	B	X	B	U	X	A	A	X	B	B	X	A	X	X	X	X	A	B	X	A	A	A	U	A	A	B	B	X	U	A	X	A	X	X	X	X	X	A	X	B	B
6	47.98	PGA_scaffold04	4470489	PGA_scaffold04__37_contigs__length_41802870|4470489	X	B	A	X	B	X	B	U	X	A	A	X	B	B	X	A	X	X	X	X	A	B	X	A	A	A	U	A	A	B	B	X	U	A	X	A	X	X	X	X	X	A	X	B	B
6	51.966	PGA_scaffold04	4731774	PGA_scaffold04__37_contigs__length_41802870|4731774	X	B	A	X	B	X	B	B	X	U	A	X	B	B	X	A	X	X	X	X	A	B	X	A	A	A	B	A	A	X	B	A	X	A	X	A	X	X	X	X	X	X	X	B	B
6	51.966	PGA_scaffold04	4731812	PGA_scaffold04__37_contigs__length_41802870|4731812	X	B	A	U	B	X	B	B	X	U	A	X	B	B	X	A	X	X	X	X	A	B	X	A	A	A	B	A	A	U	B	A	X	A	X	A	X	X	X	U	X	X	X	B	B
6	55.266	PGA_scaffold04	5167811	PGA_scaffold04__37_contigs__length_41802870|5167811	X	B	A	X	B	X	B	U	X	X	A	X	B	B	X	A	X	X	X	X	A	B	X	A	A	X	B	U	U	X	B	A	U	A	X	A	X	X	X	X	X	B	X	B	B
6	55.266	PGA_scaffold04	5167924	PGA_scaffold04__37_contigs__length_41802870|5167924	X	B	A	X	B	X	B	U	X	X	A	X	B	B	X	A	X	X	X	X	A	B	X	A	A	X	B	U	U	X	B	A	U	A	X	A	X	X	X	X	X	B	X	B	B
6	55.266	PGA_scaffold04	5167958	PGA_scaffold04__37_contigs__length_41802870|5167958	X	B	A	X	B	X	B	U	X	X	A	X	B	B	X	A	X	X	X	X	A	B	X	A	A	X	B	U	U	X	B	A	U	A	X	A	X	X	X	X	X	B	X	B	B
6	55.266	PGA_scaffold04	5176354	PGA_scaffold04__37_contigs__length_41802870|5176354	X	B	A	X	B	X	B	B	X	X	A	X	B	B	U	A	X	X	X	X	A	B	X	A	A	X	B	A	A	X	B	A	X	A	X	A	X	X	X	X	X	B	X	B	B
6	55.266	PGA_scaffold04	5176411	PGA_scaffold04__37_contigs__length_41802870|5176411	X	B	A	X	B	X	B	B	X	X	A	X	B	B	U	A	X	X	X	X	A	B	X	A	A	X	B	A	A	X	B	A	X	A	X	A	X	X	X	X	X	B	X	B	B
6	55.266	PGA_scaffold04	5176417	PGA_scaffold04__37_contigs__length_41802870|5176417	X	B	A	X	B	X	B	B	X	X	A	X	B	B	U	A	X	X	X	X	A	B	X	A	A	X	B	A	A	X	B	A	X	A	X	A	X	X	X	X	X	B	X	B	B
6	58.224	PGA_scaffold04	5342203	PGA_scaffold04__37_contigs__length_41802870|5342203	X	B	U	U	B	X	U	B	U	X	U	B	B	B	X	A	X	X	X	X	A	B	X	U	A	X	B	X	U	U	B	A	X	A	U	A	X	X	B	X	X	B	X	B	B
6	58.224	PGA_scaffold04	5342218	PGA_scaffold04__37_contigs__length_41802870|5342218	X	B	U	U	B	X	U	B	U	X	U	B	B	B	X	A	X	X	X	X	A	B	X	U	A	X	U	X	A	U	B	A	X	A	U	A	X	X	B	X	X	B	X	B	B
6	58.224	PGA_scaffold04	5342251	PGA_scaffold04__37_contigs__length_41802870|5342251	X	B	U	U	B	X	U	B	X	X	U	B	B	B	X	A	X	X	X	X	A	B	X	U	A	X	B	X	A	U	B	A	X	A	U	A	X	X	B	X	X	B	X	B	B
6	58.224	PGA_scaffold04	5342257	PGA_scaffold04__37_contigs__length_41802870|5342257	X	B	U	U	B	X	U	B	X	X	U	B	B	B	X	A	X	X	X	X	A	B	X	U	A	X	B	X	A	U	B	A	X	A	U	A	X	X	B	X	X	B	X	B	B
6	58.224	PGA_scaffold04	5342258	PGA_scaffold04__37_contigs__length_41802870|5342258	X	B	U	U	B	X	U	B	X	X	U	B	B	B	X	A	X	X	X	X	A	B	X	U	A	X	B	X	A	U	B	A	X	A	U	A	X	X	B	X	X	B	X	B	B
6	60.612	PGA_scaffold04	5356005	PGA_scaffold04__37_contigs__length_41802870|5356005	X	B	A	X	B	U	U	U	X	X	A	X	B	B	X	A	X	X	X	X	A	B	X	A	A	X	U	X	U	X	U	A	X	A	X	U	X	U	X	X	X	B	X	B	B
6	66.424	PGA_scaffold04	6560220	PGA_scaffold04__37_contigs__length_41802870|6560220	X	B	A	X	B	X	B	U	X	X	A	A	X	B	U	A	X	U	X	X	A	U	X	A	A	X	B	U	A	X	B	A	U	A	X	X	X	B	X	U	X	B	X	B	B
6	66.424	PGA_scaffold04	6560222	PGA_scaffold04__37_contigs__length_41802870|6560222	X	B	A	X	B	X	B	U	X	X	A	A	X	B	U	A	X	U	X	X	A	U	X	A	A	X	B	U	A	X	B	A	U	A	X	X	X	B	X	U	X	B	X	B	B
6	66.424	PGA_scaffold04	6560246	PGA_scaffold04__37_contigs__length_41802870|6560246	X	B	A	X	B	X	B	U	X	X	A	A	X	B	U	A	X	U	X	X	A	U	X	A	A	X	B	U	A	X	B	A	U	A	X	X	X	B	X	U	X	B	X	B	B
6	66.424	PGA_scaffold04	6560256	PGA_scaffold04__37_contigs__length_41802870|6560256	X	B	A	X	B	X	B	U	X	X	A	A	X	B	U	A	X	U	X	X	A	U	X	A	A	X	B	U	A	X	B	A	U	A	X	X	X	B	X	U	X	B	X	B	B
6	66.424	PGA_scaffold04	6560273	PGA_scaffold04__37_contigs__length_41802870|6560273	X	B	A	X	B	X	B	U	X	X	A	A	X	B	U	A	X	U	X	X	A	U	X	A	A	X	B	U	A	X	B	A	U	A	X	X	X	B	X	U	X	B	X	B	B
6	66.424	PGA_scaffold04	6560325	PGA_scaffold04__37_contigs__length_41802870|6560325	X	B	A	X	B	X	B	U	X	X	A	A	X	B	U	A	X	U	X	X	A	U	X	A	A	X	B	U	A	X	B	A	U	A	X	X	X	B	X	U	X	B	X	B	B
6	66.424	PGA_scaffold04	6560341	PGA_scaffold04__37_contigs__length_41802870|6560341	X	B	A	X	B	X	B	U	X	X	A	A	X	B	U	A	X	U	X	X	A	U	X	A	A	X	B	U	A	X	B	A	U	A	X	X	X	B	X	U	X	B	X	B	B
6	65.629	PGA_scaffold04	6564014	PGA_scaffold04__37_contigs__length_41802870|6564014	X	U	A	X	U	X	U	X	X	X	A	A	X	B	X	A	X	X	U	X	A	U	X	A	A	X	B	X	A	U	U	A	X	A	X	X	U	B	A	X	X	B	X	B	B
#N/A	#N/A	PGA_scaffold04	7504444	PGA_scaffold04__37_contigs__length_41802870|7504444	X	U	A	X	B	X	U	U	X	X	A	A	X	B	X	U	X	A	U	U	A	B	X	U	U	X	U	X	U	U	B	U	U	U	X	U	U	B	X	X	X	B	X	B	B
6	67.902	PGA_scaffold04	8084640	PGA_scaffold04__37_contigs__length_41802870|8084640	U	B	A	X	B	U	B	X	U	X	A	A	X	B	X	A	X	A	U	X	A	B	X	A	A	X	B	X	A	X	B	A	U	A	U	U	X	B	X	X	X	B	U	B	B
#N/A	#N/A	PGA_scaffold04	8137364	PGA_scaffold04__37_contigs__length_41802870|8137364	X	B	A	U	B	U	B	X	U	U	A	A	X	B	X	A	U	A	X	X	A	B	X	A	A	X	B	U	A	X	B	A	U	A	U	X	X	B	U	X	U	B	X	B	B
#N/A	#N/A	PGA_scaffold04	8137367	PGA_scaffold04__37_contigs__length_41802870|8137367	X	B	A	U	B	U	B	X	U	U	A	A	X	B	X	A	U	A	X	U	A	B	X	A	A	X	B	U	A	X	B	A	U	A	U	X	X	B	U	X	U	B	X	B	B
#N/A	#N/A	PGA_scaffold04	8137401	PGA_scaffold04__37_contigs__length_41802870|8137401	X	B	A	U	B	U	B	X	X	U	A	A	X	B	X	A	U	A	X	X	A	B	X	A	A	X	B	U	A	X	B	A	U	A	U	X	X	B	U	X	U	B	X	B	B
6	67.902	PGA_scaffold04	8356786	PGA_scaffold04__37_contigs__length_41802870|8356786	X	U	A	X	B	X	U	X	X	U	A	A	X	B	X	A	X	A	X	X	A	B	X	A	A	X	B	X	A	X	B	A	X	U	X	X	X	B	X	X	X	B	X	B	B
#N/A	#N/A	PGA_scaffold04	8777516	PGA_scaffold04__37_contigs__length_41802870|8777516	X	U	U	X	B	U	U	X	X	U	U	A	X	B	X	A	X	A	X	X	A	U	X	U	A	X	U	X	A	X	U	U	X	A	U	U	U	B	X	X	X	B	X	U	U
#N/A	#N/A	PGA_scaffold04	8777769	PGA_scaffold04__37_contigs__length_41802870|8777769	X	U	U	X	B	U	U	X	X	U	U	A	X	B	X	A	X	A	X	X	A	U	X	U	A	X	U	X	A	X	U	U	X	A	U	U	U	B	X	X	X	B	X	U	U
#N/A	#N/A	PGA_scaffold04	8866731	PGA_scaffold04__37_contigs__length_41802870|8866731	U	B	A	X	U	X	B	X	X	U	A	A	X	B	X	A	X	A	U	X	A	B	X	A	A	X	B	A	A	U	U	A	X	A	X	U	X	B	X	X	X	B	X	U	U
6	69.948	PGA_scaffold04	9003041	PGA_scaffold04__37_contigs__length_41802870|9003041	X	B	U	X	B	X	B	X	X	U	A	A	X	B	X	A	X	U	X	X	A	B	X	A	A	X	U	X	U	X	B	A	U	A	X	X	X	B	X	X	X	U	X	B	B
6	69.948	PGA_scaffold04	9009397	PGA_scaffold04__37_contigs__length_41802870|9009397	X	B	A	X	B	X	B	X	X	B	A	A	X	B	X	A	X	A	X	X	A	B	X	A	A	X	B	X	A	X	B	A	X	A	X	X	X	B	X	X	X	B	X	B	B
6	69.948	PGA_scaffold04	9009407	PGA_scaffold04__37_contigs__length_41802870|9009407	X	B	A	X	B	X	B	X	X	B	A	A	X	B	X	A	X	A	X	X	A	B	X	A	A	X	B	X	A	X	B	A	X	A	X	X	X	B	X	X	X	B	X	B	B
6	69.948	PGA_scaffold04	9222590	PGA_scaffold04__37_contigs__length_41802870|9222590	X	B	A	X	B	X	B	X	X	U	A	A	X	B	X	A	X	A	U	X	A	B	X	A	A	X	U	X	A	X	B	A	X	A	X	X	X	B	X	X	X	B	X	B	B
6	69.948	PGA_scaffold04	9714508	PGA_scaffold04__37_contigs__length_41802870|9714508	X	B	A	X	B	X	B	U	X	U	A	A	U	B	X	A	X	A	X	X	A	B	X	A	A	X	B	X	A	X	U	A	X	U	X	X	X	U	X	X	U	B	X	U	B
6	69.948	PGA_scaffold04	9714557	PGA_scaffold04__37_contigs__length_41802870|9714557	X	B	A	X	B	X	B	U	X	U	A	A	U	B	X	A	X	A	X	X	A	B	X	A	A	X	B	X	A	X	U	A	X	U	X	X	X	U	X	X	U	B	X	U	B
6	69.266	PGA_scaffold04	9973813	PGA_scaffold04__37_contigs__length_41802870|9973813	X	B	A	X	B	X	B	X	X	B	A	A	X	B	X	A	X	A	X	X	A	B	X	A	A	X	B	X	A	X	B	A	X	A	X	X	X	B	X	X	X	B	B	B	B
6	69.266	PGA_scaffold04	9973833	PGA_scaffold04__37_contigs__length_41802870|9973833	X	B	A	X	B	X	B	X	X	B	A	A	X	B	X	A	X	A	X	X	A	B	X	A	A	X	B	X	A	X	B	A	X	A	X	X	X	B	X	X	X	B	B	B	B
6	69.948	PGA_scaffold04	11447218	PGA_scaffold04__37_contigs__length_41802870|11447218	X	B	A	X	B	X	B	X	X	U	A	A	X	B	X	A	X	A	U	X	A	U	X	A	A	X	B	X	A	X	B	A	U	A	X	X	X	B	X	X	X	U	X	B	B
6	69.948	PGA_scaffold04	11991969	PGA_scaffold04__37_contigs__length_41802870|11991969	X	B	A	X	B	X	B	X	X	U	A	A	X	B	X	A	X	A	X	X	A	B	X	A	A	X	B	X	U	X	B	A	X	A	X	X	X	B	X	X	X	B	X	B	B
6	69.948	PGA_scaffold04	12142753	PGA_scaffold04__37_contigs__length_41802870|12142753	X	B	A	X	U	X	U	X	X	U	A	A	X	B	X	A	X	A	X	X	A	B	X	A	A	X	U	X	A	X	U	U	X	A	U	X	X	U	X	X	X	B	X	B	B
6	69.948	PGA_scaffold04	12142793	PGA_scaffold04__37_contigs__length_41802870|12142793	X	B	A	X	U	X	U	X	X	U	A	A	X	B	U	A	X	A	X	X	A	B	X	A	A	X	U	X	A	X	U	U	X	A	U	X	X	U	X	X	X	B	X	B	B
6	69.948	PGA_scaffold04	13784461	PGA_scaffold04__37_contigs__length_41802870|13784461	X	B	A	X	B	X	B	X	X	B	A	A	X	B	X	A	X	A	X	X	A	B	X	A	A	X	B	U	A	X	B	A	X	A	X	X	X	B	X	X	X	B	X	B	B
6	69.948	PGA_scaffold04	14206142	PGA_scaffold04__37_contigs__length_41802870|14206142	X	B	A	X	B	X	B	X	X	B	A	A	X	B	X	A	X	A	X	X	A	B	X	A	A	X	B	X	A	X	B	A	X	A	X	X	X	B	X	X	X	B	X	B	B
6	69.948	PGA_scaffold04	15874652	PGA_scaffold04__37_contigs__length_41802870|15874652	X	B	A	X	B	X	B	X	X	B	A	A	X	B	X	A	X	A	X	X	A	B	X	A	A	X	B	X	A	X	B	A	X	A	X	X	X	B	X	X	X	B	X	B	B
6	69.948	PGA_scaffold04	16000135	PGA_scaffold04__37_contigs__length_41802870|16000135	X	B	A	X	B	X	B	X	X	B	A	A	X	B	X	A	X	A	X	X	A	B	X	A	A	X	B	X	A	X	B	A	X	A	X	X	X	B	X	X	X	B	X	B	B
6	69.948	PGA_scaffold04	16000153	PGA_scaffold04__37_contigs__length_41802870|16000153	X	B	A	X	B	X	B	X	X	B	A	A	X	B	X	A	X	A	X	X	A	B	X	A	A	X	B	X	A	X	B	A	X	A	X	X	X	B	X	X	X	B	X	B	B
6	69.948	PGA_scaffold04	21267799	PGA_scaffold04__37_contigs__length_41802870|21267799	U	B	U	X	B	X	B	X	X	U	A	U	X	B	X	A	X	A	U	U	U	B	X	U	A	X	B	X	U	U	B	A	U	A	X	X	X	B	U	X	X	B	X	B	B
6	69.948	PGA_scaffold04	22395899	PGA_scaffold04__37_contigs__length_41802870|22395899	X	B	A	X	B	X	B	X	X	B	A	A	X	B	X	A	X	A	X	X	A	B	X	A	A	X	B	X	A	X	B	A	X	A	X	X	X	B	X	X	X	B	X	B	B
6	69.948	PGA_scaffold04	22395915	PGA_scaffold04__37_contigs__length_41802870|22395915	X	B	A	X	B	X	B	X	X	B	A	A	X	B	X	A	X	A	X	X	A	B	X	A	A	X	B	X	A	X	B	A	X	A	X	X	X	B	X	X	X	B	X	B	B
6	69.948	PGA_scaffold04	24754796	PGA_scaffold04__37_contigs__length_41802870|24754796	X	B	A	X	B	X	B	X	X	B	A	A	X	B	X	A	X	A	X	X	A	B	X	A	A	X	B	X	A	X	B	A	U	U	X	X	X	B	X	X	X	B	X	B	B
6	69.948	PGA_scaffold04	26399117	PGA_scaffold04__37_contigs__length_41802870|26399117	X	B	A	X	U	X	B	X	X	B	A	A	X	B	X	A	X	A	X	X	U	B	X	A	A	X	B	X	A	X	B	A	U	A	X	X	X	B	X	X	X	B	X	B	B
#N/A	#N/A	PGA_scaffold04	26429217	PGA_scaffold04__37_contigs__length_41802870|26429217	U	U	A	X	B	U	U	X	X	U	A	A	U	B	U	A	X	A	U	U	A	U	X	A	A	U	U	X	A	U	U	U	X	A	X	U	X	U	X	U	X	U	X	B	B
6	69.948	PGA_scaffold04	26440292	PGA_scaffold04__37_contigs__length_41802870|26440292	X	B	A	X	B	X	B	X	X	B	A	A	X	B	X	A	X	A	X	X	A	B	X	A	A	X	B	X	A	X	B	A	X	A	X	X	X	B	X	X	U	B	X	B	B
6	69.948	PGA_scaffold04	27660498	PGA_scaffold04__37_contigs__length_41802870|27660498	X	B	A	X	B	X	B	X	X	B	A	A	X	B	X	A	X	A	X	X	A	B	X	A	A	X	B	X	A	X	B	A	X	A	X	X	X	B	X	X	X	B	X	B	B
6	69.948	PGA_scaffold04	28295665	PGA_scaffold04__37_contigs__length_41802870|28295665	X	B	A	X	B	X	B	X	X	B	A	A	X	B	X	A	X	A	X	X	A	B	X	A	A	X	U	X	A	X	B	A	U	A	X	X	X	B	X	X	X	B	X	B	B
6	69.948	PGA_scaffold04	28295690	PGA_scaffold04__37_contigs__length_41802870|28295690	X	B	A	X	B	X	B	X	X	B	A	A	X	B	X	A	X	A	X	X	A	B	X	A	A	X	U	X	A	X	B	A	U	A	X	X	X	B	X	X	X	B	X	B	B
6	69.948	PGA_scaffold04	30128295	PGA_scaffold04__37_contigs__length_41802870|30128295	X	B	A	X	B	X	B	X	X	B	A	A	X	B	X	A	X	A	X	X	A	B	X	A	A	X	B	X	A	X	B	A	X	A	X	X	X	B	X	X	X	B	X	B	B
#N/A	#N/A	PGA_scaffold04	30128331	PGA_scaffold04__37_contigs__length_41802870|30128331	X	B	A	X	B	X	B	X	X	B	A	A	X	B	X	U	X	A	X	X	A	B	X	A	A	X	B	X	A	X	B	A	X	A	X	X	X	B	X	X	X	U	U	U	B
6	69.948	PGA_scaffold04	30996791	PGA_scaffold04__37_contigs__length_41802870|30996791	X	B	A	X	B	X	B	X	X	B	A	A	X	B	X	A	X	A	X	X	A	B	X	A	A	X	B	X	A	X	B	A	X	A	X	X	X	B	X	X	X	B	X	B	B
6	69.948	PGA_scaffold04	30996808	PGA_scaffold04__37_contigs__length_41802870|30996808	X	B	A	X	B	X	B	X	X	B	A	A	X	B	X	A	X	A	X	X	A	B	X	A	A	X	B	X	A	X	B	A	X	A	X	X	X	B	X	X	X	B	X	B	B
6	69.948	PGA_scaffold04	30996810	PGA_scaffold04__37_contigs__length_41802870|30996810	X	B	A	X	B	X	B	X	X	B	A	A	X	B	X	A	X	A	X	X	A	B	X	A	A	X	B	X	A	X	B	A	X	A	X	X	X	B	X	X	X	B	X	B	B
6	69.948	PGA_scaffold04	30996816	PGA_scaffold04__37_contigs__length_41802870|30996816	X	B	A	X	B	X	B	X	X	B	A	A	X	B	X	A	X	A	X	X	A	B	X	A	A	X	B	X	A	X	B	A	X	A	X	X	X	B	X	X	X	B	X	B	B
#N/A	#N/A	PGA_scaffold04	33911903	PGA_scaffold04__37_contigs__length_41802870|33911903	U	B	A	U	U	X	B	U	X	B	A	A	X	U	U	A	X	A	X	X	A	U	X	A	A	X	U	X	U	U	U	A	X	A	X	X	U	B	U	X	X	B	X	B	B
6	73.819	PGA_scaffold04	35822735	PGA_scaffold04__37_contigs__length_41802870|35822735	X	X	A	X	B	X	U	X	X	U	A	A	X	B	X	A	X	A	X	X	A	B	X	U	A	U	U	X	U	X	B	A	U	A	X	X	X	B	A	X	X	U	X	U	B
6	73.819	PGA_scaffold04	35898856	PGA_scaffold04__37_contigs__length_41802870|35898856	U	X	U	X	B	X	B	X	X	U	U	U	X	B	U	A	X	A	X	X	A	B	X	A	A	X	B	X	A	U	U	A	X	A	X	X	X	B	U	X	X	B	X	B	B
#N/A	#N/A	PGA_scaffold04	35899176	PGA_scaffold04__37_contigs__length_41802870|35899176	U	X	U	X	B	X	U	X	X	U	U	U	X	U	U	A	X	A	X	X	A	U	X	A	A	X	B	X	A	U	U	A	X	A	X	X	X	B	U	X	X	B	X	B	B
6	83.059	PGA_scaffold04	38375933	PGA_scaffold04__37_contigs__length_41802870|38375933	X	X	A	X	B	B	B	X	X	B	A	A	X	X	X	X	X	A	B	X	A	B	X	A	X	X	B	X	U	A	B	A	X	X	X	X	X	X	A	X	X	X	X	B	X
#N/A	#N/A	PGA_scaffold04	38394368	PGA_scaffold04__37_contigs__length_41802870|38394368	X	X	U	X	B	B	U	X	U	U	A	U	X	X	U	X	X	U	B	U	A	U	X	A	X	X	B	X	A	U	U	A	X	X	X	U	X	X	U	X	X	X	X	B	X
#N/A	#N/A	PGA_scaffold04	38394370	PGA_scaffold04__37_contigs__length_41802870|38394370	X	X	U	X	B	B	U	X	U	U	A	U	X	X	U	X	X	U	B	U	A	U	X	A	X	X	B	X	A	U	U	A	X	X	X	U	X	X	U	X	X	X	X	B	X
#N/A	#N/A	PGA_scaffold04	38394388	PGA_scaffold04__37_contigs__length_41802870|38394388	X	X	U	X	B	B	U	X	U	U	A	U	X	X	U	X	X	U	U	U	A	U	X	A	X	X	B	X	A	U	U	A	X	X	X	U	X	X	U	X	X	X	X	B	X
#N/A	#N/A	PGA_scaffold04	38394389	PGA_scaffold04__37_contigs__length_41802870|38394389	U	X	U	X	B	B	U	X	U	U	A	U	X	X	U	X	X	U	U	U	A	U	X	A	X	X	B	X	A	U	U	A	X	X	X	U	X	X	U	X	X	X	X	B	X
#N/A	#N/A	PGA_scaffold04	38394459	PGA_scaffold04__37_contigs__length_41802870|38394459	X	X	U	X	B	B	U	X	U	U	A	U	X	X	U	X	X	U	B	U	A	U	X	A	X	X	B	X	A	U	U	A	X	X	X	U	X	X	U	X	X	X	X	B	X
6	83.059	PGA_scaffold04	38439867	PGA_scaffold04__37_contigs__length_41802870|38439867	U	X	A	X	B	B	B	X	X	B	A	A	X	X	X	X	X	A	B	X	A	B	X	A	X	X	B	X	A	A	B	A	U	X	X	X	U	X	A	X	X	X	X	B	X
6	83.059	PGA_scaffold04	38439887	PGA_scaffold04__37_contigs__length_41802870|38439887	U	X	A	X	B	B	B	X	X	B	A	A	X	X	X	X	X	A	B	X	A	B	X	A	X	X	B	X	A	A	B	A	U	X	X	X	U	X	A	X	X	X	X	B	X
6	83.059	PGA_scaffold04	38439905	PGA_scaffold04__37_contigs__length_41802870|38439905	U	X	A	X	B	B	B	X	X	B	A	A	X	X	X	X	X	A	B	X	A	B	X	A	X	X	B	X	A	A	B	A	U	X	X	X	U	X	A	X	X	X	X	B	X
6	83.059	PGA_scaffold04	38439910	PGA_scaffold04__37_contigs__length_41802870|38439910	U	X	A	X	B	B	B	X	X	B	A	A	X	X	X	X	X	A	B	X	A	B	X	A	X	X	B	X	A	A	B	A	U	X	X	X	U	X	A	X	X	X	X	B	X
6	83.059	PGA_scaffold04	38439925	PGA_scaffold04__37_contigs__length_41802870|38439925	U	X	A	X	B	B	B	X	X	B	A	A	X	X	X	X	X	A	B	X	A	B	X	A	X	X	B	X	A	A	B	A	U	X	X	X	U	X	A	X	X	X	X	B	X
6	83.059	PGA_scaffold04	38439935	PGA_scaffold04__37_contigs__length_41802870|38439935	U	X	A	X	B	B	B	X	X	B	A	A	X	X	X	X	X	A	B	X	A	B	X	A	X	X	B	X	A	A	B	A	U	X	X	X	U	X	A	X	X	X	X	B	X
6	83.059	PGA_scaffold04	38439954	PGA_scaffold04__37_contigs__length_41802870|38439954	U	X	A	X	B	B	B	X	X	B	A	A	X	X	X	X	X	A	B	X	A	B	X	A	X	X	B	X	A	A	B	A	U	X	X	X	U	X	A	X	X	X	X	B	X
#N/A	#N/A	PGA_scaffold04	38519869	PGA_scaffold04__37_contigs__length_41802870|38519869	X	X	U	X	B	U	U	X	X	U	A	U	X	X	X	X	X	A	B	X	A	B	U	A	U	X	B	U	A	X	U	A	U	X	X	X	X	U	U	X	X	U	X	U	X
#N/A	#N/A	PGA_scaffold04	38519887	PGA_scaffold04__37_contigs__length_41802870|38519887	X	X	U	X	B	U	U	X	X	U	A	U	X	X	X	X	X	A	B	X	A	B	X	A	X	X	B	U	A	X	B	A	U	X	X	X	X	U	U	X	X	U	X	B	X
6	79.987	PGA_scaffold04	39913658	PGA_scaffold04__37_contigs__length_41802870|39913658	X	X	A	X	B	X	B	X	X	B	A	A	X	X	X	X	X	A	B	X	A	B	X	A	X	X	B	X	U	X	B	A	X	A	X	X	X	X	A	X	X	X	X	B	X
6	79.987	PGA_scaffold04	39913684	PGA_scaffold04__37_contigs__length_41802870|39913684	X	X	A	X	B	X	B	X	X	B	A	A	X	X	X	X	X	A	B	X	A	B	X	A	X	X	B	X	U	X	B	A	X	A	X	X	X	X	A	X	X	X	X	B	X
6	111.25	PGA_scaffold04	40463139	PGA_scaffold04__37_contigs__length_41802870|40463139	A	X	A	X	U	B	U	A	U	X	A	A	X	X	X	B	X	A	U	U	X	U	X	X	B	A	X	X	A	U	X	U	X	U	X	X	X	X	A	X	X	X	X	B	X
6	106.132	PGA_scaffold04	40488834	PGA_scaffold04__37_contigs__length_41802870|40488834	X	X	X	X	X	B	U	A	X	X	A	A	X	X	X	U	X	U	U	U	X	U	X	X	B	A	X	X	A	A	X	U	X	B	X	X	X	X	U	U	X	X	X	B	X
6	106.132	PGA_scaffold04	40488855	PGA_scaffold04__37_contigs__length_41802870|40488855	X	X	X	X	X	B	U	A	X	X	A	A	X	X	X	U	X	U	U	U	X	U	X	X	B	A	X	X	A	A	X	U	X	B	X	X	X	X	U	U	X	X	X	B	X
6	108.064	PGA_scaffold04	40577553	PGA_scaffold04__37_contigs__length_41802870|40577553	X	X	U	X	X	B	A	U	X	X	A	A	X	X	X	B	X	A	U	A	X	U	X	X	B	A	X	X	A	A	X	A	X	U	X	X	X	X	A	X	X	X	X	B	X
6	103.971	PGA_scaffold04	40816827	PGA_scaffold04__37_contigs__length_41802870|40816827	X	X	X	X	X	U	X	A	X	U	U	A	X	X	X	X	X	A	U	U	X	U	X	X	B	A	U	X	A	A	X	U	X	B	X	U	X	X	A	U	X	X	X	B	X
6	103.971	PGA_scaffold04	40816905	PGA_scaffold04__37_contigs__length_41802870|40816905	X	X	X	X	X	U	X	A	X	U	U	A	X	X	X	X	X	A	U	U	X	U	X	X	B	A	U	X	A	A	X	U	X	B	X	U	X	X	A	U	X	X	X	B	X
6	106.132	PGA_scaffold04	41397037	PGA_scaffold04__37_contigs__length_41802870|41397037	X	X	X	X	X	B	A	A	X	X	A	A	X	X	X	X	X	A	B	A	X	B	X	X	B	A	X	X	A	A	X	A	X	B	X	X	X	X	A	X	X	X	X	B	X
6	106.7	PGA_scaffold04	41472691	PGA_scaffold04__37_contigs__length_41802870|41472691	X	X	X	X	X	B	A	A	X	X	A	A	X	X	X	B	X	A	B	A	X	B	X	X	B	A	X	X	A	A	X	A	X	B	X	X	X	X	A	X	X	X	X	B	X
6	106.7	PGA_scaffold04	41561367	PGA_scaffold04__37_contigs__length_41802870|41561367	X	X	X	X	X	B	A	U	X	X	A	A	X	X	X	B	X	A	B	A	X	B	X	X	B	A	X	X	A	A	X	A	U	B	X	X	X	X	A	X	X	X	X	B	X
6	106.7	PGA_scaffold04	41626118	PGA_scaffold04__37_contigs__length_41802870|41626118	X	X	X	X	X	B	U	A	X	X	A	A	X	X	X	B	X	U	B	U	X	U	X	X	B	A	X	X	U	A	X	U	X	B	U	X	U	X	A	X	X	X	X	B	X
6	106.7	PGA_scaffold04	41626133	PGA_scaffold04__37_contigs__length_41802870|41626133	X	X	X	X	X	B	U	A	X	X	A	A	X	X	X	B	X	U	B	U	X	U	X	X	B	A	X	X	U	A	X	U	X	B	U	X	U	X	A	X	X	X	X	B	X
6	106.7	PGA_scaffold04	41671721	PGA_scaffold04__37_contigs__length_41802870|41671721	X	X	X	X	X	B	A	A	X	X	A	A	X	X	X	B	X	A	B	A	X	B	X	X	B	A	X	X	A	A	X	A	X	B	X	X	X	X	A	X	X	X	X	B	X
6	106.7	PGA_scaffold04	41671852	PGA_scaffold04__37_contigs__length_41802870|41671852	X	X	X	X	X	B	A	A	X	X	A	A	X	X	X	B	X	A	B	A	X	B	X	X	B	A	X	X	A	A	X	A	X	B	X	X	X	X	A	X	X	X	X	B	X
6	106.7	PGA_scaffold04	41684117	PGA_scaffold04__37_contigs__length_41802870|41684117	X	X	X	X	X	B	U	U	X	X	A	A	X	U	X	B	X	A	U	A	X	U	X	X	B	A	X	X	U	U	X	A	X	B	X	U	X	X	A	X	X	U	X	B	X
20	0	PGA_scaffold05	566972	PGA_scaffold05__24_contigs__length_41348229|566972	X	A	X	X	U	X	X	X	X	X	U	U	X	X	A	X	B	X	U	U	X	U	X	X	A	X	X	U	X	A	U	A	B	X	U	B	X	X	U	B	U	B	B	A	X
#N/A	#N/A	PGA_scaffold05	734468	PGA_scaffold05__24_contigs__length_41348229|734468	U	U	B	U	B	X	X	U	X	X	A	B	X	U	U	X	B	X	B	X	A	B	X	U	A	X	X	X	U	U	U	X	U	U	X	B	U	X	B	B	X	U	B	X	X
#N/A	#N/A	PGA_scaffold05	734476	PGA_scaffold05__24_contigs__length_41348229|734476	U	U	B	U	B	X	X	U	X	X	A	B	X	U	U	X	B	X	B	X	A	B	X	U	A	X	X	X	U	U	U	X	U	U	X	B	U	X	B	B	X	U	B	X	X
#N/A	#N/A	PGA_scaffold05	734490	PGA_scaffold05__24_contigs__length_41348229|734490	U	U	B	U	B	X	X	U	X	X	A	B	X	U	U	X	B	X	B	X	A	B	X	U	A	X	X	X	U	U	U	X	U	U	X	B	U	X	B	B	X	U	B	X	X
#N/A	#N/A	PGA_scaffold05	734495	PGA_scaffold05__24_contigs__length_41348229|734495	U	U	B	U	B	X	X	U	X	X	A	B	X	U	U	X	B	X	B	X	A	B	X	U	A	X	X	X	U	U	U	X	U	U	X	B	U	U	B	B	X	U	B	X	X
#N/A	#N/A	PGA_scaffold05	734499	PGA_scaffold05__24_contigs__length_41348229|734499	U	U	B	U	B	X	X	U	X	X	A	B	X	U	U	X	B	X	B	X	A	B	X	U	A	X	X	X	U	U	U	X	U	U	X	B	U	X	B	B	X	U	B	X	X
#N/A	#N/A	PGA_scaffold05	734529	PGA_scaffold05__24_contigs__length_41348229|734529	U	U	B	U	B	X	X	U	X	X	A	B	X	X	U	X	B	X	B	X	A	B	X	U	A	X	X	X	U	U	U	X	U	U	X	B	U	X	B	B	X	U	B	X	X
20	4.673	PGA_scaffold05	892224	PGA_scaffold05__24_contigs__length_41348229|892224	X	A	X	X	B	X	U	X	X	X	A	B	X	X	A	X	B	U	B	X	A	U	X	A	A	X	U	X	U	A	X	X	X	X	X	B	X	X	X	B	X	B	B	X	X
20	4.673	PGA_scaffold05	892233	PGA_scaffold05__24_contigs__length_41348229|892233	X	A	X	X	B	X	U	X	X	X	A	B	X	X	A	X	B	U	B	X	A	U	X	A	A	X	U	X	U	A	X	X	X	X	X	B	X	X	X	B	X	B	B	X	X
20	4.673	PGA_scaffold05	914640	PGA_scaffold05__24_contigs__length_41348229|914640	X	A	X	X	B	X	U	X	X	X	A	B	X	X	U	X	B	X	U	X	A	U	X	A	A	X	B	X	X	U	X	X	U	X	X	B	U	X	X	B	X	B	B	X	X
20	7.289	PGA_scaffold05	1068562	PGA_scaffold05__24_contigs__length_41348229|1068562	X	A	X	X	B	X	X	X	X	X	A	B	X	X	A	X	B	X	B	X	A	B	X	A	X	X	B	X	U	A	A	X	X	X	X	B	X	X	X	B	X	B	B	X	X
20	7.289	PGA_scaffold05	1068679	PGA_scaffold05__24_contigs__length_41348229|1068679	X	A	X	X	B	X	X	X	X	X	A	B	X	X	A	X	B	X	B	X	A	B	X	A	X	X	B	X	U	A	A	X	X	X	X	B	X	X	X	B	X	B	B	X	X
20	9.221	PGA_scaffold05	1356383	PGA_scaffold05__24_contigs__length_41348229|1356383	X	A	X	X	B	X	U	X	X	X	A	B	X	X	A	X	B	X	U	X	A	U	X	A	X	X	B	X	B	A	A	X	X	X	X	B	X	X	U	U	X	B	B	X	X
20	9.221	PGA_scaffold05	1356465	PGA_scaffold05__24_contigs__length_41348229|1356465	X	A	X	X	B	X	U	X	X	X	A	B	X	X	A	X	B	X	U	X	A	U	X	A	X	X	B	X	B	A	A	X	X	X	X	B	X	U	U	U	X	B	B	X	X
20	9.221	PGA_scaffold05	1356634	PGA_scaffold05__24_contigs__length_41348229|1356634	X	A	X	X	B	X	U	X	X	X	A	B	X	X	A	X	B	X	B	X	A	U	X	A	X	X	B	X	B	A	A	X	U	X	X	B	X	X	X	U	X	B	B	X	X
20	9.221	PGA_scaffold05	1484893	PGA_scaffold05__24_contigs__length_41348229|1484893	X	A	X	X	B	X	B	X	X	X	A	B	X	X	A	X	B	X	B	X	A	B	X	A	X	X	B	X	B	A	A	X	X	X	X	B	X	X	X	X	X	B	B	X	X
20	19.284	PGA_scaffold05	2573579	PGA_scaffold05__24_contigs__length_41348229|2573579	X	U	X	X	B	X	B	X	X	X	A	B	X	U	U	X	B	U	B	A	A	B	X	A	X	X	B	X	B	X	U	X	U	X	X	B	X	X	X	X	X	B	B	X	B
20	19.284	PGA_scaffold05	2573796	PGA_scaffold05__24_contigs__length_41348229|2573796	X	U	X	X	B	X	B	X	X	X	A	B	X	U	U	X	B	U	B	A	A	B	X	A	X	X	B	X	B	X	U	X	U	X	X	B	X	X	X	X	X	B	B	X	U
20	22.927	PGA_scaffold05	3156005	PGA_scaffold05__24_contigs__length_41348229|3156005	X	A	X	X	B	X	U	X	X	X	A	X	X	A	A	X	B	X	B	A	A	B	B	A	X	X	U	X	B	X	X	X	X	X	X	U	X	X	X	X	X	B	X	X	B
20	22.927	PGA_scaffold05	3156026	PGA_scaffold05__24_contigs__length_41348229|3156026	X	A	X	X	B	X	U	X	X	X	A	X	X	A	A	X	B	X	B	A	A	B	B	A	X	X	X	X	B	X	X	X	X	X	X	U	X	X	X	X	X	B	X	X	B
20	22.927	PGA_scaffold05	3156060	PGA_scaffold05__24_contigs__length_41348229|3156060	X	A	X	X	B	X	U	X	X	X	A	X	X	A	A	X	B	X	B	A	A	B	B	A	X	X	X	X	B	X	X	X	X	X	X	U	X	X	X	X	X	B	X	X	B
20	23.609	PGA_scaffold05	3206933	PGA_scaffold05__24_contigs__length_41348229|3206933	X	A	U	X	B	X	B	X	X	X	A	U	X	A	A	X	B	X	B	X	A	U	B	A	X	X	X	X	B	X	X	X	X	X	X	B	U	X	U	X	X	B	X	X	B
#N/A	#N/A	PGA_scaffold05	3207010	PGA_scaffold05__24_contigs__length_41348229|3207010	X	A	U	U	B	X	B	X	U	X	A	U	X	A	A	X	B	U	B	X	A	U	B	U	X	X	X	X	B	U	U	X	X	X	X	B	U	X	U	X	X	B	X	X	B
20	23.609	PGA_scaffold05	3207046	PGA_scaffold05__24_contigs__length_41348229|3207046	X	A	U	X	B	X	B	X	X	X	A	U	X	A	A	X	B	X	B	X	A	U	B	A	X	X	X	X	B	U	X	X	X	X	X	B	U	X	U	X	X	B	X	X	B
20	23.609	PGA_scaffold05	3207047	PGA_scaffold05__24_contigs__length_41348229|3207047	X	A	U	X	B	X	B	X	X	X	A	U	X	A	A	X	B	X	U	X	A	U	B	A	X	X	X	X	B	U	X	X	X	X	X	B	U	X	U	X	X	B	X	X	B
20	23.609	PGA_scaffold05	3234478	PGA_scaffold05__24_contigs__length_41348229|3234478	X	U	X	X	B	X	B	X	X	U	A	X	X	A	A	U	B	U	B	X	A	U	B	A	X	X	X	X	B	X	X	X	X	X	X	B	X	X	X	X	X	B	X	X	B
20	23.609	PGA_scaffold05	3234502	PGA_scaffold05__24_contigs__length_41348229|3234502	X	U	X	X	B	X	B	X	X	U	A	X	X	A	A	U	B	U	B	X	A	U	B	A	X	X	X	X	B	X	U	X	X	X	X	B	X	X	X	X	X	B	X	X	B
20	23.609	PGA_scaffold05	3234520	PGA_scaffold05__24_contigs__length_41348229|3234520	X	U	X	X	B	X	B	X	X	U	A	X	X	A	A	U	B	U	B	X	A	U	B	A	X	X	X	X	B	X	X	X	X	X	X	B	X	X	X	X	X	B	X	X	B
20	23.609	PGA_scaffold05	3238749	PGA_scaffold05__24_contigs__length_41348229|3238749	X	A	X	X	B	X	B	X	X	X	A	X	X	A	A	X	B	X	B	X	A	B	B	A	X	X	X	X	B	X	U	X	X	X	X	B	U	X	X	X	X	B	X	X	B
20	23.609	PGA_scaffold05	3238755	PGA_scaffold05__24_contigs__length_41348229|3238755	X	A	X	X	B	X	B	X	X	X	A	X	X	A	A	X	B	X	B	X	A	B	B	A	X	X	X	X	B	X	U	X	X	X	X	B	U	X	X	X	X	B	X	X	B
20	23.609	PGA_scaffold05	3269395	PGA_scaffold05__24_contigs__length_41348229|3269395	X	A	X	X	B	X	B	X	X	X	A	X	X	A	A	X	B	X	B	X	A	B	B	A	X	X	X	X	B	X	X	X	U	X	X	B	X	U	X	X	X	B	X	U	B
20	23.609	PGA_scaffold05	3269409	PGA_scaffold05__24_contigs__length_41348229|3269409	X	A	X	X	B	X	B	X	X	X	A	X	X	A	A	X	B	X	B	X	A	B	B	A	X	X	X	X	B	X	X	X	U	X	X	B	X	U	X	X	X	B	X	U	B
20	23.609	PGA_scaffold05	3269431	PGA_scaffold05__24_contigs__length_41348229|3269431	X	A	X	X	B	X	B	X	X	X	A	X	X	A	A	X	B	X	B	X	A	B	B	A	X	X	X	X	B	X	X	X	U	X	X	B	X	U	X	X	X	B	X	U	B
#N/A	#N/A	PGA_scaffold05	3481683	PGA_scaffold05__24_contigs__length_41348229|3481683	X	A	X	U	B	X	U	U	X	U	A	X	X	U	U	U	B	X	B	X	A	U	B	U	X	X	U	U	U	X	U	X	U	X	X	U	X	X	X	X	X	U	X	X	B
20	26.225	PGA_scaffold05	3497730	PGA_scaffold05__24_contigs__length_41348229|3497730	X	A	X	X	B	X	B	X	X	A	A	X	X	A	A	A	B	X	U	X	A	B	B	A	X	X	X	X	B	X	X	X	X	X	X	B	X	X	X	X	X	B	X	X	B
20	26.793	PGA_scaffold05	3540095	PGA_scaffold05__24_contigs__length_41348229|3540095	X	A	X	X	B	X	U	X	X	A	A	X	X	A	A	A	B	X	B	X	A	B	B	A	X	X	X	X	B	X	X	X	X	X	X	B	X	X	X	X	X	B	X	X	B
#N/A	#N/A	PGA_scaffold05	3572201	PGA_scaffold05__24_contigs__length_41348229|3572201	X	U	X	X	B	X	U	X	X	U	A	U	X	A	U	A	B	X	B	X	A	B	B	U	X	X	U	X	U	U	X	X	X	X	U	B	U	X	B	X	X	B	X	X	B
#N/A	#N/A	PGA_scaffold05	3572462	PGA_scaffold05__24_contigs__length_41348229|3572462	U	U	X	X	B	X	U	X	X	U	A	U	X	A	U	A	B	X	B	X	A	B	B	U	X	X	U	X	U	U	X	X	X	X	U	B	U	X	B	X	X	B	X	X	B
20	28.612	PGA_scaffold05	3697160	PGA_scaffold05__24_contigs__length_41348229|3697160	X	A	X	X	B	X	B	X	X	A	A	X	X	A	A	A	B	X	B	X	A	B	B	A	X	X	X	X	U	B	X	X	X	X	X	B	X	X	X	X	X	B	X	X	B
20	28.612	PGA_scaffold05	3720866	PGA_scaffold05__24_contigs__length_41348229|3720866	X	A	X	X	B	X	B	X	X	A	A	X	X	A	A	A	B	X	B	X	A	B	B	A	X	X	X	X	B	B	X	X	X	X	X	B	X	X	X	X	X	B	X	X	B
20	29.749	PGA_scaffold05	3809236	PGA_scaffold05__24_contigs__length_41348229|3809236	X	A	X	X	B	X	B	X	X	A	A	X	X	A	A	A	B	X	B	X	A	B	B	A	B	X	X	X	B	B	X	X	X	X	X	B	X	X	X	X	X	B	X	X	B
20	29.749	PGA_scaffold05	3809433	PGA_scaffold05__24_contigs__length_41348229|3809433	X	A	X	X	B	X	B	X	X	A	A	X	X	A	A	A	B	X	B	X	A	B	B	A	B	X	X	X	B	B	X	X	X	X	X	B	X	X	X	X	X	B	X	X	B
20	32.479	PGA_scaffold05	3995136	PGA_scaffold05__24_contigs__length_41348229|3995136	X	A	U	U	B	X	B	X	X	A	A	B	X	A	U	A	B	X	X	U	A	B	B	A	B	X	X	X	B	B	X	X	X	B	U	B	X	X	U	X	X	B	X	X	B
20	32.479	PGA_scaffold05	3995146	PGA_scaffold05__24_contigs__length_41348229|3995146	X	A	U	U	B	X	B	X	X	A	A	B	X	A	U	A	B	X	X	U	A	B	B	A	B	X	X	X	B	B	X	X	X	B	U	B	X	X	U	X	X	B	X	X	B
20	32.479	PGA_scaffold05	3995181	PGA_scaffold05__24_contigs__length_41348229|3995181	X	A	U	U	B	X	B	X	X	A	A	B	X	A	U	A	B	X	X	U	A	B	B	A	B	X	X	X	B	B	X	X	X	B	U	B	U	X	U	X	X	B	X	X	B
20	35.437	PGA_scaffold05	4297953	PGA_scaffold05__24_contigs__length_41348229|4297953	X	A	U	X	B	X	B	X	X	A	A	X	X	A	A	A	B	U	A	X	A	U	B	A	B	X	X	X	B	U	X	X	X	U	X	B	X	X	U	X	X	B	X	X	B
20	35.437	PGA_scaffold05	4297954	PGA_scaffold05__24_contigs__length_41348229|4297954	X	A	U	X	B	X	B	X	X	A	A	X	X	A	A	A	B	U	A	X	A	U	B	A	B	X	X	X	B	U	U	X	X	U	X	B	X	X	U	X	X	B	X	X	B
20	44.601	PGA_scaffold05	5584229	PGA_scaffold05__24_contigs__length_41348229|5584229	X	U	B	B	B	X	B	U	A	U	A	X	A	A	A	U	B	X	X	X	A	X	X	A	B	X	X	X	B	B	X	U	X	B	X	B	A	X	X	X	X	B	X	X	B
20	45.965	PGA_scaffold05	6294577	PGA_scaffold05__24_contigs__length_41348229|6294577	X	A	B	B	B	X	B	X	A	U	A	X	A	A	A	A	B	X	X	X	A	X	X	U	B	X	X	X	U	B	X	X	X	B	X	U	A	X	X	X	X	X	X	X	B
#N/A	#N/A	PGA_scaffold05	10731293	PGA_scaffold05__24_contigs__length_41348229|10731293	X	A	U	U	B	B	B	X	A	U	A	X	U	A	A	A	B	X	X	X	U	X	X	A	B	U	X	X	B	U	X	X	X	U	U	B	U	X	X	X	X	X	X	U	U
#N/A	#N/A	PGA_scaffold05	10879308	PGA_scaffold05__24_contigs__length_41348229|10879308	X	A	U	B	B	U	U	X	A	A	A	X	A	A	U	A	U	X	X	X	U	X	X	A	B	X	X	U	U	U	X	X	X	U	X	U	A	X	X	U	X	X	X	X	B
20	47.898	PGA_scaffold05	11465456	PGA_scaffold05__24_contigs__length_41348229|11465456	X	A	B	B	B	B	B	X	A	A	A	X	A	A	A	A	B	X	X	X	A	X	X	A	B	X	X	X	B	B	X	X	X	B	X	B	A	X	X	X	X	X	X	X	B
#N/A	#N/A	PGA_scaffold05	11657770	PGA_scaffold05__24_contigs__length_41348229|11657770	U	A	U	U	B	B	U	X	U	A	A	U	A	A	A	A	B	X	X	X	A	U	X	U	B	X	X	X	B	U	U	X	U	B	X	B	U	X	U	X	X	X	X	X	B
#N/A	#N/A	PGA_scaffold05	11657788	PGA_scaffold05__24_contigs__length_41348229|11657788	U	A	U	U	B	B	U	X	U	A	A	U	A	A	A	A	B	X	X	X	A	U	X	U	B	X	X	X	B	U	U	X	U	B	X	B	U	X	U	X	X	X	X	X	B
20	48.58	PGA_scaffold05	12239932	PGA_scaffold05__24_contigs__length_41348229|12239932	X	A	B	U	B	B	B	X	A	A	A	X	A	A	U	A	B	X	X	X	A	X	X	A	B	X	X	X	U	B	X	X	X	B	U	B	A	X	X	U	X	U	X	X	B
20	48.58	PGA_scaffold05	14289867	PGA_scaffold05__24_contigs__length_41348229|14289867	X	A	B	B	B	B	U	X	A	U	A	X	A	A	A	U	B	X	X	X	A	X	X	A	B	X	X	X	B	B	X	X	X	B	X	B	A	X	X	X	X	X	X	X	B
20	48.58	PGA_scaffold05	14474892	PGA_scaffold05__24_contigs__length_41348229|14474892	X	A	U	B	B	B	B	X	A	U	A	X	A	A	A	A	B	X	X	U	A	X	X	A	B	U	X	X	B	B	X	X	X	B	X	U	A	X	X	X	X	X	X	X	B
20	48.58	PGA_scaffold05	14939493	PGA_scaffold05__24_contigs__length_41348229|14939493	X	A	B	B	B	B	B	X	A	A	A	X	A	A	A	A	B	X	X	X	A	X	X	A	B	X	X	X	B	B	X	X	X	B	X	B	A	X	X	X	X	X	X	X	B
20	48.58	PGA_scaffold05	14939554	PGA_scaffold05__24_contigs__length_41348229|14939554	X	A	B	B	B	B	B	X	A	A	A	X	A	A	A	A	B	X	X	X	A	X	X	A	B	X	X	X	B	B	X	X	X	B	X	B	A	X	X	X	X	X	X	X	B
20	48.58	PGA_scaffold05	15763368	PGA_scaffold05__24_contigs__length_41348229|15763368	X	A	B	B	B	B	B	X	A	A	A	X	A	A	A	A	B	X	X	X	A	X	X	A	B	X	X	X	B	B	X	X	X	B	X	B	A	X	X	X	X	X	X	X	B
20	48.58	PGA_scaffold05	16127501	PGA_scaffold05__24_contigs__length_41348229|16127501	X	A	B	B	B	B	U	X	A	A	A	X	A	A	A	A	B	X	X	X	A	X	X	A	B	X	X	X	B	B	X	X	X	B	X	B	A	X	X	X	X	X	X	X	B
20	48.58	PGA_scaffold05	18229293	PGA_scaffold05__24_contigs__length_41348229|18229293	X	A	B	B	B	B	B	X	A	A	A	X	A	A	A	A	B	X	X	X	A	X	X	A	B	X	X	X	B	B	X	X	X	B	X	B	A	X	X	X	X	X	X	X	B
20	48.58	PGA_scaffold05	18229308	PGA_scaffold05__24_contigs__length_41348229|18229308	X	A	B	B	B	B	B	X	A	A	A	X	A	A	A	A	B	X	X	X	A	X	X	A	B	X	X	X	B	B	X	X	X	B	X	B	A	X	X	X	X	X	X	X	B
20	48.58	PGA_scaffold05	18239333	PGA_scaffold05__24_contigs__length_41348229|18239333	X	A	B	B	B	U	B	U	A	A	A	U	A	A	A	A	B	X	X	X	A	X	X	A	B	U	X	X	B	B	U	X	X	B	X	B	A	X	X	X	X	X	X	X	B
20	48.58	PGA_scaffold05	21252414	PGA_scaffold05__24_contigs__length_41348229|21252414	X	A	B	B	B	B	B	X	A	U	A	X	A	A	U	A	B	X	X	X	A	X	X	A	B	X	X	X	B	B	X	X	X	B	X	B	A	X	X	X	X	X	X	X	B
20	48.58	PGA_scaffold05	21252490	PGA_scaffold05__24_contigs__length_41348229|21252490	X	A	B	B	B	B	B	X	A	U	A	X	A	A	U	A	B	X	X	X	A	X	X	A	B	X	X	X	B	B	X	X	X	B	X	B	A	X	X	X	X	X	X	X	B
20	48.58	PGA_scaffold05	21753685	PGA_scaffold05__24_contigs__length_41348229|21753685	U	A	U	B	B	U	U	X	A	A	A	X	A	A	A	A	B	X	X	X	A	X	X	A	B	X	X	X	U	U	X	U	X	U	X	U	A	X	X	X	X	X	X	X	B
20	48.58	PGA_scaffold05	21753727	PGA_scaffold05__24_contigs__length_41348229|21753727	U	A	U	B	B	U	U	X	A	A	A	X	A	A	A	A	B	X	X	X	A	X	X	A	B	X	U	X	U	U	X	U	X	U	X	U	A	X	X	X	X	X	X	X	U
20	48.58	PGA_scaffold05	21754028	PGA_scaffold05__24_contigs__length_41348229|21754028	U	A	U	B	B	U	U	X	A	A	A	X	A	A	A	A	B	X	U	X	A	X	U	A	B	X	U	X	U	U	X	U	X	U	X	U	A	X	X	X	X	X	X	X	B
20	48.58	PGA_scaffold05	22644831	PGA_scaffold05__24_contigs__length_41348229|22644831	X	A	B	B	B	B	B	X	A	A	A	X	A	A	A	A	B	X	X	X	A	X	X	A	B	X	X	X	B	B	X	X	U	B	U	B	U	X	X	X	X	X	X	X	B
20	48.58	PGA_scaffold05	23907452	PGA_scaffold05__24_contigs__length_41348229|23907452	X	A	B	B	B	B	B	X	A	A	A	X	A	A	A	A	B	X	X	X	A	X	X	A	B	X	X	X	B	B	X	X	X	B	X	B	A	X	X	X	X	X	X	X	B
20	48.58	PGA_scaffold05	24900536	PGA_scaffold05__24_contigs__length_41348229|24900536	X	A	U	B	B	U	U	X	A	A	A	X	A	A	A	A	B	X	X	X	A	U	X	A	B	X	X	X	B	B	X	X	X	B	X	B	A	X	X	X	X	X	X	X	B
20	48.58	PGA_scaffold05	24900553	PGA_scaffold05__24_contigs__length_41348229|24900553	X	A	U	B	B	U	U	X	A	A	A	X	A	A	A	A	B	X	X	X	A	X	X	A	B	X	X	X	B	B	X	X	X	B	X	B	A	X	X	X	X	X	X	X	B
20	48.58	PGA_scaffold05	24900633	PGA_scaffold05__24_contigs__length_41348229|24900633	X	A	U	B	B	U	U	U	A	A	A	X	A	A	A	A	B	X	X	X	A	X	X	A	B	X	X	X	B	B	X	X	X	B	X	B	A	X	X	X	X	X	X	X	B
20	48.58	PGA_scaffold05	24900678	PGA_scaffold05__24_contigs__length_41348229|24900678	X	A	U	B	B	U	U	X	A	A	A	X	A	A	A	A	B	X	X	X	A	X	X	A	B	X	X	X	B	B	X	X	X	B	X	B	A	X	X	X	X	X	X	X	B
20	48.58	PGA_scaffold05	25023369	PGA_scaffold05__24_contigs__length_41348229|25023369	X	A	B	B	B	B	B	X	A	U	U	X	A	A	A	A	B	X	X	X	A	X	X	A	B	X	X	X	B	B	X	X	X	B	X	B	A	X	X	X	X	X	X	X	B
20	48.58	PGA_scaffold05	25023382	PGA_scaffold05__24_contigs__length_41348229|25023382	X	A	B	B	B	B	B	X	A	U	U	X	A	A	A	A	B	X	X	X	A	X	X	A	B	X	X	X	B	B	X	X	X	B	X	B	A	X	X	X	X	X	X	X	B
20	48.58	PGA_scaffold05	25023394	PGA_scaffold05__24_contigs__length_41348229|25023394	X	A	B	B	B	B	B	X	A	U	U	X	A	A	A	A	B	X	X	X	A	X	X	A	B	X	X	X	B	B	X	X	X	B	X	B	A	X	X	X	X	X	X	X	B
20	48.58	PGA_scaffold05	25023396	PGA_scaffold05__24_contigs__length_41348229|25023396	X	A	B	B	B	B	B	X	A	U	U	X	A	A	A	A	B	X	X	X	A	X	X	A	B	X	X	X	B	B	X	X	X	B	X	B	A	X	X	X	X	X	X	X	B
20	48.58	PGA_scaffold05	25023421	PGA_scaffold05__24_contigs__length_41348229|25023421	X	A	B	B	B	B	B	X	A	U	U	X	A	A	A	A	B	X	X	X	A	X	X	A	B	X	X	X	B	B	X	X	X	B	X	B	A	X	X	X	X	X	X	X	B
20	48.58	PGA_scaffold05	28388150	PGA_scaffold05__24_contigs__length_41348229|28388150	X	A	B	B	B	B	B	X	A	A	A	X	A	A	A	A	B	X	X	X	A	X	X	A	B	X	X	X	B	B	X	X	X	B	X	B	A	X	X	X	X	X	X	X	B
20	48.58	PGA_scaffold05	29166234	PGA_scaffold05__24_contigs__length_41348229|29166234	X	U	B	B	B	B	B	X	A	A	A	X	A	A	A	A	B	X	U	X	A	X	X	A	B	X	U	U	U	U	X	X	X	U	U	U	U	X	X	X	X	X	X	U	B
20	48.58	PGA_scaffold05	29186029	PGA_scaffold05__24_contigs__length_41348229|29186029	X	A	B	B	B	U	U	X	A	U	A	X	A	A	U	A	B	X	X	X	A	X	X	U	B	X	X	X	U	U	X	X	X	B	X	U	U	X	X	X	X	X	X	X	B
20	48.58	PGA_scaffold05	29529684	PGA_scaffold05__24_contigs__length_41348229|29529684	X	A	B	B	B	B	U	X	A	U	A	X	A	A	A	A	B	X	X	X	A	X	X	A	B	X	X	X	B	B	X	X	X	B	X	U	A	X	X	X	X	X	X	X	B
20	48.58	PGA_scaffold05	29529705	PGA_scaffold05__24_contigs__length_41348229|29529705	X	A	B	B	B	B	U	X	A	U	A	X	A	A	A	A	B	X	X	X	A	X	X	A	B	X	X	X	B	B	X	X	X	B	X	B	A	X	X	X	X	X	X	X	B
#N/A	#N/A	PGA_scaffold05	29937073	PGA_scaffold05__24_contigs__length_41348229|29937073	X	A	U	B	U	B	B	X	A	A	A	X	A	U	A	A	U	X	X	X	A	X	X	U	U	X	X	X	U	U	X	X	X	U	X	B	A	X	X	X	U	X	X	X	U
20	49.261	PGA_scaffold05	30542537	PGA_scaffold05__24_contigs__length_41348229|30542537	X	A	U	B	U	B	U	U	A	A	A	A	A	A	A	A	B	X	U	X	A	U	X	A	B	X	X	X	B	B	X	X	X	B	X	B	A	X	U	X	X	X	X	X	B
#N/A	#N/A	PGA_scaffold05	31629249	PGA_scaffold05__24_contigs__length_41348229|31629249	X	A	U	U	B	B	B	X	A	U	U	X	A	A	U	A	B	X	U	X	A	X	X	A	B	X	U	X	B	U	X	X	X	U	X	B	A	X	X	X	X	X	X	X	U
#N/A	#N/A	PGA_scaffold05	31629272	PGA_scaffold05__24_contigs__length_41348229|31629272	X	A	U	U	B	B	B	X	A	U	U	X	A	A	U	A	B	X	U	X	A	X	X	A	B	X	U	X	B	U	X	X	X	U	X	B	A	X	X	X	X	X	X	X	U
20	48.58	PGA_scaffold05	31867924	PGA_scaffold05__24_contigs__length_41348229|31867924	X	A	B	U	B	B	B	X	A	A	A	X	A	A	U	A	B	X	X	X	U	X	X	A	B	X	X	X	U	U	U	X	U	B	X	B	U	X	X	X	X	X	X	X	B
20	48.58	PGA_scaffold05	31867934	PGA_scaffold05__24_contigs__length_41348229|31867934	X	A	B	U	B	B	B	X	A	A	A	X	A	A	U	A	B	X	X	X	U	X	X	A	B	X	X	X	U	U	U	X	U	B	X	B	U	X	X	X	X	X	X	X	B
20	48.58	PGA_scaffold05	31868241	PGA_scaffold05__24_contigs__length_41348229|31868241	X	A	B	U	B	B	B	X	A	A	A	X	A	A	A	A	B	X	X	X	A	X	X	A	B	X	X	X	B	B	X	X	X	B	X	B	U	X	X	X	X	X	X	X	B
20	48.58	PGA_scaffold05	31868303	PGA_scaffold05__24_contigs__length_41348229|31868303	X	A	B	U	B	B	B	X	A	A	A	X	A	A	A	A	B	X	X	X	A	X	X	A	B	X	X	X	B	B	X	X	X	B	X	B	U	X	X	X	X	X	X	X	B
20	48.58	PGA_scaffold05	32362687	PGA_scaffold05__24_contigs__length_41348229|32362687	X	A	B	B	B	B	B	X	A	A	A	U	A	A	A	A	B	X	X	X	A	X	X	A	B	U	X	U	B	B	X	X	X	B	X	B	A	X	X	X	X	X	X	X	B
20	48.58	PGA_scaffold05	35593837	PGA_scaffold05__24_contigs__length_41348229|35593837	X	A	B	B	B	B	B	U	A	A	A	X	A	A	A	A	B	X	X	X	A	X	X	A	B	X	U	X	B	B	X	X	U	B	X	B	A	X	X	X	X	X	X	X	B
20	48.58	PGA_scaffold05	35593877	PGA_scaffold05__24_contigs__length_41348229|35593877	X	A	B	B	B	B	B	U	A	A	A	X	A	A	A	A	B	X	X	X	A	X	X	A	B	X	U	X	B	B	X	X	U	B	X	B	A	X	X	X	X	X	X	X	B
20	48.58	PGA_scaffold05	35594004	PGA_scaffold05__24_contigs__length_41348229|35594004	X	A	B	B	B	B	B	U	A	A	A	X	A	A	A	A	B	X	X	X	A	X	X	A	B	X	U	X	B	B	X	X	U	B	X	B	A	X	X	X	X	X	X	X	B
20	48.58	PGA_scaffold05	35594010	PGA_scaffold05__24_contigs__length_41348229|35594010	X	A	B	B	B	B	B	U	A	A	A	X	A	A	A	A	B	X	X	X	A	X	X	A	B	X	U	X	B	B	X	X	U	B	X	B	A	X	X	X	X	X	X	X	B
20	48.58	PGA_scaffold05	35594059	PGA_scaffold05__24_contigs__length_41348229|35594059	X	A	B	B	B	B	B	U	A	A	A	X	A	A	A	A	B	X	X	X	A	X	X	A	B	X	U	X	B	B	X	X	U	B	X	B	A	X	X	X	X	X	X	X	B
#N/A	#N/A	PGA_scaffold05	35725418	PGA_scaffold05__24_contigs__length_41348229|35725418	X	U	U	B	B	U	B	X	A	U	U	X	A	A	A	A	B	X	X	X	A	X	X	U	U	X	U	U	U	U	X	X	X	U	X	U	U	X	X	X	X	X	X	X	B
#N/A	#N/A	PGA_scaffold05	35725864	PGA_scaffold05__24_contigs__length_41348229|35725864	X	U	U	B	B	B	B	X	A	U	U	X	A	A	A	A	B	X	X	X	A	X	X	U	U	X	U	U	U	U	X	X	X	U	X	U	U	X	X	X	X	X	X	X	B
#N/A	#N/A	PGA_scaffold05	38759425	PGA_scaffold05__24_contigs__length_41348229|38759425	X	U	X	B	B	B	B	X	A	X	U	X	A	A	A	U	B	X	U	X	A	X	X	A	B	X	X	X	U	B	X	U	X	B	X	B	A	B	X	X	X	U	X	U	B
20	54.049	PGA_scaffold05	38891167	PGA_scaffold05__24_contigs__length_41348229|38891167	X	A	X	B	B	B	B	X	A	X	A	X	A	A	U	X	B	X	X	X	A	X	X	A	B	X	X	X	U	B	X	X	X	B	X	B	A	B	X	X	X	X	X	X	B
20	54.049	PGA_scaffold05	38891185	PGA_scaffold05__24_contigs__length_41348229|38891185	X	A	X	B	B	B	U	X	A	X	A	X	A	A	U	X	B	X	X	X	A	X	X	A	B	X	X	X	U	B	X	X	X	B	X	B	A	B	X	X	X	X	X	X	B
20	54.049	PGA_scaffold05	38891302	PGA_scaffold05__24_contigs__length_41348229|38891302	X	A	X	B	B	B	B	X	A	X	A	X	A	A	U	X	B	X	X	X	A	X	X	A	B	X	X	X	U	B	X	X	X	B	X	B	A	B	X	X	X	U	X	X	B
#N/A	#N/A	PGA_scaffold05	38922124	PGA_scaffold05__24_contigs__length_41348229|38922124	X	A	X	U	B	U	X	U	A	X	U	X	A	U	U	X	B	X	X	U	A	U	X	U	B	X	X	X	U	B	X	X	U	B	U	U	U	B	X	U	X	X	X	X	U
20	55.981	PGA_scaffold05	38927259	PGA_scaffold05__24_contigs__length_41348229|38927259	X	A	X	X	B	B	X	X	A	X	X	X	A	A	A	X	B	X	X	X	A	X	X	A	B	X	X	X	B	B	U	X	X	B	X	U	A	B	X	X	X	X	X	X	B
20	63.422	PGA_scaffold05	39190420	PGA_scaffold05__24_contigs__length_41348229|39190420	X	X	X	X	B	B	X	X	A	X	X	X	A	A	A	X	B	X	B	X	A	U	X	X	B	X	X	X	B	X	X	B	X	B	X	B	A	B	X	X	X	X	X	B	B
20	69.821	PGA_scaffold05	39818060	PGA_scaffold05__24_contigs__length_41348229|39818060	X	X	X	X	B	B	A	X	A	X	X	X	A	A	U	X	B	X	B	X	A	X	X	B	B	X	X	X	X	X	X	B	X	B	X	B	A	B	U	X	B	A	X	B	B
20	73.806	PGA_scaffold05	40039224	PGA_scaffold05__24_contigs__length_41348229|40039224	X	X	X	X	B	B	A	X	A	X	X	A	A	A	A	X	B	X	B	X	A	X	X	U	B	X	X	X	X	U	X	B	U	B	X	B	A	B	U	X	B	A	X	B	B
#N/A	#N/A	PGA_scaffold05	40096354	PGA_scaffold05__24_contigs__length_41348229|40096354	X	X	X	X	B	U	U	X	U	X	X	X	U	A	U	X	B	X	U	X	A	X	X	B	B	X	X	X	X	X	U	U	X	B	U	B	U	B	B	U	B	A	X	B	B
20	75.057	PGA_scaffold05	40142536	PGA_scaffold05__24_contigs__length_41348229|40142536	X	X	X	X	B	B	A	X	A	X	X	X	A	X	A	X	B	X	B	X	A	X	X	B	B	X	X	X	X	X	X	B	X	B	X	B	A	B	B	X	B	A	X	B	B
20	75.057	PGA_scaffold05	40182841	PGA_scaffold05__24_contigs__length_41348229|40182841	X	X	U	X	B	B	A	X	A	X	X	U	A	X	A	X	B	X	B	X	A	X	X	B	B	X	X	X	X	X	U	B	X	U	U	B	A	B	U	X	B	A	X	B	B
20	75.057	PGA_scaffold05	40182891	PGA_scaffold05__24_contigs__length_41348229|40182891	X	X	U	X	B	B	A	X	A	X	X	U	A	X	A	X	B	X	B	X	A	X	X	B	B	X	X	X	X	X	U	B	X	B	U	U	A	B	U	X	B	A	X	B	B
20	75.057	PGA_scaffold05	40183080	PGA_scaffold05__24_contigs__length_41348229|40183080	X	X	X	X	B	B	A	X	A	X	X	X	A	X	A	X	B	X	B	X	A	X	X	B	B	X	X	X	X	X	X	B	X	B	X	B	A	B	B	X	B	A	X	B	B
20	76.193	PGA_scaffold05	40389125	PGA_scaffold05__24_contigs__length_41348229|40389125	X	X	X	X	B	B	A	X	A	X	X	X	A	X	A	X	B	X	B	X	X	X	X	B	B	X	X	X	X	X	X	B	X	B	X	B	A	B	B	X	B	A	X	B	B
20	81.21	PGA_scaffold05	40618540	PGA_scaffold05__24_contigs__length_41348229|40618540	X	X	X	X	B	B	A	B	A	X	X	X	X	X	A	X	B	X	B	X	X	X	X	B	B	X	U	X	X	X	X	B	U	B	X	X	A	B	B	B	B	A	X	B	B
20	81.21	PGA_scaffold05	40618562	PGA_scaffold05__24_contigs__length_41348229|40618562	X	X	X	X	B	B	A	B	A	X	X	X	X	X	A	X	B	X	B	X	X	X	X	B	B	X	U	X	X	X	X	B	X	B	X	X	A	B	B	B	B	A	X	B	B
20	81.21	PGA_scaffold05	40618564	PGA_scaffold05__24_contigs__length_41348229|40618564	X	X	X	X	B	B	A	B	A	X	X	X	X	X	A	X	B	X	B	X	X	X	X	B	B	X	U	X	X	X	X	B	X	B	X	X	A	B	B	B	B	A	X	B	B
20	82.46	PGA_scaffold05	40809006	PGA_scaffold05__24_contigs__length_41348229|40809006	X	X	X	X	B	B	A	B	A	X	X	X	X	X	A	X	B	X	B	X	X	X	X	B	B	X	X	X	X	X	X	B	X	B	X	X	A	B	B	B	B	A	X	B	B
20	82.46	PGA_scaffold05	40809019	PGA_scaffold05__24_contigs__length_41348229|40809019	X	X	X	X	B	B	A	B	A	X	X	X	X	X	A	X	B	X	B	X	X	X	X	B	B	X	X	X	X	X	X	B	X	B	X	X	A	B	B	B	B	A	X	B	B
20	82.46	PGA_scaffold05	40809073	PGA_scaffold05__24_contigs__length_41348229|40809073	X	X	X	X	B	B	A	B	A	X	X	X	X	X	A	X	B	X	B	X	X	X	X	B	B	X	X	X	X	X	X	B	X	B	X	X	A	B	B	B	B	A	X	B	B
20	82.46	PGA_scaffold05	40809087	PGA_scaffold05__24_contigs__length_41348229|40809087	X	X	X	X	B	B	A	B	A	X	X	X	X	X	A	X	B	X	B	X	X	X	X	B	B	X	X	X	X	X	X	B	X	B	X	X	A	B	B	B	B	A	X	B	B
20	82.46	PGA_scaffold05	40809095	PGA_scaffold05__24_contigs__length_41348229|40809095	X	X	X	X	B	B	A	B	A	X	X	X	X	X	A	X	B	X	B	X	X	X	X	B	B	X	X	X	X	X	X	B	X	B	X	X	A	B	B	B	B	A	X	B	B
20	82.46	PGA_scaffold05	40811310	PGA_scaffold05__24_contigs__length_41348229|40811310	X	X	X	X	B	B	A	B	A	X	X	X	X	X	A	X	B	X	B	X	X	X	X	B	B	X	X	X	X	X	X	B	X	B	X	X	A	B	B	B	B	A	X	B	B
20	82.46	PGA_scaffold05	40811361	PGA_scaffold05__24_contigs__length_41348229|40811361	X	X	X	X	B	B	A	B	A	X	X	X	X	X	A	X	B	X	B	X	X	X	X	B	B	X	X	X	X	X	X	B	X	B	X	X	A	B	B	B	B	A	X	B	B
#N/A	#N/A	PGA_scaffold05	40842192	PGA_scaffold05__24_contigs__length_41348229|40842192	U	X	A	U	U	B	A	B	A	A	X	X	X	X	A	U	U	U	U	A	U	U	X	U	U	U	X	X	U	U	U	B	X	U	U	X	A	B	B	B	B	A	X	B	U
#N/A	#N/A	PGA_scaffold05	40842265	PGA_scaffold05__24_contigs__length_41348229|40842265	X	X	A	U	U	B	A	B	A	A	X	X	X	X	A	U	U	U	U	A	U	U	X	U	U	U	X	X	U	U	U	B	X	U	U	X	A	B	B	B	B	A	X	B	U
20	82.46	PGA_scaffold05	40943323	PGA_scaffold05__24_contigs__length_41348229|40943323	X	X	X	U	B	B	A	B	A	X	U	X	X	X	A	X	B	X	B	X	X	X	X	B	B	X	X	X	X	X	X	B	U	B	X	X	A	B	B	B	B	A	X	B	B
#N/A	#N/A	PGA_scaffold05	40948197	PGA_scaffold05__24_contigs__length_41348229|40948197	U	X	X	X	U	U	A	U	A	X	X	U	X	X	A	X	B	X	U	X	X	X	X	U	B	X	U	X	U	U	X	U	U	U	X	X	U	B	U	B	B	A	X	B	U
#N/A	#N/A	PGA_scaffold05	40948548	PGA_scaffold05__24_contigs__length_41348229|40948548	U	X	X	X	B	U	A	B	A	X	X	U	X	X	A	X	B	X	U	X	X	X	X	B	B	X	U	X	U	U	X	U	U	B	X	X	U	B	U	B	B	A	X	B	U
20	82.46	PGA_scaffold05	40978674	PGA_scaffold05__24_contigs__length_41348229|40978674	X	X	X	X	B	B	U	U	A	X	X	X	X	X	U	X	B	X	U	X	X	X	X	U	B	X	X	X	X	X	X	B	U	B	X	U	A	B	B	B	B	A	X	B	B
#N/A	#N/A	PGA_scaffold05	41017901	PGA_scaffold05__24_contigs__length_41348229|41017901	X	X	X	U	B	B	U	B	A	U	X	X	X	X	A	X	B	U	B	X	X	X	X	U	B	X	X	X	X	U	U	B	X	B	U	X	U	B	B	U	B	A	X	U	B
#N/A	#N/A	PGA_scaffold05	41017908	PGA_scaffold05__24_contigs__length_41348229|41017908	X	X	X	X	B	B	U	B	A	U	X	X	X	X	A	X	B	U	B	X	X	X	X	U	B	X	X	X	X	U	U	B	X	B	U	X	U	B	B	U	B	A	X	U	B
#N/A	#N/A	PGA_scaffold05	41069140	PGA_scaffold05__24_contigs__length_41348229|41069140	X	U	X	X	B	U	U	U	A	U	U	X	X	X	U	X	B	X	U	X	X	X	X	U	B	X	U	X	X	X	U	U	X	U	U	X	A	U	B	B	B	A	X	B	B
#N/A	#N/A	PGA_scaffold05	41069142	PGA_scaffold05__24_contigs__length_41348229|41069142	X	U	X	X	B	U	U	U	A	U	U	X	X	X	U	X	B	X	U	X	X	X	X	U	B	X	U	X	X	X	U	U	X	U	U	X	A	U	B	B	B	A	X	B	B
#N/A	#N/A	PGA_scaffold05	41069309	PGA_scaffold05__24_contigs__length_41348229|41069309	X	U	X	X	B	U	U	U	A	U	U	X	X	X	U	X	B	X	U	X	X	X	X	U	B	X	U	X	X	X	U	U	X	U	U	X	A	U	B	B	B	A	X	B	B
#N/A	#N/A	PGA_scaffold05	41069353	PGA_scaffold05__24_contigs__length_41348229|41069353	X	U	X	X	B	U	U	U	A	U	U	X	X	X	U	X	B	X	U	X	X	X	X	U	B	X	U	X	X	X	U	U	X	U	U	X	A	U	B	B	B	A	X	B	B
20	82.46	PGA_scaffold05	41080128	PGA_scaffold05__24_contigs__length_41348229|41080128	X	X	X	X	B	B	A	U	A	X	X	X	X	X	A	X	B	X	B	X	X	X	X	B	B	X	X	U	X	X	X	B	X	B	U	X	A	B	B	B	B	A	X	B	B
20	82.46	PGA_scaffold05	41080131	PGA_scaffold05__24_contigs__length_41348229|41080131	X	X	X	X	B	B	A	U	A	X	X	X	X	X	A	X	B	X	B	X	X	X	X	B	B	X	X	U	X	X	X	B	X	B	U	X	A	B	B	B	B	A	X	B	B
20	82.46	PGA_scaffold05	41080172	PGA_scaffold05__24_contigs__length_41348229|41080172	X	X	X	X	B	B	A	U	A	X	X	X	X	X	A	X	B	X	B	X	X	X	X	B	B	X	X	U	X	X	X	B	X	B	U	X	A	B	B	B	B	A	X	B	B
20	82.46	PGA_scaffold05	41080507	PGA_scaffold05__24_contigs__length_41348229|41080507	X	X	X	X	B	B	U	B	A	X	X	X	X	X	A	X	B	X	U	X	X	X	X	B	B	X	X	X	U	X	U	B	X	U	X	U	A	B	B	B	B	A	X	B	B
20	82.46	PGA_scaffold05	41080508	PGA_scaffold05__24_contigs__length_41348229|41080508	X	X	X	X	B	B	U	B	A	X	X	X	X	X	A	X	B	X	U	X	X	X	X	B	B	X	X	X	U	X	U	B	X	U	X	U	A	B	B	B	B	A	X	B	B
20	82.46	PGA_scaffold05	41080538	PGA_scaffold05__24_contigs__length_41348229|41080538	X	X	X	X	B	B	U	B	A	X	X	X	X	X	A	X	B	X	U	X	X	X	X	B	B	X	X	X	U	X	U	B	X	U	X	U	A	B	B	B	B	A	X	B	B
20	82.46	PGA_scaffold05	41080706	PGA_scaffold05__24_contigs__length_41348229|41080706	X	X	X	X	B	B	U	B	A	X	X	X	X	X	A	X	B	X	U	X	X	X	X	B	B	X	X	X	U	X	U	B	X	U	X	U	A	B	B	B	B	A	X	B	B
20	82.46	PGA_scaffold05	41104634	PGA_scaffold05__24_contigs__length_41348229|41104634	X	X	U	X	B	B	A	B	A	X	X	X	X	X	A	X	B	X	U	X	X	X	X	B	B	X	X	U	U	X	X	B	X	B	X	X	A	B	B	B	B	A	X	B	B
20	82.46	PGA_scaffold05	41104654	PGA_scaffold05__24_contigs__length_41348229|41104654	X	X	U	X	B	B	A	B	A	X	X	X	X	X	A	X	B	X	U	X	X	X	X	B	B	X	X	X	U	X	X	B	X	B	X	X	A	B	B	B	B	A	X	B	B
20	82.46	PGA_scaffold05	41104795	PGA_scaffold05__24_contigs__length_41348229|41104795	X	X	U	X	B	B	A	B	A	X	X	X	X	X	A	X	B	X	U	X	X	X	X	B	B	X	X	X	U	X	X	B	X	B	X	X	A	B	B	B	B	A	X	B	B
20	82.46	PGA_scaffold05	41104799	PGA_scaffold05__24_contigs__length_41348229|41104799	X	X	U	X	B	B	A	B	A	X	X	X	X	X	A	X	B	X	U	X	X	X	X	B	B	X	X	X	U	X	X	B	X	B	X	X	A	B	B	B	B	A	X	B	B
20	82.46	PGA_scaffold05	41104854	PGA_scaffold05__24_contigs__length_41348229|41104854	X	X	U	X	B	B	A	B	A	X	X	X	X	X	A	X	B	X	U	X	X	X	X	B	B	X	X	U	U	X	X	B	X	B	X	X	A	B	B	B	B	A	X	B	B
20	82.46	PGA_scaffold05	41196784	PGA_scaffold05__24_contigs__length_41348229|41196784	X	X	X	X	B	B	A	B	A	X	X	X	X	X	U	X	B	X	B	X	X	X	X	B	B	X	X	X	X	X	X	B	X	B	X	X	A	B	B	B	B	A	X	U	B
20	82.46	PGA_scaffold05	41196819	PGA_scaffold05__24_contigs__length_41348229|41196819	X	X	X	X	B	B	A	B	A	X	X	X	X	X	U	X	B	X	B	X	X	X	X	B	B	X	X	X	X	X	X	B	X	B	X	X	A	B	B	B	B	A	X	U	B
20	82.46	PGA_scaffold05	41196840	PGA_scaffold05__24_contigs__length_41348229|41196840	X	X	X	X	B	B	A	B	A	X	X	X	X	X	U	X	B	X	B	X	X	X	X	B	B	X	X	X	X	X	X	B	X	B	X	X	A	B	B	B	B	A	X	B	B
20	82.46	PGA_scaffold05	41197004	PGA_scaffold05__24_contigs__length_41348229|41197004	X	X	X	X	B	B	A	B	A	X	X	X	X	X	U	X	B	X	B	X	X	X	X	B	B	X	X	X	X	X	X	B	X	B	X	X	A	B	B	B	B	A	X	U	B
20	82.46	PGA_scaffold05	41197008	PGA_scaffold05__24_contigs__length_41348229|41197008	X	X	X	X	B	B	A	B	A	X	X	X	X	X	U	X	B	X	B	X	X	X	X	B	B	X	X	X	X	X	X	B	X	B	X	X	A	B	B	B	B	A	X	U	B
20	82.46	PGA_scaffold05	41197013	PGA_scaffold05__24_contigs__length_41348229|41197013	X	X	X	X	B	B	A	B	A	X	X	X	X	X	U	X	B	X	B	X	X	X	X	B	B	X	X	X	X	X	X	B	X	B	X	X	A	B	B	B	B	A	X	U	B
#N/A	#N/A	PGA_scaffold05	41199632	PGA_scaffold05__24_contigs__length_41348229|41199632	X	X	X	X	B	U	U	U	A	X	U	X	U	X	A	X	B	X	U	U	X	X	X	U	B	X	X	X	X	U	X	B	X	U	X	X	U	B	B	B	B	U	U	U	B
#N/A	#N/A	PGA_scaffold05	41199698	PGA_scaffold05__24_contigs__length_41348229|41199698	X	X	X	X	B	U	U	U	A	X	U	X	U	X	A	X	U	X	U	U	X	X	X	U	B	X	X	X	X	U	X	B	X	U	X	X	U	B	B	B	B	U	U	U	B
19	0	PGA_scaffold06	575558	PGA_scaffold06__23_contigs__length_39734311|575558	X	B	X	U	X	U	U	X	B	U	U	A	B	X	X	X	X	B	X	X	X	A	B	B	A	X	X	X	U	U	X	B	X	A	X	U	X	X	B	U	X	A	U	B	B
#N/A	#N/A	PGA_scaffold06	588352	PGA_scaffold06__23_contigs__length_39734311|588352	X	U	X	U	X	U	B	X	B	U	U	A	B	U	U	X	X	B	U	X	X	U	B	U	A	X	X	U	X	B	U	U	U	A	U	U	X	X	B	B	X	U	X	U	B
19	1.364	PGA_scaffold06	699914	PGA_scaffold06__23_contigs__length_39734311|699914	X	B	X	B	X	A	B	X	B	A	X	A	B	X	X	X	X	B	X	X	X	A	B	B	A	X	X	X	X	B	X	B	X	A	U	B	X	X	B	B	X	A	X	B	B
19	1.364	PGA_scaffold06	699950	PGA_scaffold06__23_contigs__length_39734311|699950	X	B	X	B	X	A	B	X	B	A	X	A	B	X	U	X	X	B	X	X	X	A	B	B	A	X	X	X	X	B	X	B	X	A	U	B	X	X	B	B	X	A	X	B	B
19	1.932	PGA_scaffold06	760896	PGA_scaffold06__23_contigs__length_39734311|760896	X	B	X	B	X	U	B	B	B	A	X	A	B	X	X	X	X	B	X	X	X	A	B	B	A	X	X	X	U	B	X	B	X	A	X	B	X	X	B	B	X	A	X	B	B
19	4.888	PGA_scaffold06	933186	PGA_scaffold06__23_contigs__length_39734311|933186	X	B	U	B	X	A	U	U	B	U	B	A	B	A	X	X	X	B	X	U	X	A	B	B	A	X	U	U	X	U	X	B	X	U	X	X	X	X	B	B	X	A	X	B	B
19	4.093	PGA_scaffold06	1085992	PGA_scaffold06__23_contigs__length_39734311|1085992	X	B	X	U	X	A	U	U	B	A	U	A	B	U	X	X	X	B	U	X	X	U	B	B	A	X	X	X	X	B	U	B	U	A	X	X	X	X	B	B	X	U	X	B	B
19	7.732	PGA_scaffold06	1377298	PGA_scaffold06__23_contigs__length_39734311|1377298	X	B	X	B	X	A	B	B	B	A	B	A	B	A	X	X	A	X	X	X	X	A	B	B	A	X	X	X	X	B	X	B	U	X	X	X	X	X	B	B	X	A	X	B	B
19	9.551	PGA_scaffold06	1431721	PGA_scaffold06__23_contigs__length_39734311|1431721	X	B	X	B	X	A	X	B	B	A	B	A	B	A	X	X	A	X	X	X	X	A	B	B	A	X	X	X	X	B	X	B	B	X	X	X	X	X	B	B	X	A	X	B	B
19	9.551	PGA_scaffold06	1512391	PGA_scaffold06__23_contigs__length_39734311|1512391	X	U	X	B	X	A	X	B	B	U	U	A	B	A	X	X	A	X	X	U	X	A	B	B	A	X	X	X	X	U	X	B	B	X	X	X	X	X	B	B	X	A	X	B	B
19	9.551	PGA_scaffold06	1512429	PGA_scaffold06__23_contigs__length_39734311|1512429	X	U	X	B	X	A	X	B	B	U	U	A	B	A	X	X	A	X	X	U	X	A	B	B	A	X	X	X	X	U	X	B	U	X	X	X	X	X	B	B	X	A	X	B	B
19	9.551	PGA_scaffold06	1512436	PGA_scaffold06__23_contigs__length_39734311|1512436	X	U	X	B	X	A	X	B	B	U	U	A	B	A	X	X	A	X	X	U	X	U	B	B	A	X	X	X	X	U	X	B	U	U	X	X	X	X	B	B	X	A	X	B	B
19	10.119	PGA_scaffold06	1669739	PGA_scaffold06__23_contigs__length_39734311|1669739	X	B	B	B	X	A	X	B	B	U	B	A	B	A	X	X	A	X	X	X	X	A	B	B	A	X	U	X	X	U	X	B	B	X	X	X	X	X	B	B	X	A	X	B	B
19	10.119	PGA_scaffold06	1669748	PGA_scaffold06__23_contigs__length_39734311|1669748	X	B	B	U	X	A	X	B	B	U	B	A	B	A	X	X	A	X	X	X	X	A	B	B	A	X	U	X	X	U	X	B	B	X	X	X	X	X	B	B	X	A	X	B	B
19	10.119	PGA_scaffold06	1670022	PGA_scaffold06__23_contigs__length_39734311|1670022	X	B	B	B	X	A	X	B	B	U	B	A	B	A	X	X	A	X	X	X	X	A	B	B	A	X	U	X	X	B	X	B	B	X	X	X	X	X	B	B	X	A	X	B	B
#N/A	#N/A	PGA_scaffold06	1746733	PGA_scaffold06__23_contigs__length_39734311|1746733	U	B	U	U	X	A	X	B	U	U	U	U	B	U	X	X	A	X	X	X	X	U	B	B	X	U	X	X	X	U	X	B	B	U	X	X	X	X	U	B	X	A	X	B	B
19	12.051	PGA_scaffold06	1751707	PGA_scaffold06__23_contigs__length_39734311|1751707	X	U	B	B	X	A	X	U	B	A	B	A	U	A	X	X	A	X	X	X	X	U	B	B	X	X	X	U	U	B	X	B	B	X	X	U	X	X	B	B	X	A	X	B	B
19	11.37	PGA_scaffold06	1752000	PGA_scaffold06__23_contigs__length_39734311|1752000	X	B	B	U	X	A	X	B	B	A	U	A	B	A	X	X	A	X	X	X	X	U	B	U	X	X	X	X	X	B	X	B	B	X	X	X	X	X	B	B	X	A	X	B	B
19	12.051	PGA_scaffold06	2015478	PGA_scaffold06__23_contigs__length_39734311|2015478	X	X	B	B	X	A	X	U	B	U	B	A	B	A	X	X	A	X	X	X	X	U	B	U	X	X	X	X	X	U	U	B	B	X	X	X	X	X	B	B	X	A	X	B	U
19	12.051	PGA_scaffold06	2015513	PGA_scaffold06__23_contigs__length_39734311|2015513	U	X	B	B	X	A	X	U	B	U	B	A	B	A	X	X	A	X	X	X	X	U	B	U	X	X	X	X	X	U	U	B	B	X	X	X	X	X	B	B	X	A	X	B	U
19	12.051	PGA_scaffold06	2015526	PGA_scaffold06__23_contigs__length_39734311|2015526	U	X	B	B	X	A	X	U	B	U	B	A	B	A	X	X	A	X	X	X	X	U	B	U	X	X	X	X	X	U	U	B	B	X	X	X	X	X	B	B	X	A	X	B	U
19	12.051	PGA_scaffold06	2015559	PGA_scaffold06__23_contigs__length_39734311|2015559	U	X	B	B	X	A	X	U	B	U	B	A	B	A	X	X	A	X	X	X	X	U	B	U	X	X	X	X	X	X	U	B	B	X	X	X	X	X	B	B	X	A	X	B	U
19	12.051	PGA_scaffold06	2015571	PGA_scaffold06__23_contigs__length_39734311|2015571	U	X	B	B	X	A	X	U	B	U	B	A	B	A	X	X	A	X	X	X	X	U	B	U	X	X	X	X	X	X	U	B	B	X	X	X	X	X	B	B	X	A	X	B	U
#N/A	#N/A	PGA_scaffold06	2060398	PGA_scaffold06__23_contigs__length_39734311|2060398	X	X	B	B	U	A	U	B	B	U	B	U	B	A	U	X	A	X	U	X	X	U	X	B	X	X	X	X	X	U	U	B	B	B	U	U	X	X	B	B	X	A	X	B	B
19	13.415	PGA_scaffold06	2083039	PGA_scaffold06__23_contigs__length_39734311|2083039	X	X	B	B	X	A	X	B	B	A	B	A	B	A	X	X	A	X	X	X	X	A	X	B	X	X	X	X	X	X	X	B	U	U	X	X	X	X	B	B	X	A	X	B	B
19	13.415	PGA_scaffold06	2087052	PGA_scaffold06__23_contigs__length_39734311|2087052	X	X	B	B	X	A	X	B	B	U	B	A	U	A	X	X	A	X	X	X	X	A	X	B	X	X	X	X	X	X	X	B	U	B	X	X	X	X	B	B	X	A	X	B	B
19	13.415	PGA_scaffold06	2087093	PGA_scaffold06__23_contigs__length_39734311|2087093	X	X	B	B	X	A	X	B	B	U	B	A	U	A	X	X	A	X	X	X	X	A	X	B	X	X	X	X	X	X	X	B	U	B	X	X	X	X	B	B	X	A	X	B	B
19	14.097	PGA_scaffold06	2164167	PGA_scaffold06__23_contigs__length_39734311|2164167	X	X	B	B	X	A	X	B	B	A	B	A	B	U	X	X	A	X	X	X	X	A	X	U	X	X	U	X	X	X	X	B	B	B	U	X	X	X	B	B	X	A	X	B	B
19	14.097	PGA_scaffold06	2164217	PGA_scaffold06__23_contigs__length_39734311|2164217	X	X	B	B	X	A	X	B	B	A	B	A	B	A	X	X	A	X	X	X	X	A	X	U	X	X	U	X	X	X	X	B	B	B	U	X	X	X	B	B	X	A	X	B	B
19	14.097	PGA_scaffold06	2164535	PGA_scaffold06__23_contigs__length_39734311|2164535	X	X	B	B	X	A	X	B	B	A	B	A	B	A	X	X	A	X	X	X	X	A	X	U	X	X	U	X	X	X	X	B	B	B	U	X	X	X	B	B	X	A	X	B	B
19	14.097	PGA_scaffold06	2164555	PGA_scaffold06__23_contigs__length_39734311|2164555	X	X	B	B	X	A	X	B	B	A	B	A	B	A	X	X	A	X	X	X	X	A	X	U	X	X	U	X	X	X	X	B	B	B	U	X	X	X	B	B	X	A	X	B	B
19	16.712	PGA_scaffold06	2298995	PGA_scaffold06__23_contigs__length_39734311|2298995	X	X	B	B	X	A	X	B	B	A	B	A	B	A	X	X	A	X	X	X	X	X	X	B	X	X	X	X	X	X	X	B	B	B	B	X	X	X	B	B	X	A	X	B	B
19	16.144	PGA_scaffold06	2396511	PGA_scaffold06__23_contigs__length_39734311|2396511	X	X	U	B	X	A	X	B	B	A	B	A	B	A	X	X	A	X	U	X	X	X	X	B	X	U	X	X	X	X	X	B	B	B	B	U	X	X	U	B	X	A	X	B	B
19	16.144	PGA_scaffold06	2396550	PGA_scaffold06__23_contigs__length_39734311|2396550	X	X	U	B	X	A	X	B	B	A	B	A	B	A	X	X	A	X	U	X	U	X	X	B	X	U	X	X	X	X	X	B	B	B	B	U	X	X	U	B	X	A	X	B	B
19	19.1	PGA_scaffold06	2514589	PGA_scaffold06__23_contigs__length_39734311|2514589	X	X	B	B	X	A	X	B	B	A	B	A	B	A	X	X	A	X	X	X	X	X	X	B	X	X	X	X	X	X	X	B	U	B	B	X	X	X	B	X	X	A	X	B	X
19	19.1	PGA_scaffold06	2514890	PGA_scaffold06__23_contigs__length_39734311|2514890	X	X	B	B	X	A	X	B	B	A	B	A	B	A	X	X	A	X	X	X	X	X	X	B	X	X	X	X	X	X	X	B	U	B	B	X	X	X	B	X	X	A	X	B	X
19	19.1	PGA_scaffold06	2514898	PGA_scaffold06__23_contigs__length_39734311|2514898	X	X	B	B	X	A	X	B	B	A	B	A	B	A	X	X	A	X	X	X	X	X	X	B	X	X	X	X	X	X	X	B	U	B	B	X	U	X	B	X	X	A	X	B	X
19	19.1	PGA_scaffold06	2514938	PGA_scaffold06__23_contigs__length_39734311|2514938	X	X	B	B	X	A	X	B	B	A	B	A	B	A	X	X	A	X	X	X	X	X	X	B	X	X	X	X	X	X	X	B	U	B	B	X	X	X	B	X	X	A	X	B	X
19	19.1	PGA_scaffold06	2514948	PGA_scaffold06__23_contigs__length_39734311|2514948	X	X	B	B	X	A	X	B	B	A	B	A	B	A	X	X	A	X	X	X	X	X	X	B	X	X	X	X	X	X	X	B	U	B	B	X	X	X	B	X	X	A	X	B	X
19	27.356	PGA_scaffold06	2970641	PGA_scaffold06__23_contigs__length_39734311|2970641	X	X	B	B	X	X	X	B	X	A	B	A	B	A	X	X	A	X	X	X	A	X	X	B	X	X	X	X	X	X	B	X	B	B	B	A	X	X	B	X	X	A	X	B	X
19	30.996	PGA_scaffold06	3053271	PGA_scaffold06__23_contigs__length_39734311|3053271	X	X	B	B	X	X	X	B	X	A	X	A	B	A	U	X	A	X	X	X	A	X	X	B	B	X	X	X	X	X	B	X	B	B	B	A	X	B	B	X	X	A	X	B	X
19	30.996	PGA_scaffold06	3053311	PGA_scaffold06__23_contigs__length_39734311|3053311	X	X	B	B	X	X	X	B	X	A	X	A	B	A	U	X	A	X	X	X	A	X	X	B	B	X	X	X	X	X	B	X	B	B	B	A	X	B	B	X	X	A	X	B	X
19	30.996	PGA_scaffold06	3053410	PGA_scaffold06__23_contigs__length_39734311|3053410	X	X	B	B	X	X	X	B	X	A	X	A	B	A	U	X	A	X	X	X	A	X	X	B	B	X	X	X	X	X	B	X	B	B	B	A	X	B	B	X	X	A	X	B	X
19	30.996	PGA_scaffold06	3053444	PGA_scaffold06__23_contigs__length_39734311|3053444	X	X	B	B	X	X	U	U	X	A	X	A	B	A	U	X	A	X	X	X	A	U	X	B	B	X	X	X	X	X	B	X	U	B	B	U	X	B	B	X	X	A	X	B	X
19	30.996	PGA_scaffold06	3053448	PGA_scaffold06__23_contigs__length_39734311|3053448	X	X	B	B	X	X	U	U	X	A	X	A	B	A	U	X	A	X	X	X	A	U	X	B	B	X	X	X	X	X	B	X	U	B	B	U	X	B	B	X	X	A	X	B	X
19	30.996	PGA_scaffold06	3053480	PGA_scaffold06__23_contigs__length_39734311|3053480	X	X	B	B	X	X	U	U	X	A	X	A	B	A	U	X	A	X	X	X	A	U	X	B	B	X	X	X	X	X	B	X	U	B	B	U	X	B	B	X	X	A	X	B	X
19	30.996	PGA_scaffold06	3053513	PGA_scaffold06__23_contigs__length_39734311|3053513	X	X	B	B	X	X	U	U	X	A	X	A	B	A	U	X	A	X	X	X	A	U	X	B	B	X	X	X	X	X	B	X	U	B	B	U	X	B	B	X	X	A	X	B	X
19	30.996	PGA_scaffold06	3053834	PGA_scaffold06__23_contigs__length_39734311|3053834	X	X	B	B	X	X	U	U	X	U	X	A	B	A	U	X	A	X	X	X	A	U	X	B	B	X	X	X	X	X	B	X	U	B	B	U	X	B	B	X	X	A	X	B	X
19	30.996	PGA_scaffold06	3053855	PGA_scaffold06__23_contigs__length_39734311|3053855	X	X	B	B	X	X	U	U	X	U	X	A	B	A	U	X	A	X	X	X	A	U	X	B	B	X	X	X	X	X	B	X	U	B	B	U	X	B	B	X	X	A	X	B	X
19	30.996	PGA_scaffold06	3121217	PGA_scaffold06__23_contigs__length_39734311|3121217	X	X	B	B	X	X	X	B	X	U	X	A	B	A	X	U	A	X	X	X	A	X	X	B	B	X	X	X	X	X	U	X	U	B	B	U	X	B	B	X	X	A	X	B	U
19	30.996	PGA_scaffold06	3126665	PGA_scaffold06__23_contigs__length_39734311|3126665	X	X	B	B	X	X	X	B	X	A	X	A	B	A	X	X	A	X	X	X	A	X	X	B	B	X	X	X	X	X	B	X	B	B	B	A	X	B	B	X	X	A	X	B	X
19	30.996	PGA_scaffold06	3126666	PGA_scaffold06__23_contigs__length_39734311|3126666	X	X	B	B	X	X	X	B	X	A	X	A	B	A	X	X	A	X	X	X	A	X	X	B	B	X	X	X	X	X	B	X	B	B	B	A	X	B	B	X	X	A	X	B	X
19	30.996	PGA_scaffold06	3126674	PGA_scaffold06__23_contigs__length_39734311|3126674	X	X	B	B	X	X	X	B	X	A	X	A	B	A	X	X	A	X	X	X	A	X	X	B	B	X	X	X	X	X	B	X	B	B	B	A	X	B	B	X	X	A	X	B	X
19	30.314	PGA_scaffold06	3171356	PGA_scaffold06__23_contigs__length_39734311|3171356	X	X	B	B	X	X	X	B	X	A	X	A	B	A	X	X	A	X	X	X	A	X	X	B	B	X	X	X	X	X	B	X	B	B	B	A	A	B	B	X	X	A	X	B	X
19	33.838	PGA_scaffold06	3541723	PGA_scaffold06__23_contigs__length_39734311|3541723	X	X	U	B	A	X	X	B	X	U	X	A	B	A	U	X	A	X	X	A	A	X	X	B	B	X	X	X	A	X	B	X	B	B	B	U	U	B	U	X	X	A	X	B	X
19	33.157	PGA_scaffold06	3548299	PGA_scaffold06__23_contigs__length_39734311|3548299	X	X	B	B	A	X	X	X	X	U	X	U	B	A	X	X	A	X	X	A	A	X	X	B	B	X	X	X	A	U	B	X	U	B	B	A	U	B	B	X	X	A	X	B	X
19	36.796	PGA_scaffold06	3766651	PGA_scaffold06__23_contigs__length_39734311|3766651	X	X	B	U	A	X	U	U	X	A	X	A	B	A	U	X	A	X	X	A	U	X	X	B	B	X	X	X	A	X	B	X	B	U	B	A	A	B	B	X	A	A	X	B	X
19	36.796	PGA_scaffold06	3766971	PGA_scaffold06__23_contigs__length_39734311|3766971	X	X	U	B	A	X	U	U	X	A	X	A	B	A	U	X	A	X	X	A	A	X	X	B	B	X	X	X	A	X	B	X	B	U	B	U	A	B	B	X	A	A	X	B	X
19	36.796	PGA_scaffold06	3766999	PGA_scaffold06__23_contigs__length_39734311|3766999	X	X	B	B	A	X	U	U	X	A	X	A	B	A	U	X	A	X	X	A	A	X	X	B	B	X	X	X	A	X	B	X	B	U	B	A	A	B	B	X	A	A	X	B	X
19	36.796	PGA_scaffold06	4010061	PGA_scaffold06__23_contigs__length_39734311|4010061	X	X	B	B	A	X	X	X	X	A	X	A	B	A	X	X	A	X	X	A	A	X	X	U	B	X	X	U	U	X	B	X	U	B	B	A	A	B	B	X	A	A	X	B	U
#N/A	#N/A	PGA_scaffold06	4109722	PGA_scaffold06__23_contigs__length_39734311|4109722	U	X	B	B	U	X	U	X	X	A	X	U	B	U	U	X	A	X	X	U	A	U	X	B	B	X	X	X	A	U	B	X	U	B	B	U	X	B	B	X	A	A	U	B	A
#N/A	#N/A	PGA_scaffold06	4109724	PGA_scaffold06__23_contigs__length_39734311|4109724	U	X	B	B	U	X	U	X	X	A	X	U	B	U	U	X	A	X	X	U	A	U	X	B	B	X	X	X	A	U	B	X	U	B	B	U	X	B	B	X	A	A	U	B	A
#N/A	#N/A	PGA_scaffold06	4109728	PGA_scaffold06__23_contigs__length_39734311|4109728	U	X	B	B	U	X	U	X	X	A	X	U	B	U	U	X	A	X	X	U	A	U	X	B	B	X	X	X	A	U	B	X	U	B	B	U	X	B	B	X	A	A	U	B	A
19	41.24	PGA_scaffold06	4162905	PGA_scaffold06__23_contigs__length_39734311|4162905	X	X	U	B	A	X	U	X	X	U	X	A	B	A	X	X	A	X	X	A	A	X	X	B	B	X	X	X	A	U	B	X	B	B	B	U	X	B	B	X	A	A	A	B	A
19	41.24	PGA_scaffold06	4171644	PGA_scaffold06__23_contigs__length_39734311|4171644	X	X	B	B	A	X	A	X	X	A	X	A	B	A	X	X	A	X	X	A	A	X	X	B	B	X	X	X	A	X	B	X	B	B	B	A	X	B	B	X	A	A	A	B	A
19	42.49	PGA_scaffold06	4217863	PGA_scaffold06__23_contigs__length_39734311|4217863	X	X	B	B	A	X	A	X	X	A	X	A	B	A	X	X	A	X	X	A	A	X	X	B	B	X	X	B	A	X	B	X	B	B	B	A	X	B	B	X	A	A	A	B	A
19	42.49	PGA_scaffold06	4217998	PGA_scaffold06__23_contigs__length_39734311|4217998	X	X	B	B	A	X	A	X	X	A	X	A	B	A	X	X	A	X	X	A	A	X	X	B	B	X	X	B	A	X	B	X	B	B	B	A	X	B	B	X	A	A	A	B	A
#N/A	#N/A	PGA_scaffold06	4223597	PGA_scaffold06__23_contigs__length_39734311|4223597	X	X	B	U	A	X	A	X	U	U	X	A	B	A	X	X	A	X	X	A	A	X	X	B	U	X	X	U	U	U	U	U	U	U	U	U	U	U	U	X	A	A	A	B	A
#N/A	#N/A	PGA_scaffold06	4223614	PGA_scaffold06__23_contigs__length_39734311|4223614	X	X	B	U	A	X	A	X	U	U	X	A	B	A	X	X	A	X	X	A	A	X	X	B	U	X	X	U	U	U	U	U	U	U	U	U	U	U	U	X	A	A	A	B	U
19	46.705	PGA_scaffold06	4715758	PGA_scaffold06__23_contigs__length_39734311|4715758	X	X	X	B	A	X	A	X	X	A	X	X	B	A	X	X	A	X	X	A	A	X	X	B	B	X	X	B	A	X	B	X	B	B	B	A	X	B	X	X	A	X	A	B	A
19	47.273	PGA_scaffold06	4865349	PGA_scaffold06__23_contigs__length_39734311|4865349	X	X	X	B	A	X	A	X	X	A	X	X	B	A	X	X	A	X	X	A	A	X	X	B	B	X	X	B	U	X	B	X	B	B	B	U	X	B	X	X	A	X	A	B	A
19	47.273	PGA_scaffold06	4865360	PGA_scaffold06__23_contigs__length_39734311|4865360	X	X	X	B	A	X	A	X	X	A	X	X	B	A	X	X	A	X	X	A	A	X	X	B	B	X	X	B	U	X	B	X	B	B	B	U	X	B	X	X	A	X	A	B	A
19	47.273	PGA_scaffold06	5063964	PGA_scaffold06__23_contigs__length_39734311|5063964	X	X	X	B	A	X	U	X	X	U	X	X	B	A	X	X	A	U	X	U	A	X	X	B	B	X	X	B	A	X	U	X	U	B	U	U	X	B	X	U	A	X	A	B	A
19	47.273	PGA_scaffold06	5064086	PGA_scaffold06__23_contigs__length_39734311|5064086	X	X	X	B	A	X	U	X	X	U	X	X	B	A	X	X	A	U	X	U	A	X	X	B	B	X	X	B	A	X	U	X	U	B	U	U	X	B	X	U	A	X	A	B	A
19	47.273	PGA_scaffold06	5069329	PGA_scaffold06__23_contigs__length_39734311|5069329	X	X	X	B	A	X	A	X	X	A	X	X	B	A	X	X	A	X	X	A	A	X	X	B	B	X	X	B	A	X	B	X	U	B	B	A	X	B	X	X	A	X	A	B	A
19	50.052	PGA_scaffold06	5520097	PGA_scaffold06__23_contigs__length_39734311|5520097	X	X	X	B	A	U	A	X	X	X	X	X	B	A	X	X	A	X	X	A	A	X	X	X	B	X	X	X	A	X	B	X	B	B	B	A	X	B	X	X	A	X	A	B	A
19	50.62	PGA_scaffold06	5575002	PGA_scaffold06__23_contigs__length_39734311|5575002	X	X	X	B	A	X	A	X	X	X	X	X	B	A	X	X	A	X	X	A	A	X	X	X	B	X	X	X	A	X	B	X	B	B	B	A	X	B	X	X	A	X	A	B	A
19	50.62	PGA_scaffold06	5575040	PGA_scaffold06__23_contigs__length_39734311|5575040	X	X	X	B	A	X	A	X	X	X	X	X	B	A	X	X	A	X	X	A	A	X	X	X	B	X	X	X	A	X	B	X	B	B	B	A	X	B	X	X	A	X	A	B	A
19	50.62	PGA_scaffold06	5575094	PGA_scaffold06__23_contigs__length_39734311|5575094	X	X	X	B	A	X	A	X	X	X	X	X	B	A	X	X	A	X	X	A	A	X	X	X	B	X	X	X	A	X	B	X	B	B	B	A	X	B	X	X	A	X	A	B	A
#N/A	#N/A	PGA_scaffold06	5584986	PGA_scaffold06__23_contigs__length_39734311|5584986	X	X	X	U	A	X	U	X	X	X	X	X	B	A	X	X	A	X	U	U	A	X	X	U	B	X	X	X	U	X	U	X	U	B	U	U	X	B	X	X	A	X	A	B	A
#N/A	#N/A	PGA_scaffold06	5585033	PGA_scaffold06__23_contigs__length_39734311|5585033	X	X	X	U	A	X	U	X	X	X	X	X	B	A	X	X	A	X	U	U	A	X	X	U	B	X	X	X	U	X	U	X	U	B	U	U	X	B	X	X	A	X	A	B	A
#N/A	#N/A	PGA_scaffold06	5585045	PGA_scaffold06__23_contigs__length_39734311|5585045	X	X	X	U	A	X	U	X	X	X	X	X	B	A	X	X	A	X	U	U	A	X	X	U	B	X	X	X	U	X	U	X	U	B	U	U	X	B	X	X	A	X	A	B	A
#N/A	#N/A	PGA_scaffold06	6077212	PGA_scaffold06__23_contigs__length_39734311|6077212	X	X	X	B	A	X	U	X	X	U	X	X	B	A	X	X	A	X	U	U	A	U	X	X	B	X	U	U	U	U	B	X	U	U	U	U	X	B	X	X	U	X	U	B	U
#N/A	#N/A	PGA_scaffold06	6077225	PGA_scaffold06__23_contigs__length_39734311|6077225	X	X	X	B	A	X	U	X	X	U	X	X	B	A	X	X	A	X	U	U	A	U	X	X	B	X	U	U	U	U	B	X	U	U	U	U	X	B	X	X	U	X	U	B	U
#N/A	#N/A	PGA_scaffold06	6077232	PGA_scaffold06__23_contigs__length_39734311|6077232	X	X	X	B	A	X	U	X	X	U	X	X	B	A	X	X	A	X	U	U	A	U	X	X	B	X	U	U	U	U	B	X	U	U	U	U	X	B	X	X	U	X	U	B	U
#N/A	#N/A	PGA_scaffold06	6077241	PGA_scaffold06__23_contigs__length_39734311|6077241	X	X	X	B	A	X	U	X	X	U	X	X	B	A	X	X	A	X	U	U	A	U	X	X	B	X	U	U	U	U	B	X	U	U	U	U	X	B	X	X	U	X	U	B	U
19	55.752	PGA_scaffold06	11562822	PGA_scaffold06__23_contigs__length_39734311|11562822	X	X	X	B	A	X	A	X	X	X	X	X	B	X	X	X	A	X	X	A	A	X	X	X	B	X	X	X	A	X	B	U	B	B	U	U	X	U	X	X	X	X	A	X	A
19	57.002	PGA_scaffold06	15654160	PGA_scaffold06__23_contigs__length_39734311|15654160	X	X	X	B	A	X	A	X	X	X	X	X	B	X	X	X	A	X	X	A	A	X	X	X	B	X	X	X	A	X	B	X	U	B	B	A	X	B	X	X	X	X	A	X	A
19	57.002	PGA_scaffold06	16526251	PGA_scaffold06__23_contigs__length_39734311|16526251	X	X	X	B	A	X	A	X	X	X	X	X	B	X	X	X	A	X	U	A	A	X	X	X	B	X	X	X	A	X	B	X	U	B	B	A	X	B	X	X	X	X	A	X	A
19	57.002	PGA_scaffold06	19107114	PGA_scaffold06__23_contigs__length_39734311|19107114	X	X	X	B	A	X	A	X	X	X	X	X	B	X	X	X	A	X	X	A	A	X	X	X	B	X	X	X	A	X	B	X	B	B	B	A	X	B	X	U	X	X	A	X	A
19	57.002	PGA_scaffold06	19382858	PGA_scaffold06__23_contigs__length_39734311|19382858	X	X	X	B	A	X	A	X	X	X	X	X	B	X	X	X	A	X	X	A	A	X	X	X	B	X	X	X	A	X	B	X	B	B	B	A	X	B	X	X	X	X	A	X	A
19	57.002	PGA_scaffold06	19382924	PGA_scaffold06__23_contigs__length_39734311|19382924	X	X	X	B	A	X	A	X	X	X	X	X	B	X	X	X	A	X	X	A	A	X	X	X	B	X	X	X	A	X	B	X	B	B	B	A	X	B	X	X	X	X	A	X	A
19	74.758	PGA_scaffold06	26018225	PGA_scaffold06__23_contigs__length_39734311|26018225	X	X	A	B	A	X	U	X	X	U	X	X	X	B	X	B	A	X	X	U	X	X	X	X	B	X	X	X	X	X	B	A	X	U	U	U	X	U	A	X	X	U	A	X	X
19	74.758	PGA_scaffold06	26018231	PGA_scaffold06__23_contigs__length_39734311|26018231	X	X	A	B	A	X	U	X	X	U	X	X	X	B	X	B	A	X	X	U	X	X	X	X	B	X	X	X	X	X	B	U	X	U	U	U	X	U	A	X	X	U	A	X	X
19	74.758	PGA_scaffold06	26018237	PGA_scaffold06__23_contigs__length_39734311|26018237	X	X	A	B	A	X	U	X	X	U	X	X	X	B	X	B	A	X	X	U	X	X	X	X	B	X	X	X	X	X	B	A	X	U	U	U	X	U	A	X	X	U	A	X	X
19	74.758	PGA_scaffold06	26018250	PGA_scaffold06__23_contigs__length_39734311|26018250	X	X	A	B	A	X	U	X	X	U	X	X	X	B	X	B	A	X	X	U	X	X	X	X	B	X	X	X	X	X	B	A	X	U	U	U	X	U	A	X	X	U	A	X	X
19	74.758	PGA_scaffold06	26018258	PGA_scaffold06__23_contigs__length_39734311|26018258	X	X	A	B	A	X	U	X	X	U	X	X	X	B	X	B	A	X	X	U	X	X	X	X	B	X	X	X	X	X	B	A	X	U	U	U	X	U	A	X	X	U	A	X	X
#N/A	#N/A	PGA_scaffold06	26455779	PGA_scaffold06__23_contigs__length_39734311|26455779	U	X	U	B	U	X	A	B	X	X	X	B	X	B	U	B	A	X	X	U	X	U	X	U	B	U	X	X	X	B	B	A	X	B	X	U	U	B	U	X	X	A	A	X	X
#N/A	#N/A	PGA_scaffold06	26455780	PGA_scaffold06__23_contigs__length_39734311|26455780	U	X	U	B	U	X	A	B	X	X	X	B	X	B	U	B	A	X	X	U	X	U	X	U	B	U	X	X	X	B	B	A	X	B	X	U	U	B	U	X	X	A	A	X	X
19	82.947	PGA_scaffold06	26455783	PGA_scaffold06__23_contigs__length_39734311|26455783	U	X	U	B	U	X	A	B	X	X	X	B	X	B	U	B	A	X	X	U	X	U	X	U	B	U	X	X	X	B	B	A	X	B	X	U	U	B	U	X	X	A	A	X	X
#N/A	#N/A	PGA_scaffold06	26456003	PGA_scaffold06__23_contigs__length_39734311|26456003	U	X	U	B	U	X	A	B	X	X	X	B	X	B	U	B	A	X	X	U	X	U	X	U	B	U	X	X	X	B	B	A	X	B	X	U	U	B	U	X	X	A	A	X	X
19	82.947	PGA_scaffold06	26456016	PGA_scaffold06__23_contigs__length_39734311|26456016	U	X	U	B	U	X	A	B	X	X	X	B	X	B	U	B	A	X	X	U	X	U	X	U	B	U	X	X	X	B	B	A	X	B	X	U	U	B	U	X	X	A	A	X	X
#N/A	#N/A	PGA_scaffold06	26456071	PGA_scaffold06__23_contigs__length_39734311|26456071	U	X	U	B	U	X	A	B	X	X	X	B	X	B	U	B	A	X	X	U	X	U	X	U	B	U	X	X	X	B	B	A	X	B	X	U	U	B	U	X	X	A	A	X	X
#N/A	#N/A	PGA_scaffold06	26456072	PGA_scaffold06__23_contigs__length_39734311|26456072	U	X	U	B	U	X	A	B	X	X	X	B	X	B	U	B	A	X	X	U	X	U	X	U	B	U	X	X	X	B	B	A	X	B	X	U	U	B	U	X	X	A	A	X	X
19	80.672	PGA_scaffold06	26661302	PGA_scaffold06__23_contigs__length_39734311|26661302	X	X	A	B	A	X	U	B	X	X	X	X	X	B	X	B	A	X	X	A	X	X	X	X	B	X	X	X	X	X	B	A	X	B	X	A	X	B	A	X	X	A	A	X	X
19	80.672	PGA_scaffold06	26661352	PGA_scaffold06__23_contigs__length_39734311|26661352	X	X	A	B	A	X	U	B	X	X	X	X	X	B	X	B	A	X	X	A	X	X	X	X	B	X	X	X	X	X	B	A	X	B	X	A	X	B	A	X	X	A	A	X	X
19	80.672	PGA_scaffold06	26661436	PGA_scaffold06__23_contigs__length_39734311|26661436	X	X	A	B	A	X	A	U	X	X	X	X	X	B	X	B	A	X	X	A	X	X	X	X	B	X	X	X	X	X	B	A	U	B	X	A	X	B	A	X	X	A	A	X	X
19	80.672	PGA_scaffold06	26661722	PGA_scaffold06__23_contigs__length_39734311|26661722	X	X	A	B	A	X	A	U	X	X	X	X	X	B	X	B	A	X	X	A	X	X	X	X	B	X	X	X	X	X	B	A	U	B	X	A	X	B	A	X	X	A	A	X	X
19	80.672	PGA_scaffold06	26661735	PGA_scaffold06__23_contigs__length_39734311|26661735	X	X	A	B	A	X	A	U	X	X	X	X	X	B	X	B	A	X	X	A	X	X	X	X	B	X	X	X	X	X	B	A	U	B	X	A	X	B	A	X	X	A	A	X	X
#N/A	#N/A	PGA_scaffold06	26701116	PGA_scaffold06__23_contigs__length_39734311|26701116	X	X	U	B	A	X	U	U	X	X	U	X	X	B	X	U	U	X	U	U	X	X	X	X	B	X	X	X	X	U	B	U	U	U	U	U	X	U	A	X	X	U	A	X	X
19	80.672	PGA_scaffold06	26701978	PGA_scaffold06__23_contigs__length_39734311|26701978	X	X	A	U	A	X	A	B	X	X	X	U	X	B	X	B	A	X	U	A	X	U	X	X	B	X	X	X	X	X	B	A	X	U	U	U	U	B	A	X	X	A	A	X	X
19	80.672	PGA_scaffold06	26702053	PGA_scaffold06__23_contigs__length_39734311|26702053	X	X	A	U	A	X	A	B	X	X	X	U	X	B	X	B	A	X	U	A	X	U	X	X	B	X	X	X	X	X	U	A	X	U	U	U	U	B	A	X	X	A	A	X	X
19	80.672	PGA_scaffold06	26702056	PGA_scaffold06__23_contigs__length_39734311|26702056	X	X	A	U	A	X	A	B	X	X	X	U	X	B	U	B	A	X	U	A	X	U	X	X	B	X	X	X	X	X	B	A	X	U	U	U	U	B	A	X	X	A	A	X	X
19	80.672	PGA_scaffold06	26702365	PGA_scaffold06__23_contigs__length_39734311|26702365	X	X	A	U	A	X	A	B	X	X	X	U	X	B	U	B	A	X	U	A	X	U	X	X	B	X	X	X	X	X	B	A	X	U	U	U	U	B	A	X	X	A	A	X	X
19	80.672	PGA_scaffold06	26752809	PGA_scaffold06__23_contigs__length_39734311|26752809	X	X	U	B	A	X	U	U	X	X	X	X	X	B	U	B	A	X	X	U	X	X	X	U	B	X	X	X	X	U	U	U	X	U	X	A	X	B	A	X	X	A	A	X	X
19	77.602	PGA_scaffold06	27053992	PGA_scaffold06__23_contigs__length_39734311|27053992	X	X	A	B	A	X	A	B	X	X	X	X	X	B	X	B	A	X	X	A	X	X	X	X	B	X	X	X	X	X	B	A	X	B	X	A	X	X	A	X	X	A	A	X	X
19	77.602	PGA_scaffold06	27055616	PGA_scaffold06__23_contigs__length_39734311|27055616	X	X	A	B	A	U	A	B	X	X	X	X	X	B	X	B	A	X	X	A	X	X	X	X	B	X	X	X	X	X	B	A	X	B	X	U	X	X	A	X	X	A	A	X	X
19	77.602	PGA_scaffold06	27055623	PGA_scaffold06__23_contigs__length_39734311|27055623	X	X	A	B	A	U	A	B	X	X	X	X	X	B	X	B	A	X	X	A	X	X	X	X	B	X	X	X	X	X	B	A	X	B	X	U	X	X	A	X	X	A	A	X	X
19	77.602	PGA_scaffold06	27055625	PGA_scaffold06__23_contigs__length_39734311|27055625	X	X	A	B	A	U	A	B	X	X	X	X	X	B	X	B	A	X	X	A	X	X	X	X	B	X	X	X	X	X	B	A	X	B	X	U	X	X	A	X	X	A	A	X	X
19	77.602	PGA_scaffold06	27055679	PGA_scaffold06__23_contigs__length_39734311|27055679	X	X	A	B	A	U	A	B	X	X	X	X	X	B	X	B	A	X	X	A	X	X	X	X	B	X	X	X	X	X	B	A	X	B	X	U	X	X	A	X	X	A	A	X	X
19	77.602	PGA_scaffold06	27055692	PGA_scaffold06__23_contigs__length_39734311|27055692	X	X	A	B	A	U	A	B	X	X	X	X	X	B	X	B	A	X	X	A	X	X	X	X	B	X	X	X	X	X	B	A	X	B	X	U	X	X	A	X	X	A	A	X	X
19	77.602	PGA_scaffold06	27056627	PGA_scaffold06__23_contigs__length_39734311|27056627	X	X	A	B	A	X	A	B	X	X	X	U	X	B	X	B	A	X	X	A	X	X	X	X	B	X	X	X	X	X	U	A	X	B	X	A	X	X	A	X	X	A	A	X	X
19	77.602	PGA_scaffold06	27056805	PGA_scaffold06__23_contigs__length_39734311|27056805	X	X	A	B	A	X	A	B	X	X	X	U	X	B	X	B	A	X	X	A	X	X	X	X	B	X	X	X	X	X	U	A	X	B	X	A	X	X	A	X	X	A	A	X	X
19	77.602	PGA_scaffold06	27056806	PGA_scaffold06__23_contigs__length_39734311|27056806	X	X	A	B	A	X	A	B	X	X	X	U	X	B	X	B	A	X	X	A	X	X	X	X	B	X	X	X	X	X	U	A	X	B	X	A	X	X	A	X	X	A	A	X	X
19	77.602	PGA_scaffold06	27056807	PGA_scaffold06__23_contigs__length_39734311|27056807	X	X	A	B	A	X	A	B	X	X	X	U	X	B	X	B	A	X	X	A	X	X	X	X	B	X	X	X	X	X	U	A	X	B	X	A	X	X	A	X	X	A	A	X	X
19	77.602	PGA_scaffold06	27320391	PGA_scaffold06__23_contigs__length_39734311|27320391	X	X	A	B	A	X	A	B	X	U	X	X	X	B	X	B	A	X	X	A	X	X	X	X	B	X	U	X	U	X	B	U	X	U	X	A	X	X	A	X	X	A	U	X	X
19	77.602	PGA_scaffold06	27320673	PGA_scaffold06__23_contigs__length_39734311|27320673	X	X	A	B	A	X	A	B	X	X	X	X	X	B	X	B	A	X	X	A	X	X	X	X	B	X	U	X	U	X	B	A	X	U	X	A	X	X	A	X	X	A	U	X	X
19	77.602	PGA_scaffold06	27320677	PGA_scaffold06__23_contigs__length_39734311|27320677	X	X	A	B	A	X	A	B	X	X	X	X	X	B	X	B	A	X	X	A	X	X	X	X	B	X	U	X	U	X	B	A	X	U	X	A	X	X	A	X	X	A	U	X	X
19	78.17	PGA_scaffold06	27419736	PGA_scaffold06__23_contigs__length_39734311|27419736	X	X	A	U	A	X	A	B	X	X	X	X	X	B	U	B	A	X	B	A	X	X	X	X	B	X	X	X	X	X	B	A	U	B	X	A	X	X	A	X	X	A	A	X	X
19	78.17	PGA_scaffold06	27419805	PGA_scaffold06__23_contigs__length_39734311|27419805	X	X	A	U	A	X	A	B	X	X	X	X	X	B	X	B	A	X	B	A	X	X	X	X	B	X	X	X	X	X	B	A	U	B	X	A	X	X	A	X	X	A	A	X	X
19	57.002	PGA_scaffold06	32924850	PGA_scaffold06__23_contigs__length_39734311|32924850	X	X	X	B	A	X	A	X	X	X	X	X	B	X	X	X	A	X	X	A	A	X	X	X	B	X	X	X	A	X	B	X	B	B	B	A	X	B	X	X	X	X	A	X	A
#N/A	#N/A	PGA_scaffold06	34351933	PGA_scaffold06__23_contigs__length_39734311|34351933	X	X	X	B	A	X	U	U	X	U	X	U	B	X	X	X	A	X	U	U	A	U	X	X	B	X	X	X	A	U	U	X	U	U	U	A	X	B	X	X	X	X	A	X	A
19	57.002	PGA_scaffold06	37720498	PGA_scaffold06__23_contigs__length_39734311|37720498	X	X	X	B	A	X	A	X	X	X	X	X	B	X	X	X	A	X	X	A	A	X	X	X	B	X	X	X	A	X	B	X	B	B	B	A	X	B	X	X	X	X	A	X	A
7	13.413	PGA_scaffold07	30895	PGA_scaffold07__29_contigs__length_39662683|30895	B	B	X	B	X	B	A	B	X	A	B	X	A	B	A	A	A	A	X	B	X	B	X	X	X	B	X	B	A	X	B	X	X	X	X	X	U	X	X	X	B	A	A	X	A
7	13.413	PGA_scaffold07	30906	PGA_scaffold07__29_contigs__length_39662683|30906	B	B	X	B	X	B	A	B	X	A	B	X	A	B	A	A	A	A	X	B	X	B	X	X	X	B	X	B	A	X	B	X	X	X	X	X	U	X	X	X	B	A	A	X	A
7	13.413	PGA_scaffold07	30915	PGA_scaffold07__29_contigs__length_39662683|30915	B	B	X	B	X	B	A	B	X	A	B	X	A	B	A	A	A	A	X	B	X	B	X	X	X	B	X	B	A	X	B	X	X	X	X	X	U	X	X	X	B	A	A	X	A
7	13.413	PGA_scaffold07	92040	PGA_scaffold07__29_contigs__length_39662683|92040	B	B	X	B	X	B	A	B	X	A	B	X	A	B	A	A	A	A	X	B	X	B	X	X	X	B	X	B	A	X	B	X	X	X	X	X	A	X	X	X	B	A	A	X	A
#N/A	#N/A	PGA_scaffold07	92280	PGA_scaffold07__29_contigs__length_39662683|92280	B	U	X	U	X	U	U	B	X	U	U	X	A	B	U	A	A	A	X	B	X	U	X	X	X	B	X	U	U	U	U	X	U	U	X	X	U	X	X	X	B	A	A	U	A
#N/A	#N/A	PGA_scaffold07	92658	PGA_scaffold07__29_contigs__length_39662683|92658	B	U	X	U	X	U	U	B	X	U	U	X	A	B	U	A	A	A	X	B	X	U	X	X	X	B	X	U	U	U	U	X	U	U	X	X	U	X	X	X	B	A	A	U	A
#N/A	#N/A	PGA_scaffold07	102778	PGA_scaffold07__29_contigs__length_39662683|102778	U	U	U	U	X	B	U	B	X	U	B	U	A	B	U	A	A	A	X	U	X	U	X	X	X	B	X	B	U	U	U	X	X	U	U	U	U	X	U	X	B	A	A	X	A
#N/A	#N/A	PGA_scaffold07	102933	PGA_scaffold07__29_contigs__length_39662683|102933	U	U	U	U	X	B	U	B	X	U	B	U	A	B	U	A	A	A	X	U	X	U	X	X	X	B	X	B	U	U	U	X	X	U	U	U	U	X	U	X	B	A	A	X	A
7	15.915	PGA_scaffold07	255582	PGA_scaffold07__29_contigs__length_39662683|255582	X	B	X	B	X	B	U	B	X	A	B	X	A	B	A	A	A	A	X	B	X	B	X	X	X	B	X	B	U	X	B	X	X	X	X	X	A	X	X	X	X	A	A	X	A
7	15.915	PGA_scaffold07	255592	PGA_scaffold07__29_contigs__length_39662683|255592	X	B	X	B	X	B	U	B	X	A	B	X	A	B	A	A	A	A	X	B	X	B	X	X	X	B	X	B	U	X	B	X	X	X	X	X	A	X	X	X	X	A	A	X	A
#N/A	#N/A	PGA_scaffold07	258464	PGA_scaffold07__29_contigs__length_39662683|258464	X	U	X	U	X	U	U	U	X	U	U	X	A	B	U	A	A	U	U	U	X	U	X	X	X	U	U	B	U	U	U	X	U	X	U	X	U	X	X	X	X	A	U	X	U
#N/A	#N/A	PGA_scaffold07	434864	PGA_scaffold07__29_contigs__length_39662683|434864	U	B	U	B	X	B	A	U	X	A	B	U	A	B	U	A	A	A	U	B	X	U	X	X	X	B	X	B	A	X	U	X	U	X	U	U	U	X	X	X	X	A	A	X	A
7	16.483	PGA_scaffold07	435287	PGA_scaffold07__29_contigs__length_39662683|435287	X	B	X	B	X	B	A	B	X	A	B	X	A	B	A	A	A	A	X	B	X	B	X	X	X	B	X	B	A	X	B	X	X	X	X	X	A	X	X	X	X	A	A	X	A
7	16.483	PGA_scaffold07	435401	PGA_scaffold07__29_contigs__length_39662683|435401	X	B	X	B	X	B	A	B	X	A	B	X	A	B	A	A	A	A	X	B	X	B	X	X	X	B	X	B	A	X	B	X	X	X	X	X	A	X	X	X	X	A	A	X	A
7	16.483	PGA_scaffold07	449202	PGA_scaffold07__29_contigs__length_39662683|449202	X	B	X	U	X	U	U	U	X	A	U	X	A	B	U	A	A	A	X	B	X	B	X	X	X	B	U	B	U	X	U	X	X	X	X	X	U	X	X	X	X	A	A	X	A
7	24.722	PGA_scaffold07	1146960	PGA_scaffold07__29_contigs__length_39662683|1146960	A	X	X	B	X	B	A	B	X	A	B	X	A	B	A	A	A	A	X	B	B	B	X	X	X	B	X	B	A	A	B	X	X	X	X	B	A	B	X	B	A	A	X	X	A
7	24.722	PGA_scaffold07	1146961	PGA_scaffold07__29_contigs__length_39662683|1146961	A	X	X	B	X	B	A	B	X	A	B	X	A	B	A	A	A	A	X	B	B	B	X	X	X	B	X	B	A	A	B	X	X	X	X	B	A	B	X	B	A	A	X	X	A
7	24.722	PGA_scaffold07	1146987	PGA_scaffold07__29_contigs__length_39662683|1146987	A	X	X	B	X	B	A	B	X	A	B	X	A	B	A	A	A	A	X	B	B	B	X	X	X	B	X	B	A	A	B	X	X	X	X	B	A	B	X	B	A	A	X	X	A
7	24.722	PGA_scaffold07	1147084	PGA_scaffold07__29_contigs__length_39662683|1147084	A	X	X	B	X	B	A	B	X	A	B	X	A	B	A	A	A	A	X	B	B	B	X	X	X	B	X	B	A	A	B	X	X	X	X	B	A	B	X	B	A	A	X	X	A
7	24.04	PGA_scaffold07	1215777	PGA_scaffold07__29_contigs__length_39662683|1215777	A	U	X	B	X	B	A	B	B	U	B	X	A	B	A	U	A	U	U	B	B	B	X	X	X	B	X	B	A	A	B	X	X	X	U	U	U	B	U	B	A	A	X	X	A
7	25.972	PGA_scaffold07	1322080	PGA_scaffold07__29_contigs__length_39662683|1322080	U	X	U	B	X	B	U	U	X	U	B	X	A	B	X	A	A	U	X	B	B	B	X	X	X	B	X	U	A	U	B	X	X	U	X	U	A	B	B	B	A	A	X	X	A
7	25.972	PGA_scaffold07	1322107	PGA_scaffold07__29_contigs__length_39662683|1322107	U	X	U	B	X	B	U	U	X	U	B	X	A	B	X	A	A	U	X	B	B	B	X	X	X	B	X	U	A	U	B	X	X	U	X	U	A	B	B	B	A	A	X	X	A
7	25.972	PGA_scaffold07	1322474	PGA_scaffold07__29_contigs__length_39662683|1322474	U	X	U	B	X	B	U	U	X	U	B	X	A	B	X	A	A	U	X	B	B	B	X	X	X	B	X	U	A	U	B	X	X	U	X	U	A	B	B	B	A	A	X	X	A
7	25.29	PGA_scaffold07	1369194	PGA_scaffold07__29_contigs__length_39662683|1369194	A	X	X	B	X	B	A	B	X	A	B	X	A	B	X	A	A	A	X	B	B	B	X	X	X	B	X	B	A	A	B	X	X	X	X	U	A	B	X	B	A	A	X	X	A
7	31.898	PGA_scaffold07	1970246	PGA_scaffold07__29_contigs__length_39662683|1970246	A	X	X	B	X	U	A	U	X	A	U	B	A	B	X	A	A	A	A	B	B	B	X	X	X	B	X	B	A	A	B	X	X	X	X	U	A	B	X	B	A	A	X	X	A
7	31.216	PGA_scaffold07	1980880	PGA_scaffold07__29_contigs__length_39662683|1980880	A	U	U	B	X	U	U	B	X	A	B	U	A	B	X	A	A	A	A	B	B	B	X	X	X	B	X	B	A	U	B	U	X	X	X	B	A	B	A	B	A	A	X	X	A
7	39.094	PGA_scaffold07	2802963	PGA_scaffold07__29_contigs__length_39662683|2802963	A	X	X	B	A	U	A	B	X	A	X	B	A	X	X	A	A	A	U	B	B	B	X	B	X	B	X	B	U	A	B	B	X	X	X	U	A	U	X	B	A	X	X	X	A
7	38.412	PGA_scaffold07	3025380	PGA_scaffold07__29_contigs__length_39662683|3025380	A	X	X	B	A	B	A	U	X	A	X	B	A	X	X	A	A	A	A	B	B	B	X	B	X	B	X	B	U	A	B	X	X	X	X	B	A	B	X	B	A	X	X	X	A
7	38.412	PGA_scaffold07	3025381	PGA_scaffold07__29_contigs__length_39662683|3025381	A	X	X	B	A	B	A	U	X	A	X	B	A	X	X	A	A	A	A	B	B	B	X	B	X	B	X	B	U	A	B	X	X	X	X	B	A	B	X	B	A	X	X	X	A
7	38.412	PGA_scaffold07	3025390	PGA_scaffold07__29_contigs__length_39662683|3025390	A	X	X	B	A	B	A	U	X	A	X	B	A	X	X	A	A	A	A	B	B	B	X	B	X	B	X	B	U	A	B	X	X	X	X	B	A	B	X	B	A	X	X	X	A
7	38.412	PGA_scaffold07	3025427	PGA_scaffold07__29_contigs__length_39662683|3025427	A	X	X	B	A	B	A	U	X	A	X	B	A	X	X	A	A	A	A	B	B	B	X	B	X	B	X	B	U	A	B	X	X	X	X	B	A	B	X	B	A	X	X	X	A
7	38.412	PGA_scaffold07	3025481	PGA_scaffold07__29_contigs__length_39662683|3025481	A	X	X	B	A	B	A	U	X	A	X	B	A	X	X	A	A	A	A	B	B	B	X	B	X	B	X	B	U	A	B	X	X	X	X	B	A	B	X	B	A	X	X	X	A
7	38.412	PGA_scaffold07	3025505	PGA_scaffold07__29_contigs__length_39662683|3025505	A	X	X	B	A	B	A	U	X	A	X	B	A	X	X	A	A	A	A	B	B	B	X	B	X	B	X	B	U	A	B	X	X	X	X	B	A	B	X	B	A	X	X	X	A
7	38.412	PGA_scaffold07	3025516	PGA_scaffold07__29_contigs__length_39662683|3025516	A	X	X	B	A	B	A	U	X	A	X	B	A	X	X	A	A	A	A	B	B	B	X	B	X	B	X	B	U	A	B	X	X	X	X	B	A	B	X	B	A	X	X	X	A
7	38.412	PGA_scaffold07	3025520	PGA_scaffold07__29_contigs__length_39662683|3025520	A	X	X	B	A	B	A	U	X	A	X	B	A	X	X	A	A	A	A	B	B	B	X	B	X	B	X	B	U	A	B	X	X	X	X	B	A	B	X	B	A	X	X	X	A
7	38.412	PGA_scaffold07	3025526	PGA_scaffold07__29_contigs__length_39662683|3025526	A	X	X	B	A	B	A	U	X	A	X	B	A	X	X	A	A	A	A	B	B	B	X	B	X	B	X	B	U	A	B	X	X	X	X	B	A	B	X	B	A	X	X	X	A
7	38.412	PGA_scaffold07	3049337	PGA_scaffold07__29_contigs__length_39662683|3049337	A	X	X	B	A	B	A	U	X	A	X	B	A	X	X	A	A	A	U	B	B	B	X	B	X	B	X	B	A	A	B	X	U	X	X	U	U	B	X	B	A	X	X	X	A
7	40.344	PGA_scaffold07	3119715	PGA_scaffold07__29_contigs__length_39662683|3119715	A	X	X	B	A	B	A	B	X	X	X	B	A	X	X	A	A	A	A	B	B	B	X	B	X	B	X	B	A	A	B	X	X	X	X	B	A	B	X	B	A	X	X	X	A
7	40.344	PGA_scaffold07	3119734	PGA_scaffold07__29_contigs__length_39662683|3119734	A	X	X	B	A	B	A	B	X	X	X	B	A	X	X	A	A	A	A	B	B	B	X	B	X	B	X	B	A	A	B	X	X	X	X	B	A	B	X	B	A	X	X	X	A
7	40.912	PGA_scaffold07	3119997	PGA_scaffold07__29_contigs__length_39662683|3119997	A	X	X	B	A	B	A	B	X	X	X	B	A	X	X	A	A	A	A	B	B	B	X	B	X	B	X	B	A	A	B	X	X	X	X	B	A	B	X	X	A	X	X	X	A
7	40.912	PGA_scaffold07	3120013	PGA_scaffold07__29_contigs__length_39662683|3120013	A	X	X	B	A	B	A	B	X	X	X	B	A	X	X	A	A	A	A	B	B	B	X	B	X	B	X	B	A	A	B	X	X	X	X	B	A	B	X	X	A	X	X	X	A
7	42.163	PGA_scaffold07	3246774	PGA_scaffold07__29_contigs__length_39662683|3246774	A	X	X	B	A	U	A	B	X	X	X	B	A	X	X	A	A	A	A	B	B	B	X	B	X	B	X	U	A	A	B	X	X	X	U	B	X	B	X	X	A	X	X	X	A
7	42.163	PGA_scaffold07	3246780	PGA_scaffold07__29_contigs__length_39662683|3246780	A	X	X	B	A	U	A	B	X	X	X	B	A	X	X	A	A	A	A	B	B	B	X	B	X	B	X	U	A	A	B	X	X	X	U	B	X	B	X	X	A	X	X	X	A
7	42.163	PGA_scaffold07	3246840	PGA_scaffold07__29_contigs__length_39662683|3246840	A	X	X	B	A	U	A	B	X	X	X	B	A	X	X	A	A	A	A	B	B	B	X	B	X	B	X	U	A	A	B	X	X	X	U	B	X	B	X	X	A	X	X	X	A
7	42.163	PGA_scaffold07	3269317	PGA_scaffold07__29_contigs__length_39662683|3269317	A	X	X	B	A	B	A	B	X	X	X	B	A	X	X	A	A	A	A	B	B	B	X	B	X	B	X	B	A	A	B	X	X	X	X	B	X	B	X	X	A	X	X	X	A
7	42.845	PGA_scaffold07	3295832	PGA_scaffold07__29_contigs__length_39662683|3295832	A	X	X	B	A	U	U	U	X	X	X	B	A	X	X	A	A	A	U	B	B	B	X	B	X	B	U	B	U	U	U	X	U	X	X	U	X	U	X	X	A	X	X	U	A
7	42.845	PGA_scaffold07	3295886	PGA_scaffold07__29_contigs__length_39662683|3295886	A	X	X	B	A	U	U	U	X	X	X	B	A	X	X	A	A	A	A	B	B	B	X	B	X	B	U	B	U	U	U	X	U	X	X	U	X	U	X	X	A	X	X	U	A
7	42.845	PGA_scaffold07	3297262	PGA_scaffold07__29_contigs__length_39662683|3297262	A	X	X	B	A	B	A	B	X	X	X	B	A	X	X	A	A	A	A	B	B	B	X	B	X	B	X	B	A	A	B	U	X	X	X	B	X	B	X	X	A	X	X	X	A
#N/A	#N/A	PGA_scaffold07	3484340	PGA_scaffold07__29_contigs__length_39662683|3484340	A	X	X	U	A	B	U	U	X	X	X	B	A	X	U	U	A	U	U	U	B	U	X	U	X	B	U	B	U	A	U	X	U	X	X	U	X	U	X	X	A	U	X	X	U
7	44.209	PGA_scaffold07	3754143	PGA_scaffold07__29_contigs__length_39662683|3754143	A	X	X	B	A	B	A	B	X	X	X	B	A	U	U	X	A	A	A	B	B	B	X	B	X	B	X	U	A	A	B	X	X	X	U	B	X	B	X	X	A	B	X	X	A
7	44.209	PGA_scaffold07	3754157	PGA_scaffold07__29_contigs__length_39662683|3754157	A	X	X	B	A	B	A	B	X	X	X	B	A	U	U	X	A	A	A	B	B	B	X	B	X	B	X	U	A	A	B	X	X	X	U	B	X	B	X	X	A	B	X	X	A
7	44.209	PGA_scaffold07	3754159	PGA_scaffold07__29_contigs__length_39662683|3754159	A	X	X	B	A	B	A	B	X	X	X	B	A	U	U	X	A	A	A	B	B	B	X	B	X	B	X	U	A	A	B	X	X	X	U	B	X	B	X	X	A	B	X	X	A
7	44.209	PGA_scaffold07	3754160	PGA_scaffold07__29_contigs__length_39662683|3754160	A	X	X	B	A	B	A	B	X	X	X	B	A	U	U	X	A	A	A	B	B	B	X	B	X	B	X	U	A	A	B	X	X	X	U	B	X	B	X	X	A	B	X	X	A
7	44.209	PGA_scaffold07	3754192	PGA_scaffold07__29_contigs__length_39662683|3754192	A	X	X	B	A	B	A	B	X	X	X	B	A	U	U	X	A	A	A	B	B	B	X	B	X	B	X	U	A	A	B	X	X	X	U	B	X	B	X	X	A	B	X	X	A
7	44.209	PGA_scaffold07	3754209	PGA_scaffold07__29_contigs__length_39662683|3754209	A	X	X	B	A	B	A	B	X	X	X	B	A	U	U	X	A	A	A	B	B	B	X	B	X	B	X	U	A	A	B	X	X	X	U	B	X	B	X	X	A	B	X	X	A
7	44.209	PGA_scaffold07	3759836	PGA_scaffold07__29_contigs__length_39662683|3759836	A	X	X	B	A	B	A	B	X	X	X	B	A	X	X	X	A	A	A	B	B	B	X	B	X	B	X	B	A	A	B	X	X	X	X	B	X	B	X	X	A	B	X	X	A
7	46.255	PGA_scaffold07	3892157	PGA_scaffold07__29_contigs__length_39662683|3892157	A	U	X	B	A	B	A	B	X	X	X	B	A	X	X	X	A	A	X	B	B	B	X	B	X	B	X	X	A	A	B	X	X	X	X	B	X	B	X	X	A	B	X	X	A
7	46.255	PGA_scaffold07	3892199	PGA_scaffold07__29_contigs__length_39662683|3892199	A	U	X	B	A	B	A	B	X	X	X	B	A	X	X	X	A	A	X	B	B	B	X	B	X	B	X	X	A	A	B	X	X	X	X	B	X	B	X	X	A	B	X	X	A
7	46.255	PGA_scaffold07	3892210	PGA_scaffold07__29_contigs__length_39662683|3892210	A	U	X	B	A	B	A	B	X	X	X	B	A	X	X	X	A	A	X	B	B	B	X	B	X	B	X	X	A	A	B	X	X	X	X	B	X	B	X	X	A	B	X	X	A
#N/A	#N/A	PGA_scaffold07	4258290	PGA_scaffold07__29_contigs__length_39662683|4258290	U	B	U	B	X	B	A	U	X	A	B	U	A	B	A	A	A	A	X	U	X	U	X	X	X	B	U	B	U	X	U	X	U	X	X	U	U	X	U	X	B	A	A	X	A
7	12.844	PGA_scaffold07	4261910	PGA_scaffold07__29_contigs__length_39662683|4261910	B	B	X	B	X	B	A	B	X	A	B	X	A	B	A	A	A	A	X	B	X	U	X	X	X	B	X	B	A	X	B	X	X	X	X	X	A	X	X	X	B	A	A	X	A
7	12.844	PGA_scaffold07	4262105	PGA_scaffold07__29_contigs__length_39662683|4262105	B	B	X	B	X	B	A	B	X	A	B	X	A	B	A	A	A	A	X	B	X	U	X	X	X	B	X	B	A	X	B	X	X	X	X	X	A	X	X	X	B	A	A	X	A
7	12.844	PGA_scaffold07	4266298	PGA_scaffold07__29_contigs__length_39662683|4266298	B	B	X	B	X	B	A	B	X	A	B	X	A	B	A	A	A	A	X	B	X	B	X	X	X	B	X	B	A	X	B	X	X	X	X	X	A	X	X	X	B	A	A	X	A
7	12.844	PGA_scaffold07	4266369	PGA_scaffold07__29_contigs__length_39662683|4266369	B	B	X	B	X	B	A	B	X	A	B	X	A	B	A	A	A	A	X	B	X	B	X	X	X	B	X	B	A	X	B	X	X	X	X	X	A	X	X	X	B	A	A	X	A
7	12.276	PGA_scaffold07	4342292	PGA_scaffold07__29_contigs__length_39662683|4342292	B	B	X	B	B	B	A	B	X	A	B	X	A	B	A	A	A	A	X	B	X	U	X	X	X	B	X	B	A	X	B	X	X	X	X	X	A	X	X	X	B	A	A	X	A
7	12.276	PGA_scaffold07	4342311	PGA_scaffold07__29_contigs__length_39662683|4342311	B	B	X	B	B	B	A	B	X	A	B	X	A	B	A	A	A	A	X	B	X	U	X	X	X	B	X	B	A	X	B	X	X	X	X	X	A	X	X	X	B	A	A	X	U
7	12.276	PGA_scaffold07	4342322	PGA_scaffold07__29_contigs__length_39662683|4342322	B	B	X	B	B	B	A	B	X	A	B	X	A	B	A	A	A	A	X	B	X	U	X	X	X	B	X	B	A	X	B	X	X	X	X	X	A	X	X	X	B	A	A	X	U
7	12.276	PGA_scaffold07	4343422	PGA_scaffold07__29_contigs__length_39662683|4343422	B	B	X	B	B	B	A	B	X	A	B	X	A	B	A	A	A	A	X	B	X	B	X	X	X	B	X	B	A	X	B	X	X	X	X	X	A	X	X	X	B	A	A	X	A
7	12.276	PGA_scaffold07	4343492	PGA_scaffold07__29_contigs__length_39662683|4343492	B	B	X	B	B	B	A	B	X	A	B	X	A	B	A	A	A	A	X	B	X	B	X	X	X	B	X	B	A	X	B	X	X	X	X	X	A	X	X	X	B	A	A	X	A
7	12.276	PGA_scaffold07	4384727	PGA_scaffold07__29_contigs__length_39662683|4384727	B	B	X	U	B	B	A	B	X	A	B	X	A	B	A	A	A	A	X	B	X	B	X	X	X	B	X	B	A	X	B	X	X	X	X	X	A	X	X	X	B	A	A	X	A
7	12.276	PGA_scaffold07	4384766	PGA_scaffold07__29_contigs__length_39662683|4384766	B	B	X	U	B	B	A	B	X	A	B	X	A	B	A	A	A	A	X	B	X	B	X	X	X	B	X	B	A	X	B	X	X	X	X	X	A	X	X	X	B	A	A	X	A
#N/A	#N/A	PGA_scaffold07	4709292	PGA_scaffold07__29_contigs__length_39662683|4709292	B	U	X	U	B	U	U	U	X	A	B	X	A	B	U	A	A	A	X	U	X	U	X	X	X	B	X	U	U	U	X	X	X	X	X	X	A	X	X	X	B	A	A	X	A
7	11.594	PGA_scaffold07	4709354	PGA_scaffold07__29_contigs__length_39662683|4709354	B	U	X	B	B	U	U	U	X	A	B	X	A	B	U	A	A	A	X	U	X	U	X	X	X	B	X	U	U	U	X	X	X	X	X	X	A	X	X	X	B	A	A	X	A
7	10.799	PGA_scaffold07	4842108	PGA_scaffold07__29_contigs__length_39662683|4842108	B	U	X	B	B	B	A	U	X	U	B	X	A	B	U	A	A	A	X	B	X	U	X	X	X	B	X	U	U	X	X	X	X	X	X	X	A	X	X	X	B	A	U	X	X
#N/A	#N/A	PGA_scaffold07	4842417	PGA_scaffold07__29_contigs__length_39662683|4842417	B	U	X	U	B	B	U	U	X	U	U	X	A	B	U	A	A	A	X	B	X	U	X	U	X	B	X	U	U	X	X	X	U	U	U	X	A	X	X	X	B	U	A	X	X
7	8.752	PGA_scaffold07	5012081	PGA_scaffold07__29_contigs__length_39662683|5012081	B	B	X	B	B	B	A	B	X	A	B	X	X	B	A	A	A	A	X	B	U	B	X	X	X	B	X	B	A	X	X	X	X	X	X	U	A	X	X	U	B	A	A	X	X
7	8.752	PGA_scaffold07	5012091	PGA_scaffold07__29_contigs__length_39662683|5012091	B	B	X	B	B	B	A	B	X	A	B	X	X	B	A	A	A	A	X	B	U	B	X	X	X	B	X	B	A	X	X	X	X	X	X	U	A	X	X	U	B	A	A	X	X
7	8.752	PGA_scaffold07	5012263	PGA_scaffold07__29_contigs__length_39662683|5012263	B	B	X	U	B	U	U	U	X	U	B	X	X	B	A	A	A	A	X	U	X	B	X	U	X	B	X	B	U	X	X	X	U	X	X	X	A	X	X	X	B	U	A	X	X
7	8.752	PGA_scaffold07	5012562	PGA_scaffold07__29_contigs__length_39662683|5012562	B	B	X	U	B	U	U	U	X	U	B	X	X	B	A	A	A	A	X	U	X	B	X	U	X	B	X	B	U	X	X	X	U	X	X	X	A	X	X	X	B	U	A	X	X
#N/A	#N/A	PGA_scaffold07	5205344	PGA_scaffold07__29_contigs__length_39662683|5205344	B	B	X	U	B	U	U	U	X	U	B	X	X	U	A	U	A	A	X	B	X	U	X	U	X	U	X	B	U	U	X	U	X	U	X	X	A	X	X	U	B	A	A	X	X
7	7.502	PGA_scaffold07	5251919	PGA_scaffold07__29_contigs__length_39662683|5251919	B	B	X	B	B	B	U	B	X	A	B	X	X	B	A	A	A	A	X	B	X	B	X	X	X	B	U	B	U	X	X	X	X	X	X	X	A	X	X	X	B	A	A	X	X
7	5.683	PGA_scaffold07	5439833	PGA_scaffold07__29_contigs__length_39662683|5439833	B	B	X	B	B	B	X	B	B	A	B	X	X	B	A	A	A	A	X	B	X	B	X	X	X	B	X	B	A	U	X	X	X	X	X	X	A	X	A	X	B	A	A	X	X
7	6.252	PGA_scaffold07	5455703	PGA_scaffold07__29_contigs__length_39662683|5455703	B	B	X	B	B	B	X	B	B	U	B	X	X	B	A	A	A	A	X	B	X	B	X	X	X	B	X	B	A	X	X	X	X	X	X	X	A	X	X	X	B	A	A	X	X
7	6.252	PGA_scaffold07	5455730	PGA_scaffold07__29_contigs__length_39662683|5455730	B	B	X	B	B	B	X	B	B	U	B	X	X	B	A	A	A	A	X	B	X	B	X	X	X	B	U	B	A	X	X	X	X	X	X	X	A	X	X	X	B	A	A	X	X
7	6.252	PGA_scaffold07	5455733	PGA_scaffold07__29_contigs__length_39662683|5455733	B	B	X	B	B	B	X	B	B	U	B	X	X	B	A	A	A	A	X	B	X	B	X	X	X	B	U	B	A	X	X	X	X	X	X	X	A	X	X	X	B	A	A	X	X
#N/A	#N/A	PGA_scaffold07	5462628	PGA_scaffold07__29_contigs__length_39662683|5462628	B	B	X	U	B	B	U	B	B	U	B	U	X	B	U	A	A	A	X	B	X	B	X	X	X	B	X	B	U	U	X	X	X	X	U	U	U	X	B	U	B	A	A	X	X
#N/A	#N/A	PGA_scaffold07	5462629	PGA_scaffold07__29_contigs__length_39662683|5462629	B	B	X	U	B	B	U	B	B	U	B	U	X	B	U	A	A	A	X	B	X	B	X	X	X	B	X	B	U	U	X	X	X	X	U	X	U	X	U	U	B	A	A	X	X
#N/A	#N/A	PGA_scaffold07	5462637	PGA_scaffold07__29_contigs__length_39662683|5462637	B	B	X	U	B	B	U	B	B	U	B	U	X	B	U	A	A	A	X	B	X	B	X	X	X	B	X	B	U	U	X	X	X	X	U	X	U	X	U	X	B	A	A	X	X
#N/A	#N/A	PGA_scaffold07	5462670	PGA_scaffold07__29_contigs__length_39662683|5462670	B	B	X	U	B	B	U	B	B	U	B	U	X	B	U	A	A	U	X	B	X	B	X	X	X	B	X	B	U	U	X	X	X	X	U	X	U	X	U	X	B	A	A	X	X
7	1.364	PGA_scaffold07	5608252	PGA_scaffold07__29_contigs__length_39662683|5608252	B	B	X	U	B	B	X	B	B	A	B	X	X	B	A	A	A	A	X	B	X	B	X	X	X	B	X	B	A	X	X	X	X	X	X	X	A	X	X	X	B	A	A	X	X
7	0.682	PGA_scaffold07	5671674	PGA_scaffold07__29_contigs__length_39662683|5671674	B	B	U	U	B	B	X	B	B	U	B	U	X	B	A	A	A	A	X	B	X	U	X	X	X	B	X	B	U	X	X	X	X	X	X	X	U	X	U	X	B	A	A	X	X
7	0	PGA_scaffold07	5677347	PGA_scaffold07__29_contigs__length_39662683|5677347	B	B	X	U	B	B	X	B	B	U	B	B	X	B	A	A	A	A	X	B	X	B	X	X	X	B	X	B	A	X	X	U	X	X	X	X	U	X	B	X	B	A	A	X	X
7	3.523	PGA_scaffold07	5689750	PGA_scaffold07__29_contigs__length_39662683|5689750	U	B	U	B	U	B	X	U	U	A	B	A	X	B	U	A	A	A	X	U	X	U	X	X	X	B	X	B	U	U	X	X	X	X	X	U	U	X	A	X	B	A	A	X	X
7	3.523	PGA_scaffold07	5689903	PGA_scaffold07__29_contigs__length_39662683|5689903	U	B	U	B	B	B	X	B	U	A	B	A	X	B	U	A	A	A	X	U	X	U	X	X	X	B	X	B	U	U	X	X	X	X	X	U	U	X	A	X	B	A	A	X	X
7	3.523	PGA_scaffold07	5689961	PGA_scaffold07__29_contigs__length_39662683|5689961	U	B	U	B	B	B	X	B	U	A	B	A	X	B	U	A	A	A	X	B	X	U	X	X	X	B	X	B	U	U	X	X	X	X	X	U	U	X	A	X	B	A	A	X	X
#N/A	#N/A	PGA_scaffold07	5753301	PGA_scaffold07__29_contigs__length_39662683|5753301	B	U	X	U	B	U	X	U	B	U	B	X	X	U	U	A	A	U	X	U	X	B	X	X	X	B	U	U	U	X	X	X	U	X	X	X	U	X	X	X	B	A	A	X	X
7	2.046	PGA_scaffold07	5753624	PGA_scaffold07__29_contigs__length_39662683|5753624	B	B	X	U	B	B	X	U	B	U	B	X	X	B	A	A	A	A	X	U	X	U	X	X	X	B	U	U	A	X	X	X	U	X	X	X	A	X	X	X	B	A	A	X	X
7	2.046	PGA_scaffold07	5808673	PGA_scaffold07__29_contigs__length_39662683|5808673	B	B	X	B	B	B	X	B	B	A	B	X	X	B	A	U	A	A	X	B	X	U	X	X	X	B	X	B	A	X	X	X	X	X	U	X	A	X	X	X	B	A	A	X	U
7	2.046	PGA_scaffold07	5811864	PGA_scaffold07__29_contigs__length_39662683|5811864	B	B	X	B	B	B	X	B	B	A	B	X	X	B	U	A	A	A	X	U	X	X	X	X	X	B	X	B	A	X	X	X	X	X	X	X	A	X	X	X	B	A	A	X	X
7	2.046	PGA_scaffold07	5811868	PGA_scaffold07__29_contigs__length_39662683|5811868	B	B	X	B	B	B	X	B	B	A	B	X	X	B	U	A	A	A	X	U	X	X	X	X	X	B	X	B	A	X	X	X	X	X	X	X	A	X	X	X	B	A	A	X	X
7	2.046	PGA_scaffold07	5811884	PGA_scaffold07__29_contigs__length_39662683|5811884	B	B	X	B	B	B	X	B	B	A	B	X	X	B	U	A	A	A	X	U	X	X	X	X	X	B	X	B	A	X	X	X	X	X	X	X	A	X	X	X	B	A	A	X	X
7	2.046	PGA_scaffold07	5811928	PGA_scaffold07__29_contigs__length_39662683|5811928	B	B	X	B	B	B	X	B	B	A	B	X	X	B	U	A	A	A	X	U	X	X	X	X	X	B	X	B	A	X	X	X	X	X	X	X	A	X	X	X	B	A	A	X	X
7	2.046	PGA_scaffold07	5903267	PGA_scaffold07__29_contigs__length_39662683|5903267	B	B	X	B	B	B	X	B	B	A	B	X	X	B	A	A	A	U	X	B	X	X	X	U	X	B	X	B	A	X	X	X	X	X	U	X	A	X	X	X	B	A	A	X	X
7	2.046	PGA_scaffold07	5905323	PGA_scaffold07__29_contigs__length_39662683|5905323	B	U	X	B	B	U	U	B	B	U	B	X	X	B	U	A	A	A	U	B	X	X	X	X	X	B	X	B	A	X	U	U	X	X	U	U	U	X	X	X	B	A	A	X	X
7	2.046	PGA_scaffold07	5905324	PGA_scaffold07__29_contigs__length_39662683|5905324	B	U	X	B	B	U	U	B	B	U	B	X	X	B	U	A	A	A	U	B	X	X	X	X	X	B	X	B	A	X	U	U	X	X	U	U	U	X	X	X	B	A	A	X	X
#N/A	#N/A	PGA_scaffold07	5905406	PGA_scaffold07__29_contigs__length_39662683|5905406	B	U	X	B	B	U	U	B	B	U	B	X	X	B	U	A	A	A	U	B	X	X	X	X	X	B	X	U	A	X	U	U	X	X	U	U	U	X	X	X	U	A	A	X	X
7	2.046	PGA_scaffold07	5907639	PGA_scaffold07__29_contigs__length_39662683|5907639	B	B	X	B	B	B	X	B	B	A	B	X	X	B	A	A	A	A	X	U	X	X	X	X	X	B	X	B	U	X	X	X	U	X	U	X	A	X	X	X	B	A	A	X	X
7	2.727	PGA_scaffold07	5972507	PGA_scaffold07__29_contigs__length_39662683|5972507	B	B	B	B	B	B	X	B	B	A	B	X	X	B	A	A	A	A	X	B	X	X	X	X	X	B	X	B	A	X	X	X	U	X	X	X	A	X	U	U	B	A	A	X	X
7	2.727	PGA_scaffold07	5972619	PGA_scaffold07__29_contigs__length_39662683|5972619	B	B	B	B	B	B	X	B	B	A	B	X	X	B	A	A	A	A	X	B	X	X	X	X	X	B	X	B	A	X	X	X	U	X	X	X	A	X	U	U	B	A	A	X	X
7	2.727	PGA_scaffold07	5972634	PGA_scaffold07__29_contigs__length_39662683|5972634	B	B	B	B	B	B	X	B	B	A	B	X	X	B	A	A	A	A	X	B	X	X	X	X	X	B	X	B	A	X	X	X	U	X	X	X	A	X	U	U	B	A	A	X	X
7	2.046	PGA_scaffold07	5981512	PGA_scaffold07__29_contigs__length_39662683|5981512	B	B	X	U	B	B	X	U	B	U	B	X	X	B	U	A	A	A	X	B	X	X	X	X	X	B	X	B	U	X	X	X	X	X	X	X	U	X	X	X	B	U	U	X	X
7	2.046	PGA_scaffold07	5981516	PGA_scaffold07__29_contigs__length_39662683|5981516	B	B	X	U	B	B	X	U	B	U	B	X	X	B	U	A	A	A	X	B	X	X	X	X	X	B	X	B	U	X	X	X	X	X	X	X	U	X	X	X	B	U	U	X	X
7	2.046	PGA_scaffold07	5981546	PGA_scaffold07__29_contigs__length_39662683|5981546	B	B	X	U	B	B	X	U	B	U	B	X	X	B	U	A	A	A	X	B	X	X	X	X	X	B	X	B	U	X	X	X	X	X	X	X	U	X	X	X	B	U	U	X	X
#N/A	#N/A	PGA_scaffold07	5981615	PGA_scaffold07__29_contigs__length_39662683|5981615	B	B	X	B	B	B	X	U	B	U	U	X	X	B	U	A	A	A	X	U	X	U	X	X	X	B	X	U	U	X	X	X	U	X	X	X	U	X	X	U	B	A	A	X	U
#N/A	#N/A	PGA_scaffold07	5981642	PGA_scaffold07__29_contigs__length_39662683|5981642	B	B	X	B	B	B	X	U	B	U	U	X	X	B	U	A	A	A	X	U	X	X	X	X	X	B	X	U	U	X	X	X	U	X	X	X	U	X	X	U	B	U	A	X	X
7	2.046	PGA_scaffold07	5987729	PGA_scaffold07__29_contigs__length_39662683|5987729	B	B	U	B	U	B	X	B	B	U	B	U	X	B	A	A	A	A	X	B	X	U	X	X	X	B	X	B	A	X	X	X	X	X	X	X	A	X	X	X	B	A	A	X	X
7	2.046	PGA_scaffold07	5987900	PGA_scaffold07__29_contigs__length_39662683|5987900	B	B	X	B	B	B	X	B	B	A	B	U	X	B	A	A	A	A	X	B	X	U	X	X	X	B	X	B	A	X	X	X	X	X	X	X	A	X	X	X	B	A	A	X	X
7	2.046	PGA_scaffold07	5987914	PGA_scaffold07__29_contigs__length_39662683|5987914	B	B	X	B	B	B	X	B	B	A	B	U	X	B	A	A	A	A	X	B	X	U	X	X	X	B	X	B	A	X	X	X	X	X	X	X	A	X	X	X	B	A	A	X	X
7	2.046	PGA_scaffold07	6044115	PGA_scaffold07__29_contigs__length_39662683|6044115	B	B	X	B	B	B	X	U	B	U	B	X	X	B	U	A	A	A	X	U	X	U	X	X	X	B	X	B	U	X	X	X	X	X	X	X	A	X	X	X	B	U	A	X	X
7	2.046	PGA_scaffold07	6044121	PGA_scaffold07__29_contigs__length_39662683|6044121	B	B	X	B	B	B	X	U	B	U	B	X	X	B	U	A	A	A	X	U	X	U	X	X	X	B	X	B	U	X	X	X	X	X	X	X	A	X	X	X	B	U	A	X	X
7	2.046	PGA_scaffold07	6044334	PGA_scaffold07__29_contigs__length_39662683|6044334	B	B	X	B	B	B	X	U	B	U	B	X	X	B	U	A	A	A	X	U	X	U	X	X	X	B	X	B	U	X	X	X	X	X	X	X	A	X	X	X	B	U	A	X	X
7	2.046	PGA_scaffold07	6044372	PGA_scaffold07__29_contigs__length_39662683|6044372	B	B	X	B	B	B	X	U	B	U	B	X	X	B	U	A	A	A	X	U	X	U	X	X	X	B	X	B	U	X	X	X	X	X	X	X	A	X	X	X	B	U	U	X	X
7	2.046	PGA_scaffold07	6044374	PGA_scaffold07__29_contigs__length_39662683|6044374	B	B	X	B	B	B	X	U	B	U	B	X	X	B	U	A	A	A	X	U	X	U	X	X	X	B	X	B	U	X	X	X	X	X	X	X	A	X	X	X	B	U	U	X	X
7	2.046	PGA_scaffold07	6119586	PGA_scaffold07__29_contigs__length_39662683|6119586	B	B	X	U	B	B	X	B	B	U	B	X	X	B	A	A	A	A	X	B	X	X	X	X	X	B	X	B	A	X	X	X	X	X	X	X	A	X	X	X	B	A	A	X	X
7	2.046	PGA_scaffold07	6171571	PGA_scaffold07__29_contigs__length_39662683|6171571	B	B	X	B	B	B	X	B	B	A	B	X	X	B	A	A	A	A	X	U	X	X	X	X	X	B	X	B	A	X	X	X	X	X	X	X	A	X	X	X	B	A	A	X	X
7	2.046	PGA_scaffold07	6171677	PGA_scaffold07__29_contigs__length_39662683|6171677	B	U	X	B	B	B	X	B	B	U	B	X	X	B	U	A	A	A	X	B	X	X	X	X	X	B	X	U	U	X	X	X	X	X	X	U	A	X	X	X	B	U	A	X	X
7	2.046	PGA_scaffold07	6213681	PGA_scaffold07__29_contigs__length_39662683|6213681	B	B	X	B	B	B	X	B	B	A	U	X	X	B	U	A	A	A	X	B	X	X	X	X	X	B	X	B	A	X	X	X	X	X	X	X	A	X	X	X	B	A	A	X	X
7	109.971	PGA_scaffold07	6375956	PGA_scaffold07__29_contigs__length_39662683|6375956	X	X	X	B	A	X	X	U	A	U	X	X	X	A	X	X	X	B	B	X	B	X	X	X	A	X	B	X	X	B	X	X	B	A	X	X	B	X	X	X	A	A	A	X	A
7	109.971	PGA_scaffold07	6376006	PGA_scaffold07__29_contigs__length_39662683|6376006	X	X	X	B	A	X	X	U	A	U	X	X	X	A	X	X	X	B	B	X	B	X	X	X	A	X	B	X	X	B	X	X	B	A	X	X	B	X	X	X	A	A	A	X	A
7	107.013	PGA_scaffold07	6585329	PGA_scaffold07__29_contigs__length_39662683|6585329	X	X	X	B	A	X	X	X	A	U	X	X	X	A	X	X	X	X	U	U	B	U	X	X	A	B	U	X	A	U	U	X	U	A	X	X	U	X	X	X	A	U	U	X	A
7	107.013	PGA_scaffold07	6585337	PGA_scaffold07__29_contigs__length_39662683|6585337	X	X	X	B	A	X	X	X	A	U	X	X	X	A	X	X	X	X	U	U	B	U	X	X	A	B	U	X	A	U	U	X	U	A	X	X	U	X	X	X	A	U	U	X	A
7	107.013	PGA_scaffold07	6585345	PGA_scaffold07__29_contigs__length_39662683|6585345	X	X	X	B	A	X	X	X	A	U	X	X	X	A	X	X	X	X	U	U	B	U	X	X	A	U	U	X	U	U	U	X	U	A	X	X	U	X	X	X	A	U	U	X	A
7	107.013	PGA_scaffold07	6623363	PGA_scaffold07__29_contigs__length_39662683|6623363	X	X	X	B	A	X	X	X	A	B	X	X	X	A	X	X	X	X	B	X	B	X	X	X	A	B	U	X	A	B	U	X	X	A	X	X	B	X	X	X	A	A	A	X	A
7	107.013	PGA_scaffold07	6623388	PGA_scaffold07__29_contigs__length_39662683|6623388	X	X	X	B	A	X	X	X	A	B	X	X	X	A	X	X	X	X	B	X	B	X	X	X	A	B	U	X	A	B	U	X	X	A	X	X	B	X	X	X	A	A	A	X	A
7	101.537	PGA_scaffold07	7139724	PGA_scaffold07__29_contigs__length_39662683|7139724	X	X	X	U	A	U	X	X	A	U	X	X	A	A	B	X	X	X	U	X	B	B	X	X	X	B	X	X	A	U	X	X	X	A	X	X	B	X	X	X	X	A	A	X	U
7	101.537	PGA_scaffold07	7139725	PGA_scaffold07__29_contigs__length_39662683|7139725	X	X	X	U	A	U	X	X	A	U	X	X	A	A	B	X	X	X	U	X	B	B	X	X	X	B	X	X	A	U	X	X	X	A	X	X	B	X	X	X	X	A	A	X	U
#N/A	#N/A	PGA_scaffold07	7143624	PGA_scaffold07__29_contigs__length_39662683|7143624	X	X	X	B	A	U	X	X	A	U	X	X	A	U	U	X	X	X	U	X	U	B	X	X	X	B	X	X	U	U	X	U	U	U	U	X	B	X	X	X	X	A	A	X	U
7	100.855	PGA_scaffold07	7168956	PGA_scaffold07__29_contigs__length_39662683|7168956	X	X	X	B	A	B	X	X	A	U	X	X	A	A	B	X	X	X	B	X	B	B	X	X	X	B	X	X	A	B	X	X	X	A	X	X	B	X	X	X	X	A	A	X	A
7	100.855	PGA_scaffold07	7169013	PGA_scaffold07__29_contigs__length_39662683|7169013	X	X	X	B	A	B	X	X	A	U	X	X	A	A	B	X	X	X	B	X	B	B	X	X	X	B	X	X	A	B	X	X	U	A	X	X	B	X	X	X	X	A	A	X	A
7	82.162	PGA_scaffold07	8068896	PGA_scaffold07__29_contigs__length_39662683|8068896	X	X	X	B	A	B	A	X	A	B	X	X	A	A	B	X	A	X	X	B	B	B	X	B	X	B	X	X	A	X	B	X	X	A	X	B	X	B	X	X	X	X	X	B	A
7	48.416	PGA_scaffold07	8201947	PGA_scaffold07__29_contigs__length_39662683|8201947	A	X	U	B	A	B	A	B	U	X	X	B	A	X	X	X	A	U	U	B	B	B	B	B	X	B	X	U	A	A	B	X	X	U	X	B	X	B	U	X	A	B	X	X	A
7	50.804	PGA_scaffold07	8279577	PGA_scaffold07__29_contigs__length_39662683|8279577	A	X	X	U	A	B	U	X	X	X	X	B	A	X	X	X	A	X	X	B	B	B	B	X	X	B	X	X	U	A	B	X	X	X	X	B	X	B	X	X	A	B	X	X	A
7	50.804	PGA_scaffold07	8616588	PGA_scaffold07__29_contigs__length_39662683|8616588	A	X	X	B	A	B	A	X	X	X	X	B	A	X	X	X	A	X	X	B	B	B	B	X	X	B	X	X	A	U	B	X	U	X	X	B	X	B	X	X	A	B	X	X	A
7	50.804	PGA_scaffold07	8616592	PGA_scaffold07__29_contigs__length_39662683|8616592	A	X	X	B	A	B	A	X	X	X	X	B	A	X	X	X	A	X	X	B	B	B	B	X	X	B	X	X	A	U	B	X	U	X	X	B	X	B	X	X	A	B	X	X	A
7	50.804	PGA_scaffold07	8616621	PGA_scaffold07__29_contigs__length_39662683|8616621	A	X	X	B	A	B	A	X	X	X	X	B	A	X	X	X	A	X	X	B	B	B	B	X	X	B	X	X	A	U	B	X	U	X	X	B	X	B	X	X	A	B	X	X	A
7	50.804	PGA_scaffold07	8616656	PGA_scaffold07__29_contigs__length_39662683|8616656	A	X	X	B	A	B	A	X	X	X	X	B	A	X	X	X	A	X	X	B	B	B	B	X	X	B	X	X	A	U	B	X	U	X	X	B	X	B	X	X	A	B	X	X	A
7	50.804	PGA_scaffold07	8616702	PGA_scaffold07__29_contigs__length_39662683|8616702	A	X	X	B	A	B	A	X	X	X	X	B	A	X	X	X	A	X	X	B	B	B	B	X	X	B	U	U	A	U	B	X	U	X	X	B	X	B	X	X	A	B	X	X	A
7	50.804	PGA_scaffold07	8616756	PGA_scaffold07__29_contigs__length_39662683|8616756	A	X	X	B	A	B	A	X	X	X	X	B	A	X	X	X	A	X	X	B	B	B	B	X	X	B	X	X	A	U	B	X	U	X	X	B	X	B	X	X	A	B	X	X	A
7	50.804	PGA_scaffold07	8616777	PGA_scaffold07__29_contigs__length_39662683|8616777	A	X	X	B	A	B	A	X	X	X	X	B	A	X	X	X	A	X	X	B	B	B	B	X	X	B	U	X	A	U	B	X	U	X	X	B	X	B	X	X	A	B	X	X	A
#N/A	#N/A	PGA_scaffold07	8651929	PGA_scaffold07__29_contigs__length_39662683|8651929	U	X	U	U	A	B	A	X	X	U	X	B	A	X	U	U	A	X	X	U	B	U	B	X	X	B	X	X	A	U	U	X	X	X	X	B	U	B	B	X	A	B	X	X	A
#N/A	#N/A	PGA_scaffold07	8698490	PGA_scaffold07__29_contigs__length_39662683|8698490	A	X	X	U	A	B	U	X	X	U	X	B	U	X	U	X	A	U	U	U	B	U	B	U	X	B	X	U	U	A	B	X	U	X	U	U	U	B	X	X	A	B	X	X	A
#N/A	#N/A	PGA_scaffold07	8698503	PGA_scaffold07__29_contigs__length_39662683|8698503	A	X	X	U	A	B	U	X	X	U	X	B	U	X	U	X	A	U	U	U	B	U	B	U	X	B	X	U	U	A	B	X	U	X	U	U	U	B	X	X	A	B	X	X	A
#N/A	#N/A	PGA_scaffold07	8698522	PGA_scaffold07__29_contigs__length_39662683|8698522	A	X	X	U	A	B	U	X	X	U	X	B	U	X	U	X	A	U	U	U	B	U	B	U	X	B	X	U	U	A	B	X	U	X	U	U	U	B	X	X	A	B	X	X	A
7	52.168	PGA_scaffold07	8718172	PGA_scaffold07__29_contigs__length_39662683|8718172	A	X	X	B	A	B	A	X	X	X	X	B	A	X	X	X	A	X	X	B	B	B	B	X	X	B	X	X	A	A	U	X	X	X	X	B	X	B	X	X	A	B	X	X	A
7	52.168	PGA_scaffold07	8718176	PGA_scaffold07__29_contigs__length_39662683|8718176	A	X	X	B	A	B	A	X	X	X	X	B	A	X	X	X	A	X	X	B	B	B	B	X	X	B	X	X	A	A	U	X	X	X	X	B	X	B	X	X	A	B	X	X	A
#N/A	#N/A	PGA_scaffold07	8789770	PGA_scaffold07__29_contigs__length_39662683|8789770	A	X	U	U	A	B	A	X	A	X	X	U	A	X	U	X	A	X	U	U	B	U	B	U	X	B	X	U	U	U	U	X	X	X	U	U	U	B	U	X	A	B	X	X	A
#N/A	#N/A	PGA_scaffold07	8789866	PGA_scaffold07__29_contigs__length_39662683|8789866	A	X	U	U	A	B	A	X	A	X	X	U	A	X	U	X	A	X	U	U	B	U	B	U	X	B	X	U	U	U	U	X	X	X	U	U	U	B	U	X	A	B	X	X	A
#N/A	#N/A	PGA_scaffold07	8789870	PGA_scaffold07__29_contigs__length_39662683|8789870	A	X	U	U	A	B	A	X	A	X	X	U	A	X	U	X	A	X	U	U	B	U	B	U	X	B	X	U	U	U	U	X	X	X	U	U	U	B	U	X	A	B	X	X	A
#N/A	#N/A	PGA_scaffold07	8789901	PGA_scaffold07__29_contigs__length_39662683|8789901	A	X	U	U	A	B	A	X	A	X	X	U	A	X	U	X	A	X	U	U	B	U	B	U	X	B	X	U	U	U	U	X	X	X	U	U	U	B	U	X	A	B	X	X	A
#N/A	#N/A	PGA_scaffold07	8789917	PGA_scaffold07__29_contigs__length_39662683|8789917	A	X	U	U	A	B	A	X	A	X	X	U	A	X	U	X	A	X	U	U	B	U	B	U	X	B	X	U	U	U	U	X	X	X	U	U	U	B	U	X	A	B	X	X	A
#N/A	#N/A	PGA_scaffold07	8789934	PGA_scaffold07__29_contigs__length_39662683|8789934	A	X	U	U	A	B	A	X	A	X	X	U	A	X	U	X	A	X	U	U	B	U	B	U	X	B	X	U	U	U	U	X	X	X	U	U	U	B	U	X	A	B	X	X	A
7	52.168	PGA_scaffold07	8790856	PGA_scaffold07__29_contigs__length_39662683|8790856	A	X	X	U	A	B	A	X	X	X	X	U	A	X	X	X	A	X	X	U	B	U	B	X	X	B	X	U	A	A	U	X	U	X	X	B	X	B	U	X	A	B	X	X	A
7	52.168	PGA_scaffold07	8807770	PGA_scaffold07__29_contigs__length_39662683|8807770	A	X	X	B	A	B	U	U	X	X	X	B	A	X	U	X	A	X	X	B	B	U	B	X	X	B	U	X	U	A	U	X	U	X	X	U	U	U	X	X	A	B	X	X	A
#N/A	#N/A	PGA_scaffold07	9006531	PGA_scaffold07__29_contigs__length_39662683|9006531	A	X	X	B	A	B	U	U	X	X	U	B	A	X	X	X	A	X	U	B	B	B	B	X	X	B	X	U	U	A	B	U	U	X	X	U	X	U	X	X	A	U	X	X	A
#N/A	#N/A	PGA_scaffold07	9006555	PGA_scaffold07__29_contigs__length_39662683|9006555	A	X	X	B	A	B	U	U	X	X	U	B	A	X	X	X	A	X	U	B	B	B	B	X	X	B	X	U	U	A	B	U	U	X	X	U	X	U	X	U	A	U	X	X	A
#N/A	#N/A	PGA_scaffold07	9006570	PGA_scaffold07__29_contigs__length_39662683|9006570	A	X	X	B	A	B	U	U	X	X	U	B	A	X	X	X	A	X	U	B	B	B	B	X	X	B	X	U	U	A	B	U	U	X	X	U	X	U	X	X	A	U	X	X	A
7	52.168	PGA_scaffold07	9019609	PGA_scaffold07__29_contigs__length_39662683|9019609	A	X	X	B	A	B	U	X	X	U	X	B	A	X	X	X	A	X	X	B	B	B	B	X	X	B	X	X	U	U	B	X	X	X	X	U	X	B	X	X	A	B	X	X	A
7	52.168	PGA_scaffold07	9019624	PGA_scaffold07__29_contigs__length_39662683|9019624	A	X	X	B	A	B	U	X	X	U	X	B	A	X	X	X	A	X	X	B	B	B	B	X	X	B	X	X	U	U	B	X	X	U	X	U	X	B	X	X	A	B	X	X	A
7	52.168	PGA_scaffold07	9020021	PGA_scaffold07__29_contigs__length_39662683|9020021	A	X	X	B	A	B	U	X	X	U	X	B	A	X	X	X	A	X	X	B	B	B	B	X	X	B	X	X	U	U	B	X	X	X	X	U	X	B	X	X	A	B	X	X	A
7	52.85	PGA_scaffold07	9106640	PGA_scaffold07__29_contigs__length_39662683|9106640	A	B	X	B	A	U	U	U	X	X	X	B	A	X	X	X	A	X	X	B	B	U	B	U	X	B	X	X	A	A	B	X	X	U	X	U	X	B	X	X	A	B	X	X	A
7	52.85	PGA_scaffold07	9106688	PGA_scaffold07__29_contigs__length_39662683|9106688	A	B	X	B	A	U	U	U	X	X	X	B	A	X	X	X	A	X	X	B	B	U	B	U	X	B	X	X	A	A	B	X	X	X	X	U	X	B	X	X	A	B	X	X	A
7	52.85	PGA_scaffold07	9106691	PGA_scaffold07__29_contigs__length_39662683|9106691	A	B	X	B	A	U	U	U	X	X	X	B	A	X	X	X	A	X	X	B	B	U	B	U	X	B	X	X	A	A	B	X	X	U	X	U	X	B	X	X	A	B	X	X	A
7	53.531	PGA_scaffold07	9271770	PGA_scaffold07__29_contigs__length_39662683|9271770	A	B	X	B	A	B	A	X	X	X	X	B	A	X	X	X	A	X	U	B	B	B	B	X	X	B	X	X	U	A	B	X	X	X	X	B	X	B	X	U	A	B	X	X	A
7	53.531	PGA_scaffold07	9271847	PGA_scaffold07__29_contigs__length_39662683|9271847	A	B	X	B	A	B	A	X	X	X	X	B	A	X	X	X	A	X	U	B	B	B	B	X	X	B	X	X	U	A	B	X	X	X	X	B	X	B	X	U	A	B	X	X	A
7	53.531	PGA_scaffold07	9579448	PGA_scaffold07__29_contigs__length_39662683|9579448	A	B	X	B	A	U	U	X	X	U	X	B	A	X	X	X	A	X	X	U	B	B	B	U	X	B	X	X	A	A	B	X	X	X	X	U	X	B	X	X	A	B	X	X	A
7	53.531	PGA_scaffold07	9579504	PGA_scaffold07__29_contigs__length_39662683|9579504	A	B	X	B	A	U	U	X	X	U	X	B	A	X	X	X	A	X	X	U	B	B	B	X	X	B	X	X	A	A	B	X	X	X	X	U	X	B	X	X	A	B	X	X	A
7	55.578	PGA_scaffold07	9667885	PGA_scaffold07__29_contigs__length_39662683|9667885	A	B	X	B	A	B	A	X	X	B	X	B	A	A	X	X	A	X	U	B	B	B	B	X	X	B	X	X	A	A	B	X	X	X	X	U	X	B	X	X	A	B	X	X	A
7	55.578	PGA_scaffold07	9667894	PGA_scaffold07__29_contigs__length_39662683|9667894	A	B	X	B	A	B	A	X	X	B	X	B	A	A	X	X	A	X	U	B	B	B	B	X	X	B	X	X	A	A	B	X	X	X	X	U	X	B	X	X	A	B	X	X	A
7	55.578	PGA_scaffold07	9667933	PGA_scaffold07__29_contigs__length_39662683|9667933	A	B	X	B	A	U	A	U	X	B	X	B	A	A	X	X	A	X	U	B	B	B	B	X	X	B	X	X	A	A	B	X	X	X	U	U	X	B	X	X	A	B	X	X	A
7	55.578	PGA_scaffold07	9669255	PGA_scaffold07__29_contigs__length_39662683|9669255	A	B	X	U	A	B	U	X	X	U	X	B	A	A	X	X	A	X	U	U	B	U	B	X	X	B	X	U	A	A	U	X	U	X	U	B	X	B	X	X	A	U	X	X	A
7	55.578	PGA_scaffold07	9669279	PGA_scaffold07__29_contigs__length_39662683|9669279	A	B	X	U	A	B	A	X	X	U	X	B	A	A	X	X	A	X	U	U	B	U	B	X	X	B	X	U	A	A	U	X	U	X	X	B	X	U	X	X	A	B	X	X	A
7	55.578	PGA_scaffold07	9716180	PGA_scaffold07__29_contigs__length_39662683|9716180	A	B	X	B	A	B	A	X	X	B	X	B	A	A	X	X	A	X	X	B	B	B	B	X	X	B	X	X	U	A	B	X	X	X	X	B	X	B	X	X	A	B	X	X	A
7	55.578	PGA_scaffold07	9716196	PGA_scaffold07__29_contigs__length_39662683|9716196	A	B	X	B	A	B	A	X	X	B	X	B	A	A	X	X	A	X	X	B	B	B	B	X	X	B	X	X	U	A	B	X	X	X	X	B	X	B	X	X	A	B	X	X	A
7	55.578	PGA_scaffold07	9716208	PGA_scaffold07__29_contigs__length_39662683|9716208	A	B	X	B	A	B	A	X	X	B	X	B	A	A	X	X	A	X	X	B	B	B	B	X	X	B	X	X	U	A	B	X	X	X	X	B	X	B	X	X	A	B	X	X	A
7	55.578	PGA_scaffold07	9716282	PGA_scaffold07__29_contigs__length_39662683|9716282	A	B	X	B	A	B	A	X	X	B	X	B	A	A	X	X	A	X	X	B	B	B	B	X	X	B	X	X	U	A	B	X	X	X	X	B	X	B	X	X	A	B	X	X	A
7	55.578	PGA_scaffold07	9716324	PGA_scaffold07__29_contigs__length_39662683|9716324	A	B	X	B	A	B	A	X	X	B	X	B	A	A	X	X	A	X	X	B	B	B	B	X	X	B	X	X	U	A	B	X	X	X	X	B	X	B	X	X	A	B	X	X	A
7	55.578	PGA_scaffold07	9901531	PGA_scaffold07__29_contigs__length_39662683|9901531	A	B	X	B	A	B	A	X	X	U	X	U	A	A	X	X	A	X	X	U	B	B	B	X	X	B	X	X	A	A	B	X	X	X	X	B	X	B	X	U	A	B	X	X	A
7	55.578	PGA_scaffold07	9901737	PGA_scaffold07__29_contigs__length_39662683|9901737	A	B	X	B	A	B	A	X	X	U	X	U	A	A	X	X	A	X	X	U	B	B	B	X	X	B	X	X	A	A	B	X	X	X	X	B	X	B	X	X	A	B	X	X	A
7	56.26	PGA_scaffold07	10273242	PGA_scaffold07__29_contigs__length_39662683|10273242	A	B	X	B	A	B	U	X	X	U	X	B	A	A	X	X	A	X	X	B	B	U	B	X	X	B	X	X	A	U	B	X	U	X	X	U	X	B	X	X	A	B	X	X	A
7	56.26	PGA_scaffold07	10273593	PGA_scaffold07__29_contigs__length_39662683|10273593	A	B	X	B	A	B	U	X	X	U	X	B	A	A	X	X	A	X	X	B	B	B	B	X	X	B	X	X	A	U	B	X	U	X	X	U	X	B	X	X	A	B	X	X	A
7	56.26	PGA_scaffold07	10526366	PGA_scaffold07__29_contigs__length_39662683|10526366	A	B	X	B	A	B	A	X	X	B	X	B	A	A	X	X	A	X	X	B	B	B	B	X	X	B	X	X	A	A	B	X	X	X	X	B	X	B	X	X	A	B	X	X	A
7	56.26	PGA_scaffold07	10526553	PGA_scaffold07__29_contigs__length_39662683|10526553	A	B	X	B	A	B	A	X	X	B	X	B	A	A	X	X	A	X	X	B	B	B	B	X	X	B	X	X	A	A	B	X	X	X	X	B	X	B	X	X	A	B	X	X	A
7	56.26	PGA_scaffold07	10526562	PGA_scaffold07__29_contigs__length_39662683|10526562	A	B	X	U	A	B	A	X	X	B	X	B	A	A	X	X	A	X	X	B	B	B	B	X	X	B	X	X	A	A	B	X	X	X	X	B	X	B	X	X	A	B	X	X	A
7	56.26	PGA_scaffold07	10526609	PGA_scaffold07__29_contigs__length_39662683|10526609	A	B	X	B	A	B	A	X	X	B	X	B	A	A	X	X	A	X	X	B	B	B	B	X	X	B	X	X	A	A	B	X	X	X	X	B	X	B	X	X	A	B	X	X	A
7	56.26	PGA_scaffold07	10526618	PGA_scaffold07__29_contigs__length_39662683|10526618	A	B	X	B	A	B	A	X	X	B	X	B	A	A	X	X	A	X	X	B	B	B	B	X	X	B	X	X	A	A	B	X	X	X	X	B	X	B	X	X	A	B	X	X	A
7	56.26	PGA_scaffold07	10526632	PGA_scaffold07__29_contigs__length_39662683|10526632	A	B	X	B	A	B	A	X	X	B	X	B	A	A	X	X	A	X	X	B	B	B	B	X	X	B	X	X	A	A	B	X	X	X	X	B	X	B	X	X	A	B	X	X	A
7	56.942	PGA_scaffold07	10580514	PGA_scaffold07__29_contigs__length_39662683|10580514	A	B	X	B	A	B	U	X	X	U	X	B	A	A	X	X	A	X	X	U	B	B	B	X	X	B	X	X	A	U	U	X	U	X	X	U	X	B	X	X	A	B	X	X	U
7	56.942	PGA_scaffold07	10580712	PGA_scaffold07__29_contigs__length_39662683|10580712	A	B	X	B	A	B	U	X	X	U	X	B	A	A	X	X	A	X	X	U	B	B	B	X	X	B	U	X	A	U	U	X	U	X	X	U	X	B	X	X	A	B	X	X	U
7	56.942	PGA_scaffold07	10580718	PGA_scaffold07__29_contigs__length_39662683|10580718	A	B	X	B	A	B	U	X	X	U	X	B	A	A	X	X	A	X	X	U	B	B	B	X	X	B	U	X	A	U	U	X	U	X	X	U	X	B	X	X	A	B	X	X	U
7	56.942	PGA_scaffold07	10580740	PGA_scaffold07__29_contigs__length_39662683|10580740	A	B	X	B	A	B	U	X	X	U	X	B	A	A	X	X	A	X	X	U	B	B	B	X	X	B	U	X	A	U	U	X	U	X	X	U	X	B	X	X	A	B	X	X	U
7	57.624	PGA_scaffold07	10682738	PGA_scaffold07__29_contigs__length_39662683|10682738	A	B	X	B	A	B	A	X	X	B	X	B	A	A	X	X	A	X	X	B	B	B	B	X	X	B	X	X	A	A	B	X	X	X	X	B	X	B	X	X	A	B	X	X	A
#N/A	#N/A	PGA_scaffold07	10833513	PGA_scaffold07__29_contigs__length_39662683|10833513	A	U	X	B	A	B	U	X	X	B	X	B	A	A	X	U	A	X	X	B	B	B	B	X	X	B	X	U	U	U	U	U	U	U	X	B	X	B	X	X	A	U	X	U	U
#N/A	#N/A	PGA_scaffold07	10833514	PGA_scaffold07__29_contigs__length_39662683|10833514	A	U	X	B	A	B	U	X	X	B	X	B	A	A	X	U	A	X	X	B	B	B	B	X	X	B	X	U	U	U	U	U	U	U	X	B	X	B	X	X	A	U	X	U	U
#N/A	#N/A	PGA_scaffold07	10833532	PGA_scaffold07__29_contigs__length_39662683|10833532	A	U	X	B	A	B	U	X	X	B	X	B	A	A	X	U	A	X	X	B	B	B	B	X	X	B	X	U	U	U	U	U	U	U	X	U	X	B	X	X	A	U	X	U	U
7	57.624	PGA_scaffold07	11242302	PGA_scaffold07__29_contigs__length_39662683|11242302	A	B	X	B	A	B	A	X	X	B	X	B	A	A	X	X	A	U	X	B	B	B	B	X	X	B	X	X	A	A	B	X	X	X	U	B	X	B	X	X	A	B	X	X	A
7	57.624	PGA_scaffold07	11242314	PGA_scaffold07__29_contigs__length_39662683|11242314	A	B	X	B	A	B	A	X	X	B	X	B	A	A	X	X	A	U	X	B	B	B	B	X	X	B	X	X	A	A	B	X	X	X	U	B	X	B	X	X	A	B	X	X	A
7	57.624	PGA_scaffold07	11242344	PGA_scaffold07__29_contigs__length_39662683|11242344	A	B	X	B	A	B	A	X	X	B	X	B	A	A	X	X	A	U	X	B	B	B	B	X	X	B	X	X	A	A	B	X	X	X	U	B	X	B	X	X	A	B	X	X	A
7	58.305	PGA_scaffold07	12242542	PGA_scaffold07__29_contigs__length_39662683|12242542	A	B	X	B	A	B	A	X	X	U	X	B	A	A	X	X	A	X	X	U	B	B	X	X	X	B	X	X	U	A	U	X	X	X	X	B	X	B	X	X	A	B	X	X	A
#N/A	#N/A	PGA_scaffold07	12438862	PGA_scaffold07__29_contigs__length_39662683|12438862	A	U	U	B	A	U	U	X	X	U	X	B	A	A	X	X	A	X	X	B	U	U	X	X	X	B	U	X	U	U	B	U	X	X	X	U	X	B	X	X	A	U	X	X	U
7	58.305	PGA_scaffold07	12472341	PGA_scaffold07__29_contigs__length_39662683|12472341	A	B	X	B	A	B	A	X	X	B	X	B	A	A	X	X	A	X	X	B	B	B	X	X	X	B	X	X	A	A	B	X	X	U	X	B	X	B	U	X	A	B	X	X	A
7	58.305	PGA_scaffold07	12472363	PGA_scaffold07__29_contigs__length_39662683|12472363	A	B	X	B	A	B	A	X	X	B	X	B	A	A	X	X	A	X	X	B	B	B	X	X	X	B	X	X	A	A	B	X	X	U	X	B	X	B	U	X	A	B	X	X	A
7	58.305	PGA_scaffold07	12472407	PGA_scaffold07__29_contigs__length_39662683|12472407	A	B	X	B	A	B	A	X	X	B	X	B	A	A	X	X	A	X	X	B	B	B	X	X	X	B	X	X	A	A	B	U	X	U	X	B	X	B	U	X	A	B	X	X	A
7	58.305	PGA_scaffold07	12472415	PGA_scaffold07__29_contigs__length_39662683|12472415	A	B	X	B	A	B	A	X	X	B	X	B	A	A	X	X	A	X	X	B	B	B	X	X	X	B	X	X	A	A	B	U	X	U	X	B	X	B	U	U	A	B	X	X	A
7	58.305	PGA_scaffold07	12472440	PGA_scaffold07__29_contigs__length_39662683|12472440	A	B	X	B	A	B	A	X	X	B	X	B	A	A	X	X	A	X	X	B	B	B	X	X	X	B	X	X	A	A	B	X	X	U	X	B	X	B	U	X	A	B	X	X	A
#N/A	#N/A	PGA_scaffold07	12589840	PGA_scaffold07__29_contigs__length_39662683|12589840	A	B	U	B	U	B	A	X	X	U	X	U	A	A	U	X	A	X	U	U	B	U	X	X	X	B	X	X	A	U	U	X	X	U	X	U	X	B	U	X	A	B	X	X	A
7	59.556	PGA_scaffold07	12738550	PGA_scaffold07__29_contigs__length_39662683|12738550	A	B	X	B	A	B	U	X	X	B	X	X	A	A	X	X	A	X	X	B	B	B	X	X	X	B	X	X	A	A	B	X	X	X	X	B	X	B	X	X	A	B	X	X	A
7	59.556	PGA_scaffold07	12738593	PGA_scaffold07__29_contigs__length_39662683|12738593	A	B	X	B	A	B	U	X	X	B	X	X	A	A	X	X	A	X	X	B	B	B	X	X	X	B	X	X	A	A	B	X	X	X	X	B	X	B	X	X	A	B	X	X	A
7	59.556	PGA_scaffold07	12738613	PGA_scaffold07__29_contigs__length_39662683|12738613	A	B	X	B	A	B	U	X	X	B	X	X	A	A	X	X	A	X	X	B	B	B	X	X	X	B	X	X	A	A	B	X	X	X	X	B	X	B	X	X	A	B	X	X	A
7	59.556	PGA_scaffold07	13124691	PGA_scaffold07__29_contigs__length_39662683|13124691	A	B	U	B	U	B	A	X	X	U	X	U	A	A	X	X	A	X	X	B	B	U	X	X	X	B	X	X	A	U	U	X	X	X	X	U	X	B	U	X	A	B	X	X	A
7	59.556	PGA_scaffold07	13124694	PGA_scaffold07__29_contigs__length_39662683|13124694	A	B	U	B	U	B	A	X	X	U	X	U	A	A	X	X	A	X	X	B	B	U	X	X	X	B	X	X	A	U	U	X	X	X	X	U	X	B	U	X	A	B	X	X	A
#N/A	#N/A	PGA_scaffold07	13716353	PGA_scaffold07__29_contigs__length_39662683|13716353	A	B	X	B	A	B	U	X	X	U	X	X	A	U	U	X	U	X	X	U	B	B	X	X	X	U	X	X	A	U	B	X	X	X	X	B	X	B	X	X	U	U	X	X	U
#N/A	#N/A	PGA_scaffold07	13716760	PGA_scaffold07__29_contigs__length_39662683|13716760	A	B	X	B	A	B	U	X	X	U	X	X	A	U	U	X	U	X	X	U	U	B	X	X	X	U	X	X	A	U	B	X	X	X	X	B	X	B	X	X	U	U	X	X	U
7	60.124	PGA_scaffold07	13790259	PGA_scaffold07__29_contigs__length_39662683|13790259	A	B	X	B	A	B	A	X	X	B	X	X	A	A	X	X	A	X	X	B	B	B	X	X	X	B	X	X	A	A	B	X	X	X	X	B	X	B	X	X	A	B	X	X	A
#N/A	#N/A	PGA_scaffold07	15334082	PGA_scaffold07__29_contigs__length_39662683|15334082	A	U	U	U	A	B	U	A	X	U	X	X	A	A	X	X	U	X	X	U	B	B	X	X	X	B	X	X	U	U	U	X	U	X	X	B	X	B	X	X	A	B	X	X	U
#N/A	#N/A	PGA_scaffold07	15334095	PGA_scaffold07__29_contigs__length_39662683|15334095	A	U	U	U	A	B	U	U	X	U	X	X	A	A	X	X	U	X	X	U	B	B	X	X	X	B	X	X	U	U	U	X	U	X	X	B	X	B	X	X	A	B	X	X	U
#N/A	#N/A	PGA_scaffold07	16368059	PGA_scaffold07__29_contigs__length_39662683|16368059	A	U	X	B	A	U	U	U	X	U	X	X	A	A	X	X	A	X	X	B	B	B	U	X	X	B	U	X	U	U	U	X	X	X	X	U	X	B	X	X	U	U	X	X	A
7	62.056	PGA_scaffold07	16376146	PGA_scaffold07__29_contigs__length_39662683|16376146	U	B	X	B	A	B	U	X	X	B	X	X	A	A	X	X	A	X	X	B	B	B	X	X	X	B	X	X	U	A	B	U	X	U	X	B	X	B	X	X	A	B	X	X	A
7	62.056	PGA_scaffold07	16376152	PGA_scaffold07__29_contigs__length_39662683|16376152	U	B	X	B	A	B	U	X	X	B	X	X	A	A	X	X	A	X	X	B	B	B	X	X	X	B	X	X	U	A	B	U	X	U	X	B	X	B	X	X	A	B	X	X	A
7	62.056	PGA_scaffold07	16376175	PGA_scaffold07__29_contigs__length_39662683|16376175	U	B	X	B	A	B	U	X	X	B	X	X	A	A	X	X	A	X	X	B	B	B	X	X	X	B	U	X	U	U	B	U	X	U	X	B	X	B	X	X	A	B	X	X	A
7	62.056	PGA_scaffold07	16376192	PGA_scaffold07__29_contigs__length_39662683|16376192	U	B	X	B	A	B	U	X	X	B	X	X	A	A	X	X	A	X	X	B	B	B	X	X	X	B	U	X	U	U	B	U	X	X	X	B	X	B	X	X	A	B	X	X	A
7	62.056	PGA_scaffold07	17806978	PGA_scaffold07__29_contigs__length_39662683|17806978	A	B	X	B	A	B	A	X	X	B	X	X	A	A	U	X	A	X	X	B	B	B	X	U	X	B	X	X	A	A	B	U	X	U	U	B	U	B	X	U	A	B	X	X	A
7	62.056	PGA_scaffold07	17806987	PGA_scaffold07__29_contigs__length_39662683|17806987	A	B	X	B	A	B	A	X	X	B	X	X	A	A	U	X	A	X	X	B	B	B	X	U	X	B	X	X	A	A	B	U	X	U	U	B	U	B	X	U	A	B	X	X	A
7	62.056	PGA_scaffold07	18479189	PGA_scaffold07__29_contigs__length_39662683|18479189	A	B	X	B	A	B	A	X	U	B	X	X	A	A	U	X	A	U	X	B	B	B	X	U	X	B	X	X	A	A	B	U	X	X	X	B	X	B	X	U	A	B	X	X	A
7	62.056	PGA_scaffold07	18479236	PGA_scaffold07__29_contigs__length_39662683|18479236	A	B	X	B	A	B	A	X	U	B	X	X	A	A	U	X	A	X	X	B	B	B	X	X	X	B	X	X	A	A	B	U	X	X	X	B	X	B	X	U	A	B	X	X	A
7	62.056	PGA_scaffold07	18532662	PGA_scaffold07__29_contigs__length_39662683|18532662	A	B	X	B	A	U	A	X	X	B	X	X	A	A	X	X	A	X	X	B	B	B	X	X	X	B	X	X	A	A	B	X	X	X	X	B	X	B	X	X	A	B	X	X	A
7	62.056	PGA_scaffold07	18532680	PGA_scaffold07__29_contigs__length_39662683|18532680	A	B	X	B	A	U	A	X	X	B	X	X	A	A	X	X	A	X	X	B	B	B	X	X	X	B	X	X	A	A	B	X	X	X	X	B	X	B	X	X	A	B	X	X	A
7	62.056	PGA_scaffold07	18532728	PGA_scaffold07__29_contigs__length_39662683|18532728	A	B	X	B	A	U	A	X	X	B	X	X	A	A	X	X	A	X	X	B	B	B	X	X	X	B	X	X	A	A	B	X	X	X	X	B	X	B	X	X	A	B	X	X	A
7	62.056	PGA_scaffold07	18683144	PGA_scaffold07__29_contigs__length_39662683|18683144	A	B	X	B	A	B	A	X	X	B	X	X	A	A	X	X	A	X	X	B	B	B	X	X	X	B	X	X	A	A	B	X	X	X	X	B	X	B	X	X	A	B	X	X	A
7	62.056	PGA_scaffold07	18683158	PGA_scaffold07__29_contigs__length_39662683|18683158	A	B	X	B	A	B	A	X	X	B	X	X	A	A	X	X	A	X	X	B	B	B	X	X	X	B	X	X	A	A	B	X	X	X	X	B	X	B	X	X	A	B	X	X	A
7	62.056	PGA_scaffold07	19760146	PGA_scaffold07__29_contigs__length_39662683|19760146	A	B	X	B	A	B	U	X	X	B	X	X	A	A	X	X	A	X	X	B	B	B	X	X	X	B	X	X	A	A	B	X	X	X	X	U	X	B	X	X	A	B	X	X	A
7	62.056	PGA_scaffold07	21513603	PGA_scaffold07__29_contigs__length_39662683|21513603	A	B	X	B	A	B	A	X	X	B	X	X	A	A	X	X	A	X	X	B	B	B	X	U	X	B	X	X	A	A	B	X	U	X	X	B	X	B	X	X	A	B	U	X	A
#N/A	#N/A	PGA_scaffold07	24508297	PGA_scaffold07__29_contigs__length_39662683|24508297	A	B	X	B	A	U	U	U	X	U	X	U	A	A	X	X	A	X	U	B	U	U	X	X	X	B	X	X	U	U	B	X	X	X	U	U	X	B	U	X	A	B	X	X	A
#N/A	#N/A	PGA_scaffold07	24508574	PGA_scaffold07__29_contigs__length_39662683|24508574	A	B	X	B	A	U	U	U	X	U	X	X	A	A	X	X	A	X	U	B	U	U	X	X	X	B	X	X	U	U	B	X	X	X	U	U	X	B	U	X	A	B	X	X	A
#N/A	#N/A	PGA_scaffold07	25689064	PGA_scaffold07__29_contigs__length_39662683|25689064	U	U	X	B	A	U	U	U	X	U	U	X	A	A	X	X	A	X	U	U	B	U	X	X	X	B	X	U	U	A	U	U	X	X	X	U	X	B	X	X	A	B	X	X	A
#N/A	#N/A	PGA_scaffold07	26465640	PGA_scaffold07__29_contigs__length_39662683|26465640	A	B	X	U	U	U	U	U	X	U	X	X	A	A	X	X	A	X	U	B	U	B	U	X	X	U	U	U	A	A	U	U	X	X	U	U	X	U	X	X	A	U	X	X	A
7	62.056	PGA_scaffold07	27276697	PGA_scaffold07__29_contigs__length_39662683|27276697	A	B	X	B	A	B	A	X	X	B	X	U	A	A	X	X	A	X	X	B	B	B	X	U	U	B	X	X	A	A	B	X	U	X	X	B	X	B	X	X	A	B	U	X	A
7	62.056	PGA_scaffold07	27291765	PGA_scaffold07__29_contigs__length_39662683|27291765	A	B	X	B	A	B	A	U	X	B	X	X	A	A	X	X	A	X	X	B	B	B	X	X	X	B	X	X	A	A	B	X	X	X	U	B	X	B	X	X	A	B	X	X	A
7	62.056	PGA_scaffold07	27300033	PGA_scaffold07__29_contigs__length_39662683|27300033	A	B	X	B	A	B	A	X	X	U	X	X	A	A	X	X	A	X	X	U	B	B	X	X	X	B	X	X	A	A	B	X	X	X	X	B	X	B	X	X	A	B	X	X	A
7	62.056	PGA_scaffold07	27300067	PGA_scaffold07__29_contigs__length_39662683|27300067	A	B	X	B	A	B	A	X	X	U	X	X	A	A	X	X	A	X	X	U	B	B	X	X	X	B	X	X	A	A	B	X	X	X	X	B	X	B	X	X	A	B	X	X	A
7	62.056	PGA_scaffold07	27640179	PGA_scaffold07__29_contigs__length_39662683|27640179	A	B	X	B	A	B	A	X	X	B	X	X	A	A	X	X	A	X	X	B	B	B	X	X	X	B	X	X	A	A	B	U	X	X	X	B	X	B	X	X	A	B	X	X	A
7	62.056	PGA_scaffold07	28411497	PGA_scaffold07__29_contigs__length_39662683|28411497	A	B	X	B	A	B	U	X	X	B	X	X	A	A	X	X	A	X	X	B	B	B	X	X	X	B	X	X	A	A	B	X	X	X	X	B	X	B	X	X	A	B	X	X	A
7	62.056	PGA_scaffold07	28469360	PGA_scaffold07__29_contigs__length_39662683|28469360	A	B	X	B	A	U	U	X	X	U	X	X	A	A	X	X	U	X	U	B	U	B	X	X	X	B	X	X	A	U	U	X	X	X	X	U	X	B	X	X	A	B	X	X	A
7	62.056	PGA_scaffold07	28469392	PGA_scaffold07__29_contigs__length_39662683|28469392	A	B	X	B	A	U	U	X	X	U	X	X	A	A	X	X	U	X	U	B	U	B	X	X	X	B	X	X	A	U	U	X	X	X	X	U	X	B	X	X	A	B	X	X	A
#N/A	#N/A	PGA_scaffold07	28470262	PGA_scaffold07__29_contigs__length_39662683|28470262	A	U	X	B	A	B	U	X	X	B	X	X	U	A	X	X	A	X	X	U	B	B	X	X	X	B	X	U	U	U	B	X	U	U	X	U	X	B	X	X	A	B	X	U	A
7	76.642	PGA_scaffold07	30517598	PGA_scaffold07__29_contigs__length_39662683|30517598	X	X	A	U	A	U	A	U	U	U	U	U	A	A	A	X	A	X	X	U	B	U	X	U	U	B	X	U	U	A	U	X	X	A	X	U	X	B	A	X	X	B	X	B	A
7	76.642	PGA_scaffold07	30517621	PGA_scaffold07__29_contigs__length_39662683|30517621	X	X	A	U	A	U	A	U	U	U	U	U	A	A	A	X	A	X	X	U	B	U	X	U	U	B	X	X	U	A	U	X	X	A	X	U	X	B	A	X	X	B	X	B	A
7	75.051	PGA_scaffold07	30518668	PGA_scaffold07__29_contigs__length_39662683|30518668	X	X	X	U	A	U	U	X	X	B	X	X	A	A	U	X	A	X	U	B	B	U	X	B	X	B	X	X	A	U	B	X	X	U	X	U	X	B	A	X	X	B	X	B	A
7	75.051	PGA_scaffold07	30518692	PGA_scaffold07__29_contigs__length_39662683|30518692	X	X	X	U	A	U	U	X	X	B	X	X	A	A	U	X	A	X	U	B	B	U	X	B	X	B	X	X	A	U	B	X	X	U	X	B	X	B	A	X	X	B	X	B	A
7	75.051	PGA_scaffold07	30619584	PGA_scaffold07__29_contigs__length_39662683|30619584	X	X	X	B	A	B	A	X	X	B	X	U	A	A	X	X	A	X	X	B	B	B	X	B	X	B	U	X	A	A	B	X	X	A	X	U	X	B	U	X	X	B	X	B	A
7	75.051	PGA_scaffold07	30619633	PGA_scaffold07__29_contigs__length_39662683|30619633	U	X	X	B	A	B	A	X	X	B	X	U	A	A	X	X	A	X	U	B	B	B	X	B	X	B	U	X	A	A	B	X	X	A	X	U	X	B	U	X	X	B	X	B	A
7	75.051	PGA_scaffold07	30619640	PGA_scaffold07__29_contigs__length_39662683|30619640	U	X	X	B	A	B	A	X	X	B	X	U	A	A	X	X	A	X	U	B	B	B	X	B	X	B	U	X	A	A	B	U	X	A	X	U	X	B	U	X	X	B	X	B	A
7	75.051	PGA_scaffold07	30619827	PGA_scaffold07__29_contigs__length_39662683|30619827	U	X	X	B	A	B	A	X	X	B	X	U	A	A	X	X	A	X	X	B	B	B	X	B	X	B	U	X	A	A	B	X	X	A	X	U	X	B	U	X	X	B	X	B	A
7	75.051	PGA_scaffold07	30619831	PGA_scaffold07__29_contigs__length_39662683|30619831	X	X	X	B	A	B	A	X	X	B	X	U	A	A	X	X	A	X	X	B	B	B	X	B	X	B	U	X	A	A	B	X	X	A	X	U	X	B	U	X	X	B	X	B	A
7	75.051	PGA_scaffold07	30619853	PGA_scaffold07__29_contigs__length_39662683|30619853	U	X	X	B	A	B	A	X	X	B	X	U	A	A	X	X	A	X	X	B	B	B	X	B	X	B	U	X	A	A	B	X	X	A	X	U	X	B	U	X	X	B	X	B	A
7	75.051	PGA_scaffold07	30619870	PGA_scaffold07__29_contigs__length_39662683|30619870	X	X	X	B	A	B	A	X	X	B	X	U	A	A	X	X	A	X	X	B	B	B	X	B	X	B	U	X	A	A	B	X	X	A	X	U	X	B	U	X	X	B	X	B	A
#N/A	#N/A	PGA_scaffold07	30712147	PGA_scaffold07__29_contigs__length_39662683|30712147	X	X	X	B	A	B	U	X	X	U	X	X	A	U	X	U	U	X	X	B	U	U	X	B	X	B	U	X	U	U	U	X	U	U	X	U	X	B	X	X	X	U	X	B	A
7	68.537	PGA_scaffold07	30963202	PGA_scaffold07__29_contigs__length_39662683|30963202	X	B	X	B	A	B	U	U	X	U	X	X	A	A	X	X	A	X	U	U	B	U	X	B	X	B	X	X	U	U	B	X	U	A	X	B	U	B	X	U	X	B	X	B	A
7	67.741	PGA_scaffold07	30989776	PGA_scaffold07__29_contigs__length_39662683|30989776	X	B	X	B	A	U	A	X	X	U	X	X	A	A	X	X	A	X	X	U	B	U	X	B	X	B	X	X	U	U	U	X	X	A	X	U	X	B	X	X	X	B	X	B	A
7	67.741	PGA_scaffold07	30989782	PGA_scaffold07__29_contigs__length_39662683|30989782	X	B	X	B	A	B	A	X	X	U	X	X	A	A	X	X	A	X	X	U	B	U	X	B	X	B	X	X	U	U	U	X	X	A	X	U	X	B	X	X	X	B	X	B	A
#N/A	#N/A	PGA_scaffold07	30989957	PGA_scaffold07__29_contigs__length_39662683|30989957	X	B	X	B	A	U	A	X	X	U	X	X	A	A	U	X	A	X	X	U	B	U	X	B	X	B	X	X	U	U	U	X	X	A	U	U	X	B	X	X	X	B	X	B	A
7	67.741	PGA_scaffold07	30990001	PGA_scaffold07__29_contigs__length_39662683|30990001	X	B	X	B	A	B	A	X	X	U	X	X	A	A	X	X	A	X	X	U	B	U	X	B	X	B	X	X	U	U	U	X	X	A	X	U	X	B	X	X	X	B	X	B	A
7	67.741	PGA_scaffold07	30990009	PGA_scaffold07__29_contigs__length_39662683|30990009	X	B	X	B	A	B	A	X	X	U	X	X	A	A	X	X	A	X	X	U	B	U	X	B	X	B	X	X	U	U	U	X	X	A	X	U	X	B	X	X	X	B	X	B	A
#N/A	#N/A	PGA_scaffold07	30990091	PGA_scaffold07__29_contigs__length_39662683|30990091	X	U	U	B	A	U	U	X	X	U	X	X	A	A	U	X	A	U	X	U	B	U	X	B	X	B	X	U	U	U	U	X	X	U	X	U	X	B	X	X	X	B	X	B	A
#N/A	#N/A	PGA_scaffold07	30990093	PGA_scaffold07__29_contigs__length_39662683|30990093	X	U	U	B	A	U	U	X	X	U	X	X	A	A	U	X	A	U	X	U	B	U	X	B	X	B	X	U	U	U	U	X	X	U	X	U	X	B	X	X	X	B	X	B	A
7	66.15	PGA_scaffold07	31169718	PGA_scaffold07__29_contigs__length_39662683|31169718	X	B	X	B	A	B	U	X	X	B	U	X	A	U	X	X	A	X	X	B	B	B	X	U	X	B	X	X	U	U	U	X	U	A	X	U	U	U	B	X	X	B	X	B	A
7	66.15	PGA_scaffold07	31169721	PGA_scaffold07__29_contigs__length_39662683|31169721	X	B	X	B	A	B	U	X	X	B	U	X	A	U	X	X	A	X	X	B	B	B	X	U	X	B	X	X	U	U	U	X	U	A	X	U	U	U	B	X	X	B	X	B	A
7	66.15	PGA_scaffold07	31169733	PGA_scaffold07__29_contigs__length_39662683|31169733	U	B	X	B	A	B	U	X	X	B	U	U	A	U	X	X	A	X	X	B	B	B	X	U	X	B	X	X	U	U	U	X	U	A	X	U	U	U	B	X	X	B	X	B	A
7	66.15	PGA_scaffold07	31179847	PGA_scaffold07__29_contigs__length_39662683|31179847	U	B	X	U	A	B	A	X	X	U	U	X	A	A	X	X	A	X	X	B	B	U	X	B	X	B	X	X	U	U	U	X	X	A	X	B	X	B	U	X	X	B	X	B	A
7	66.15	PGA_scaffold07	31179956	PGA_scaffold07__29_contigs__length_39662683|31179956	U	B	X	U	A	B	A	X	X	U	U	X	A	A	X	X	A	X	X	B	B	U	X	B	X	B	X	X	U	U	U	X	X	A	X	B	X	B	U	X	X	B	X	B	A
7	66.15	PGA_scaffold07	31180018	PGA_scaffold07__29_contigs__length_39662683|31180018	U	B	X	U	A	B	A	X	X	U	U	X	A	A	X	X	A	X	X	B	B	U	X	B	X	B	X	X	U	U	U	X	X	A	X	B	X	B	U	X	X	B	X	B	A
7	64.786	PGA_scaffold07	31283075	PGA_scaffold07__29_contigs__length_39662683|31283075	X	B	X	B	A	B	A	X	X	B	X	X	A	A	X	X	A	X	X	B	B	B	X	B	X	B	X	X	A	A	B	X	X	A	X	B	X	B	X	X	X	B	X	B	A
7	64.786	PGA_scaffold07	31283093	PGA_scaffold07__29_contigs__length_39662683|31283093	X	B	X	B	A	B	A	X	X	B	X	X	A	A	X	X	A	X	X	B	B	B	X	B	X	B	X	X	A	A	B	X	X	A	X	B	X	B	X	X	X	B	X	B	A
7	64.786	PGA_scaffold07	31283112	PGA_scaffold07__29_contigs__length_39662683|31283112	X	B	X	B	A	B	A	X	X	B	X	X	A	A	X	X	A	X	X	B	B	B	X	B	X	B	X	X	A	A	B	X	X	A	X	B	X	B	X	X	X	B	X	B	A
7	64.786	PGA_scaffold07	31283119	PGA_scaffold07__29_contigs__length_39662683|31283119	X	B	X	B	A	B	A	X	X	B	X	X	A	A	X	X	A	X	X	B	B	B	X	B	X	B	X	X	A	A	B	X	X	A	X	B	X	B	X	X	X	B	X	B	A
7	64.786	PGA_scaffold07	31283248	PGA_scaffold07__29_contigs__length_39662683|31283248	X	B	X	B	A	B	A	X	X	B	X	X	A	A	X	X	A	X	X	B	B	B	X	B	X	B	X	X	A	A	B	X	X	A	X	B	X	B	X	X	X	B	X	B	A
#N/A	#N/A	PGA_scaffold07	31502582	PGA_scaffold07__29_contigs__length_39662683|31502582	U	U	U	U	A	U	A	X	X	U	X	U	A	U	X	X	A	X	U	U	B	U	X	B	X	B	X	X	U	U	U	X	X	U	U	U	U	B	U	X	X	B	X	B	A
#N/A	#N/A	PGA_scaffold07	31502583	PGA_scaffold07__29_contigs__length_39662683|31502583	U	U	U	U	A	U	A	X	X	U	X	U	A	U	X	X	A	X	U	U	B	U	X	B	X	B	X	X	U	U	U	X	X	U	U	U	U	B	U	X	X	B	X	B	A
#N/A	#N/A	PGA_scaffold07	31611406	PGA_scaffold07__29_contigs__length_39662683|31611406	A	U	U	B	A	U	U	X	X	U	U	X	A	U	X	X	U	X	X	B	B	B	X	B	X	B	X	U	U	U	B	U	X	U	X	U	X	B	X	X	X	B	U	U	A
7	62.056	PGA_scaffold07	32398908	PGA_scaffold07__29_contigs__length_39662683|32398908	A	B	X	B	A	B	A	X	X	B	X	X	A	A	X	X	A	X	X	U	B	B	U	X	X	B	U	X	U	U	B	X	U	X	U	B	X	B	X	U	A	B	X	X	U
7	62.056	PGA_scaffold07	32488740	PGA_scaffold07__29_contigs__length_39662683|32488740	A	B	X	B	A	B	A	X	X	B	X	X	A	A	X	X	A	X	X	B	B	B	X	X	X	B	X	X	A	A	B	X	X	X	X	B	X	B	X	X	A	B	X	X	A
7	62.056	PGA_scaffold07	33994598	PGA_scaffold07__29_contigs__length_39662683|33994598	A	B	U	B	A	B	A	X	X	B	X	X	A	A	X	X	A	X	X	U	B	U	X	X	X	B	X	X	A	A	U	X	X	X	U	B	X	B	X	X	A	B	X	X	A
7	62.056	PGA_scaffold07	33994668	PGA_scaffold07__29_contigs__length_39662683|33994668	A	B	U	B	A	B	A	X	X	B	X	X	A	A	X	X	A	X	X	U	B	U	X	X	X	B	X	X	A	A	U	X	X	X	U	B	X	B	X	X	A	B	X	X	A
7	62.056	PGA_scaffold07	33994732	PGA_scaffold07__29_contigs__length_39662683|33994732	A	B	U	B	A	B	A	X	X	B	X	X	A	A	X	X	A	X	X	U	B	U	X	X	X	B	X	X	A	A	U	X	X	X	U	B	X	B	X	X	A	B	X	X	A
7	62.056	PGA_scaffold07	36249926	PGA_scaffold07__29_contigs__length_39662683|36249926	A	B	X	B	A	B	U	X	X	B	X	X	A	A	X	X	A	X	X	B	B	B	X	X	X	B	X	X	A	U	B	X	X	X	X	B	X	B	X	X	A	B	X	X	A
7	62.056	PGA_scaffold07	36250024	PGA_scaffold07__29_contigs__length_39662683|36250024	A	B	X	B	A	B	U	X	X	B	X	X	A	A	X	X	A	X	X	B	B	B	X	X	X	B	X	X	A	U	B	X	X	X	X	B	X	B	X	X	A	B	X	X	A
7	62.056	PGA_scaffold07	37713509	PGA_scaffold07__29_contigs__length_39662683|37713509	U	B	X	B	A	B	A	X	X	B	X	U	A	A	X	X	A	X	X	U	B	B	X	U	X	B	X	X	U	U	B	X	X	U	X	U	X	B	U	X	A	U	X	X	A
#N/A	#N/A	PGA_scaffold07	37713592	PGA_scaffold07__29_contigs__length_39662683|37713592	U	B	X	B	A	B	A	X	X	B	X	U	A	A	X	X	A	X	X	U	B	B	X	U	X	B	X	X	U	U	B	X	X	U	X	U	X	B	U	U	A	U	X	X	A
7	62.056	PGA_scaffold07	37719622	PGA_scaffold07__29_contigs__length_39662683|37719622	A	B	X	B	A	B	U	X	X	B	X	X	A	A	X	X	A	X	X	B	B	B	X	X	U	B	X	X	U	A	U	X	X	X	X	U	X	B	X	X	A	B	X	X	A
7	62.056	PGA_scaffold07	37719674	PGA_scaffold07__29_contigs__length_39662683|37719674	A	B	X	B	A	B	U	X	X	B	X	X	A	A	X	X	A	X	X	B	B	B	X	X	U	B	X	X	U	A	U	X	X	X	X	U	X	B	X	X	A	B	X	X	A
7	62.056	PGA_scaffold07	37839441	PGA_scaffold07__29_contigs__length_39662683|37839441	A	U	X	B	A	B	A	U	X	B	X	X	A	A	X	X	A	X	X	B	B	B	X	X	X	B	X	X	A	A	U	X	X	X	X	B	X	B	X	X	A	B	X	X	A
7	62.056	PGA_scaffold07	37839455	PGA_scaffold07__29_contigs__length_39662683|37839455	A	U	X	B	A	B	A	U	X	B	X	X	A	A	X	X	A	X	X	B	B	B	X	X	X	B	X	X	A	A	U	X	X	X	X	B	X	B	X	X	A	B	X	X	A
7	62.056	PGA_scaffold07	37839616	PGA_scaffold07__29_contigs__length_39662683|37839616	A	U	X	B	A	B	A	U	X	B	X	X	A	A	X	X	A	X	X	B	B	B	X	X	X	B	X	X	A	A	U	X	X	X	X	B	X	B	X	X	A	B	X	X	A
[truncated: 6,003 more rows]
[truncated: 43 more columns]

## Sheet: Table S5
Table S5. A correspondence list between the LG number of MST map and the scaffolds ID of the Hi-C scaffolds.
LG in MST map	Scaffolds ID in the Hi-C scaffolds
1	PGA_scaffold0
8	PGA_scaffold01
22	PGA_scaffold02
40	PGA_scaffold02
4	PGA_scaffold03
6	PGA_scaffold04
20	PGA_scaffold05
19	PGA_scaffold06
7	PGA_scaffold07
3	PGA_scaffold08
15	PGA_scaffold09
24	PGA_scaffold10
9	PGA_scaffold11
11	PGA_scaffold12
2	PGA_scaffold13
14	PGA_scaffold14
23	PGA_scaffold15
26	PGA_scaffold16
38	PGA_scaffold16
21	PGA_scaffold17
18	PGA_scaffold18
17	PGA_scaffold19
13	PGA_scaffold20
31	PGA_scaffold21
41	PGA_scaffold21
32	PGA_scaffold22
36	PGA_scaffold23
27	PGA_scaffold24
37	PGA_scaffold24
29	PGA_scaffold25
16	PGA_scaffold26
28	PGA_scaffold27
30	PGA_scaffold28
34	PGA_scaffold29
42	PGA_scaffold29
5	PGA_scaffold30
12	PGA_scaffold31
25	PGA_scaffold32
33	PGA_scaffold33
39	PGA_scaffold33
10	PGA_scaffold34
35	PGA_scaffold35
43	PGA_scaffold35

## Sheet: Table S6
Table S6. Number of contigs and total length aligned on the MST map.
LG (chr)	Number of contigs	Total length
chr1	19	45297152
chr2	16	33214455
chr3	9	36816244
chr4	14	35328398
chr5	9	26517684
chr6	15	36244282
chr7	15	33719141
chr8	5	15029955
chr9	9	35695845
chr10	10	30349060
chr11	6	18320294
chr12	10	32083092
chr13	12	29855931
chr14	4	29649325
chr15	7	28339049
chr16	9	29444668
chr17	8	33624054
chr18	16	26767561
chr19	8	27044635
chr20	14	36919237
chr21	8	31410851
chr22	15	31695641
chr23	9	34670128
chr24	10	33626129
chr25	8	26026144
chr26	3	13466704
chr27	13	26262748
chr28	15	26656962
chr29	13	31579050
chr30	11	28325691
chr31	8	31408883
chr32	12	31752105
chr33	7	23908303
chr34	9	31678295
chr35	3	22485913
chr36	5	21387656
chr37	2	3936897
chr38	4	3331528
chr39	1	2299725
chr40	1	1088624
chr41	1	1245799
chr42	1	1014145
chr43	1	2640511

## Sheet: Table S7
Table S7. Physical and genetic positions of 6,218 SNPs on the 10B581 F2 linkage map.
Scaffolds ID	Physical position	Genetic position
Egra_v1_Chr01	155812	0.682
Egra_v1_Chr01	198869	0
Egra_v1_Chr01	198924	0
Egra_v1_Chr01	198948	0
Egra_v1_Chr01	199009	0
Egra_v1_Chr01	202533	0
Egra_v1_Chr01	202852	0
Egra_v1_Chr01	217266	0
Egra_v1_Chr01	295256	0
Egra_v1_Chr01	300989	0
Egra_v1_Chr01	300999	0
Egra_v1_Chr01	301065	0
Egra_v1_Chr01	380009	0
Egra_v1_Chr01	387412	0
Egra_v1_Chr01	387481	0
Egra_v1_Chr01	392935	0.682
Egra_v1_Chr01	392974	0.682
Egra_v1_Chr01	417150	0
Egra_v1_Chr01	445530	0.682
Egra_v1_Chr01	455691	0.682
Egra_v1_Chr01	604954	0.682
Egra_v1_Chr01	604966	0.682
Egra_v1_Chr01	605075	0.682
Egra_v1_Chr01	605113	0.682
Egra_v1_Chr01	605116	0.682
Egra_v1_Chr01	605122	0.682
Egra_v1_Chr01	657101	1.477
Egra_v1_Chr01	657139	1.477
Egra_v1_Chr01	832759	3.638
Egra_v1_Chr01	858917	3.638
Egra_v1_Chr01	858923	3.638
Egra_v1_Chr01	858931	3.638
Egra_v1_Chr01	858962	4.206
Egra_v1_Chr01	960682	3.638
Egra_v1_Chr01	960715	3.638
Egra_v1_Chr01	1035902	4.206
Egra_v1_Chr01	1056118	4.774
Egra_v1_Chr01	1056170	4.774
Egra_v1_Chr01	1056231	4.774
Egra_v1_Chr01	1114116	4.774
Egra_v1_Chr01	1114162	4.774
Egra_v1_Chr01	1114208	4.774
Egra_v1_Chr01	1114227	4.774
Egra_v1_Chr01	1114260	4.774
Egra_v1_Chr01	1139360	4.774
Egra_v1_Chr01	1139407	4.774
Egra_v1_Chr01	1392539	4.774
Egra_v1_Chr01	1392557	4.774
Egra_v1_Chr01	1392563	4.774
Egra_v1_Chr01	1392577	4.774
Egra_v1_Chr01	1392583	4.774
Egra_v1_Chr01	1392585	4.774
Egra_v1_Chr01	1392791	4.774
Egra_v1_Chr01	1392830	4.774
Egra_v1_Chr01	1458916	4.774
Egra_v1_Chr01	1458951	4.774
Egra_v1_Chr01	1520397	4.774
Egra_v1_Chr01	1520401	4.774
Egra_v1_Chr01	1520474	4.774
Egra_v1_Chr01	1520475	4.774
Egra_v1_Chr01	1520510	4.774
Egra_v1_Chr01	1634169	6.252
Egra_v1_Chr01	1634174	6.252
Egra_v1_Chr01	1634397	6.252
Egra_v1_Chr01	1847136	6.934
Egra_v1_Chr01	2017540	7.729
Egra_v1_Chr01	2017552	7.729
Egra_v1_Chr01	2017634	7.729
Egra_v1_Chr01	2017641	7.729
Egra_v1_Chr01	2017667	7.729
Egra_v1_Chr01	2055067	8.525
Egra_v1_Chr01	2055076	8.525
Egra_v1_Chr01	2055077	8.525
Egra_v1_Chr01	2055142	8.525
Egra_v1_Chr01	2055180	8.525
Egra_v1_Chr01	2124947	9.207
Egra_v1_Chr01	2130708	9.207
Egra_v1_Chr01	2130986	9.207
Egra_v1_Chr01	2155528	9.207
Egra_v1_Chr01	2467226	13.536
Egra_v1_Chr01	2467375	13.536
Egra_v1_Chr01	2476887	13.536
Egra_v1_Chr01	2551470	14.331
Egra_v1_Chr01	2551475	14.331
Egra_v1_Chr01	2581253	13.536
Egra_v1_Chr01	2597547	13.536
Egra_v1_Chr01	2887625	18.317
Egra_v1_Chr01	2900143	18.317
Egra_v1_Chr01	2900222	18.317
Egra_v1_Chr01	3319504	21.389
Egra_v1_Chr01	3381873	22.071
Egra_v1_Chr01	3496036	22.071
Egra_v1_Chr01	3496083	22.071
Egra_v1_Chr01	3593681	22.071
Egra_v1_Chr01	3642087	22.071
Egra_v1_Chr01	3642102	22.071
Egra_v1_Chr01	3642130	22.071
Egra_v1_Chr01	3671321	24.344
Egra_v1_Chr01	3671336	24.344
Egra_v1_Chr01	3671388	23.548
Egra_v1_Chr01	3671389	23.548
Egra_v1_Chr01	3721311	24.344
Egra_v1_Chr01	3742834	25.14
Egra_v1_Chr01	3743046	25.14
Egra_v1_Chr01	3743051	25.14
Egra_v1_Chr01	3743055	25.14
Egra_v1_Chr01	3743085	25.14
Egra_v1_Chr01	3743096	25.14
Egra_v1_Chr01	3743108	25.14
Egra_v1_Chr01	3758091	24.344
Egra_v1_Chr01	3758352	24.344
Egra_v1_Chr01	4096485	24.344
Egra_v1_Chr01	4096509	24.344
Egra_v1_Chr01	4098881	24.344
Egra_v1_Chr01	4098886	24.344
Egra_v1_Chr01	4098904	24.344
Egra_v1_Chr01	4099211	24.344
Egra_v1_Chr01	4099221	24.344
Egra_v1_Chr01	4492960	24.344
Egra_v1_Chr01	4492961	24.344
Egra_v1_Chr01	5144819	25.14
Egra_v1_Chr01	5144847	25.14
Egra_v1_Chr01	5639194	27.3
Egra_v1_Chr01	5639204	27.3
Egra_v1_Chr01	5778770	27.982
Egra_v1_Chr01	6001583	27.982
Egra_v1_Chr01	6001628	27.982
Egra_v1_Chr01	6001630	27.982
Egra_v1_Chr01	6001635	27.982
Egra_v1_Chr01	6001653	27.982
Egra_v1_Chr01	6070457	27.982
Egra_v1_Chr01	6070476	27.982
Egra_v1_Chr01	6589144	28.664
Egra_v1_Chr01	7527932	28.664
Egra_v1_Chr01	8176930	29.576
Egra_v1_Chr01	8176931	29.576
Egra_v1_Chr01	8176956	29.576
Egra_v1_Chr01	8255804	31.395
Egra_v1_Chr01	8468297	33.442
Egra_v1_Chr01	8852065	36.283
Egra_v1_Chr01	8852161	36.283
Egra_v1_Chr01	8888121	35.601
Egra_v1_Chr01	8932827	35.601
Egra_v1_Chr01	9273563	34.919
Egra_v1_Chr01	10497995	51.877
Egra_v1_Chr01	10532777	51.877
Egra_v1_Chr01	10562801	51.877
Egra_v1_Chr01	10644921	51.877
Egra_v1_Chr01	10688973	52.559
Egra_v1_Chr01	10688989	52.559
Egra_v1_Chr01	10689012	52.559
Egra_v1_Chr01	10723790	53.241
Egra_v1_Chr01	10723800	53.241
Egra_v1_Chr01	10723894	53.241
Egra_v1_Chr01	10780244	53.923
Egra_v1_Chr01	10780247	53.923
Egra_v1_Chr01	10858756	55.969
Egra_v1_Chr01	10858780	55.969
Egra_v1_Chr01	10967768	55.969
Egra_v1_Chr01	10988102	56.538
Egra_v1_Chr01	10993463	56.538
Egra_v1_Chr01	10993470	56.538
Egra_v1_Chr01	10993725	56.538
Egra_v1_Chr01	11094241	56.538
Egra_v1_Chr01	11186008	57.902
Egra_v1_Chr01	11472121	61.131
Egra_v1_Chr01	11503423	61.813
Egra_v1_Chr01	11655999	62.381
Egra_v1_Chr01	11670808	62.381
Egra_v1_Chr01	11670843	62.381
Egra_v1_Chr01	11671017	62.381
Egra_v1_Chr01	11833637	65.567
Egra_v1_Chr01	11833669	65.567
Egra_v1_Chr01	11876492	65.567
Egra_v1_Chr01	11885723	65.567
Egra_v1_Chr01	11885738	65.567
Egra_v1_Chr01	11901280	65.567
Egra_v1_Chr01	11901312	65.567
Egra_v1_Chr01	11902106	65.567
Egra_v1_Chr01	11902113	65.567
Egra_v1_Chr01	11902128	65.567
Egra_v1_Chr01	11902136	65.567
Egra_v1_Chr01	11958764	66.135
Egra_v1_Chr01	11959139	66.135
Egra_v1_Chr01	11962163	66.135
Egra_v1_Chr01	12136458	66.703
Egra_v1_Chr01	12136476	66.703
Egra_v1_Chr01	12136520	66.703
Egra_v1_Chr01	12136574	66.703
Egra_v1_Chr01	12313552	68.75
Egra_v1_Chr01	12313889	68.75
Egra_v1_Chr01	12749767	70.114
Egra_v1_Chr01	12749819	71.364
Egra_v1_Chr01	12749857	70.114
Egra_v1_Chr01	12851177	70.114
Egra_v1_Chr01	13085732	73.411
Egra_v1_Chr01	13196949	74.206
Egra_v1_Chr01	13196950	74.206
Egra_v1_Chr01	13196967	74.206
Egra_v1_Chr01	13196976	74.206
Egra_v1_Chr01	13196984	74.206
Egra_v1_Chr01	13218644	74.206
Egra_v1_Chr01	13218785	74.206
Egra_v1_Chr01	13573124	74.888
Egra_v1_Chr01	13573154	74.888
Egra_v1_Chr01	13573357	74.888
Egra_v1_Chr01	13589870	74.888
Egra_v1_Chr01	13632232	74.888
Egra_v1_Chr01	13688370	75.57
Egra_v1_Chr01	13704948	75.57
Egra_v1_Chr01	13704957	75.57
Egra_v1_Chr01	13704958	75.57
Egra_v1_Chr01	13813667	75.57
Egra_v1_Chr01	13995526	76.82
Egra_v1_Chr01	13995534	76.82
Egra_v1_Chr01	13995539	76.82
Egra_v1_Chr01	13995572	76.82
Egra_v1_Chr01	13995628	76.82
Egra_v1_Chr01	14148054	76.82
Egra_v1_Chr01	14148076	76.82
Egra_v1_Chr01	14148082	76.82
Egra_v1_Chr01	14148102	76.82
Egra_v1_Chr01	14148110	76.82
Egra_v1_Chr01	14148313	76.82
Egra_v1_Chr01	14393424	77.502
Egra_v1_Chr01	14645337	78.184
Egra_v1_Chr01	14645627	78.184
Egra_v1_Chr01	14645963	78.184
Egra_v1_Chr01	14645964	78.184
Egra_v1_Chr01	14645970	78.184
Egra_v1_Chr01	14879191	80.117
Egra_v1_Chr01	14959590	80.117
Egra_v1_Chr01	14959620	80.117
Egra_v1_Chr01	14959630	80.117
Egra_v1_Chr01	15438112	82.049
Egra_v1_Chr01	15438113	82.049
Egra_v1_Chr01	15438391	82.049
Egra_v1_Chr01	15438466	82.049
Egra_v1_Chr01	15652597	82.618
Egra_v1_Chr01	15652621	82.618
Egra_v1_Chr01	15652743	82.618
Egra_v1_Chr01	15652752	82.618
Egra_v1_Chr01	16008080	84.664
Egra_v1_Chr01	16410190	83.3
Egra_v1_Chr01	16441467	83.3
Egra_v1_Chr01	16683390	82.618
Egra_v1_Chr01	16875624	82.618
Egra_v1_Chr01	17205227	82.618
Egra_v1_Chr01	17278174	82.618
Egra_v1_Chr01	17278187	82.618
Egra_v1_Chr01	17278200	82.618
Egra_v1_Chr01	17278202	82.618
Egra_v1_Chr01	17588481	82.618
Egra_v1_Chr01	17588490	82.618
Egra_v1_Chr01	17588667	82.618
Egra_v1_Chr01	17588708	82.618
Egra_v1_Chr01	19177686	84.664
Egra_v1_Chr01	19177698	84.664
Egra_v1_Chr01	19192166	84.664
Egra_v1_Chr01	19388675	84.664
Egra_v1_Chr01	19388693	84.664
Egra_v1_Chr01	19875722	84.664
Egra_v1_Chr01	20098829	84.664
Egra_v1_Chr01	21309200	84.664
Egra_v1_Chr01	21309305	84.664
Egra_v1_Chr01	23661245	84.664
Egra_v1_Chr01	23760398	84.664
Egra_v1_Chr01	23907733	84.664
Egra_v1_Chr01	23907770	84.664
Egra_v1_Chr01	23907874	84.664
Egra_v1_Chr01	24452022	84.664
Egra_v1_Chr01	24452344	84.664
Egra_v1_Chr01	24576939	84.664
Egra_v1_Chr01	24576954	84.664
Egra_v1_Chr01	24576992	84.664
Egra_v1_Chr01	24577111	84.664
Egra_v1_Chr01	25187690	84.664
Egra_v1_Chr01	25187777	84.664
Egra_v1_Chr01	25939430	84.664
Egra_v1_Chr01	27265691	84.664
Egra_v1_Chr01	27265719	84.664
Egra_v1_Chr01	27265748	84.664
Egra_v1_Chr01	27269608	84.664
Egra_v1_Chr01	29005049	87.847
Egra_v1_Chr01	29024768	87.847
Egra_v1_Chr01	30487597	87.847
Egra_v1_Chr01	30928539	84.664
Egra_v1_Chr01	31118233	85.914
Egra_v1_Chr01	31118282	85.914
Egra_v1_Chr01	31118295	85.914
Egra_v1_Chr01	32331104	84.664
Egra_v1_Chr01	32331273	84.664
Egra_v1_Chr01	32331277	84.664
Egra_v1_Chr01	33690053	84.664
Egra_v1_Chr01	33690058	84.664
Egra_v1_Chr01	33690115	84.664
Egra_v1_Chr01	33690165	84.664
Egra_v1_Chr01	33954620	84.664
Egra_v1_Chr01	33954638	84.664
Egra_v1_Chr01	33954643	84.664
Egra_v1_Chr01	33954743	84.664
Egra_v1_Chr01	33954756	84.664
Egra_v1_Chr01	34679034	84.664
Egra_v1_Chr01	34679167	84.664
Egra_v1_Chr01	34807004	84.664
Egra_v1_Chr01	34807043	84.664
Egra_v1_Chr01	35101637	84.664
Egra_v1_Chr01	35611354	84.664
Egra_v1_Chr01	36602159	84.664
Egra_v1_Chr01	36602160	84.664
Egra_v1_Chr01	36602176	84.664
Egra_v1_Chr01	36602183	84.664
Egra_v1_Chr01	37231744	84.664
Egra_v1_Chr01	39677055	89.097
Egra_v1_Chr01	40032660	89.097
Egra_v1_Chr01	42236781	89.892
Egra_v1_Chr01	42514395	90.688
Egra_v1_Chr01	42514402	90.688
Egra_v1_Chr01	42514448	90.688
Egra_v1_Chr01	42888430	90.688
Egra_v1_Chr01	42888499	90.688
Egra_v1_Chr01	42888592	90.688
Egra_v1_Chr01	43026500	91.938
Egra_v1_Chr01	43026544	91.938
Egra_v1_Chr01	43026550	91.938
Egra_v1_Chr01	43078646	91.938
Egra_v1_Chr01	43132908	93.188
Egra_v1_Chr01	43228138	95.007
Egra_v1_Chr01	43339981	95.007
Egra_v1_Chr01	43759886	96.144
Egra_v1_Chr01	44109299	99.33
Egra_v1_Chr01	44109311	99.33
Egra_v1_Chr01	44445520	100.694
Egra_v1_Chr01	44445531	100.694
Egra_v1_Chr01	44445541	100.694
Egra_v1_Chr01	44445831	101.376
Egra_v1_Chr01	44445859	101.376
Egra_v1_Chr01	44445896	101.376
Egra_v1_Chr01	44517439	104.332
Egra_v1_Chr01	44517440	104.332
Egra_v1_Chr01	44600537	103.65
Egra_v1_Chr01	44600541	103.65
Egra_v1_Chr01	44600914	103.65
Egra_v1_Chr01	44600946	103.65
Egra_v1_Chr01	44666540	103.65
Egra_v1_Chr01	44666557	103.65
Egra_v1_Chr01	45174684	113.636
Egra_v1_Chr01	45411865	118.653
Egra_v1_Chr01	45555474	120.586
Egra_v1_Chr01	45555480	120.586
Egra_v1_Chr01	45555826	120.586
Egra_v1_Chr01	45555828	120.586
Egra_v1_Chr01	45555831	120.586
Egra_v1_Chr01	45555838	120.586
Egra_v1_Chr01	45575140	121.836
Egra_v1_Chr01	45575396	121.836
Egra_v1_Chr01	45649422	122.518
Egra_v1_Chr01	45649472	122.518
Egra_v1_Chr01	45649730	122.518
Egra_v1_Chr01	45661964	122.518
Egra_v1_Chr01	45661965	122.518
Egra_v1_Chr01	45733993	123.2
Egra_v1_Chr01	45733996	123.2
Egra_v1_Chr01	45734005	123.2
Egra_v1_Chr01	45734011	123.2
Egra_v1_Chr01	45740863	123.2
Egra_v1_Chr01	46351694	129.746
Egra_v1_Chr01	46440611	130.315
Egra_v1_Chr01	46464745	130.315
Egra_v1_Chr01	46464754	130.315
Egra_v1_Chr01	46677090	137.407
Egra_v1_Chr01	46677406	137.407
Egra_v1_Chr01	46697047	137.975
Egra_v1_Chr01	46847478	137.975
Egra_v1_Chr01	46889304	137.975
Egra_v1_Chr01	46889307	137.975
Egra_v1_Chr01	46889511	137.975
Egra_v1_Chr01	47060759	137.975
Egra_v1_Chr01	47061203	137.975
Egra_v1_Chr02	234315	0.796
Egra_v1_Chr02	265096	0.796
Egra_v1_Chr02	265154	0.796
Egra_v1_Chr02	304715	0
Egra_v1_Chr02	520213	0
Egra_v1_Chr02	531772	0
Egra_v1_Chr02	575096	1.591
Egra_v1_Chr02	575104	1.591
Egra_v1_Chr02	576059	1.591
Egra_v1_Chr02	576107	1.591
Egra_v1_Chr02	728107	2.955
Egra_v1_Chr02	728147	2.955
Egra_v1_Chr02	728343	2.955
Egra_v1_Chr02	853735	3.637
Egra_v1_Chr02	959058	3.637
Egra_v1_Chr02	1165613	5.342
Egra_v1_Chr02	1213306	5.342
Egra_v1_Chr02	1213309	5.342
Egra_v1_Chr02	1213344	5.342
Egra_v1_Chr02	1213415	5.342
Egra_v1_Chr02	1213429	5.342
Egra_v1_Chr02	1430010	7.503
Egra_v1_Chr02	1478690	8.98
Egra_v1_Chr02	1478800	8.98
Egra_v1_Chr02	1717147	8.98
Egra_v1_Chr02	1756346	10.685
Egra_v1_Chr02	1756681	10.685
Egra_v1_Chr02	1958521	12.846
Egra_v1_Chr02	1958536	12.846
Egra_v1_Chr02	1958576	12.846
Egra_v1_Chr02	1958599	12.846
Egra_v1_Chr02	2049759	15.006
Egra_v1_Chr02	2049771	15.006
Egra_v1_Chr02	2049924	15.006
Egra_v1_Chr02	2332706	20.943
Egra_v1_Chr02	2332757	20.943
Egra_v1_Chr02	2332776	20.943
Egra_v1_Chr02	2332787	20.943
Egra_v1_Chr02	2486575	22.762
Egra_v1_Chr02	2486580	22.762
Egra_v1_Chr02	2703603	26.519
Egra_v1_Chr02	2711252	27.315
Egra_v1_Chr02	2711270	27.315
Egra_v1_Chr02	2711277	27.315
Egra_v1_Chr02	2711279	27.315
Egra_v1_Chr02	2711280	27.315
Egra_v1_Chr02	2967333	27.997
Egra_v1_Chr02	3404587	37.661
Egra_v1_Chr02	4231349	44.869
Egra_v1_Chr02	4231386	44.869
Egra_v1_Chr02	4588525	46.119
Egra_v1_Chr02	4588670	46.119
Egra_v1_Chr02	4625697	46.119
Egra_v1_Chr02	4688012	46.119
Egra_v1_Chr02	4761699	48.052
Egra_v1_Chr02	4761754	48.052
Egra_v1_Chr02	4789957	48.052
Egra_v1_Chr02	4839309	48.052
Egra_v1_Chr02	4839463	48.052
Egra_v1_Chr02	4839501	48.052
Egra_v1_Chr02	4842980	48.052
Egra_v1_Chr02	4843000	48.052
Egra_v1_Chr02	4846958	48.052
Egra_v1_Chr02	5444652	49.303
Egra_v1_Chr02	5444828	49.303
Egra_v1_Chr02	5545030	49.303
Egra_v1_Chr02	5701994	51.69
Egra_v1_Chr02	6029399	51.69
Egra_v1_Chr02	6523920	51.121
Egra_v1_Chr02	6523949	51.121
Egra_v1_Chr02	6523985	51.121
Egra_v1_Chr02	6613941	51.121
Egra_v1_Chr02	7357355	51.121
Egra_v1_Chr02	7772359	51.121
Egra_v1_Chr02	8311520	51.121
Egra_v1_Chr02	8409551	51.121
Egra_v1_Chr02	8409585	51.121
Egra_v1_Chr02	8409599	51.121
Egra_v1_Chr02	8409600	51.121
Egra_v1_Chr02	8409647	51.121
Egra_v1_Chr02	8409648	51.121
Egra_v1_Chr02	9892976	51.121
Egra_v1_Chr02	9893098	51.121
Egra_v1_Chr02	9893140	51.121
Egra_v1_Chr02	9894493	51.121
Egra_v1_Chr02	10041006	51.121
Egra_v1_Chr02	11452835	51.121
Egra_v1_Chr02	13324593	51.121
Egra_v1_Chr02	13324605	51.121
Egra_v1_Chr02	13324614	51.121
Egra_v1_Chr02	13607237	51.121
Egra_v1_Chr02	13805354	51.121
Egra_v1_Chr02	13901166	51.69
Egra_v1_Chr02	14072987	51.121
Egra_v1_Chr02	14072992	51.121
Egra_v1_Chr02	14201456	51.121
Egra_v1_Chr02	14201485	51.121
Egra_v1_Chr02	15882439	51.121
Egra_v1_Chr02	15882481	51.121
Egra_v1_Chr02	15882633	51.121
Egra_v1_Chr02	15882635	51.121
Egra_v1_Chr02	16033382	51.121
Egra_v1_Chr02	16033410	51.121
Egra_v1_Chr02	16061730	51.121
Egra_v1_Chr02	16061789	51.121
Egra_v1_Chr02	16061833	51.121
Egra_v1_Chr02	16371265	51.69
Egra_v1_Chr02	21665510	51.121
Egra_v1_Chr02	22045776	51.69
Egra_v1_Chr02	22545513	51.69
Egra_v1_Chr02	23244562	51.69
Egra_v1_Chr02	24257740	51.69
Egra_v1_Chr02	24635805	53.053
Egra_v1_Chr02	24635823	53.053
Egra_v1_Chr02	24984071	52.372
Egra_v1_Chr02	25399460	52.372
Egra_v1_Chr02	25399530	52.372
Egra_v1_Chr02	26300695	52.372
Egra_v1_Chr02	26758410	52.372
Egra_v1_Chr02	26870000	52.372
Egra_v1_Chr02	27307204	53.053
Egra_v1_Chr02	28077633	53.735
Egra_v1_Chr02	28077684	53.735
Egra_v1_Chr02	28118785	53.735
Egra_v1_Chr02	28160328	53.735
Egra_v1_Chr02	28160505	53.735
Egra_v1_Chr02	28273536	53.735
Egra_v1_Chr02	28273785	53.735
Egra_v1_Chr02	29049239	55.554
Egra_v1_Chr02	29054624	55.554
Egra_v1_Chr02	29163546	57.032
Egra_v1_Chr02	29246257	57.032
Egra_v1_Chr02	29246521	57.032
Egra_v1_Chr02	29246549	57.032
Egra_v1_Chr02	29246843	57.032
Egra_v1_Chr02	29246848	57.032
Egra_v1_Chr02	29247577	57.032
Egra_v1_Chr02	29849451	57.714
Egra_v1_Chr02	29849474	57.714
Egra_v1_Chr02	29849542	57.714
Egra_v1_Chr02	30106836	56.236
Egra_v1_Chr02	30106842	56.236
Egra_v1_Chr02	30316660	59.191
Egra_v1_Chr02	30316664	59.191
Egra_v1_Chr02	30316741	59.191
Egra_v1_Chr02	30316777	59.191
Egra_v1_Chr02	30316793	59.191
Egra_v1_Chr02	30347843	59.191
Egra_v1_Chr02	30387485	59.191
Egra_v1_Chr02	30387488	59.191
Egra_v1_Chr02	30387490	59.191
Egra_v1_Chr02	30804401	59.191
Egra_v1_Chr02	30812278	59.191
Egra_v1_Chr02	30812330	59.191
Egra_v1_Chr02	30812334	59.191
Egra_v1_Chr02	30812397	59.191
Egra_v1_Chr02	30812450	59.191
Egra_v1_Chr02	30812471	59.191
Egra_v1_Chr02	30870829	59.191
Egra_v1_Chr02	31014708	60.555
Egra_v1_Chr02	31014848	60.555
Egra_v1_Chr02	31014954	60.555
Egra_v1_Chr02	31014973	60.555
Egra_v1_Chr02	31015018	60.555
Egra_v1_Chr02	31274855	65.457
Egra_v1_Chr02	31371829	66.594
Egra_v1_Chr02	31421423	67.162
Egra_v1_Chr02	31451678	67.162
Egra_v1_Chr02	31568927	67.844
Egra_v1_Chr02	31612364	67.844
Egra_v1_Chr02	31710624	68.526
Egra_v1_Chr02	31710635	68.526
Egra_v1_Chr02	31710663	68.526
Egra_v1_Chr02	31710664	68.526
Egra_v1_Chr02	31710899	68.526
Egra_v1_Chr02	31728376	68.526
Egra_v1_Chr02	31768077	69.208
Egra_v1_Chr02	31768131	69.208
Egra_v1_Chr02	31768153	69.208
Egra_v1_Chr02	31799497	69.208
Egra_v1_Chr02	31799522	69.208
Egra_v1_Chr02	31799523	69.208
Egra_v1_Chr02	31799588	69.208
Egra_v1_Chr02	31799589	69.208
Egra_v1_Chr02	31845966	69.208
Egra_v1_Chr02	32055233	70.572
Egra_v1_Chr02	32055248	70.572
Egra_v1_Chr02	32055420	70.572
Egra_v1_Chr02	32055455	70.572
Egra_v1_Chr02	32057803	70.572
Egra_v1_Chr02	32207237	71.822
Egra_v1_Chr02	32447564	71.822
Egra_v1_Chr02	32447565	71.822
Egra_v1_Chr02	32915064	76.839
Egra_v1_Chr02	33027582	78.316
Egra_v1_Chr02	33092344	80.477
Egra_v1_Chr02	33092357	80.477
Egra_v1_Chr02	33296299	83.663
Egra_v1_Chr02	33296315	83.663
Egra_v1_Chr02	33296326	83.663
Egra_v1_Chr02	33296565	83.663
Egra_v1_Chr02	33296572	83.663
Egra_v1_Chr02	33438627	84.913
Egra_v1_Chr02	33438628	84.913
Egra_v1_Chr02	33438883	84.913
Egra_v1_Chr02	33438911	84.913
Egra_v1_Chr02	33442185	84.913
Egra_v1_Chr02	33842733	88.327
Egra_v1_Chr02	33842804	88.327
Egra_v1_Chr02	34164060	92.995
Egra_v1_Chr02	34164061	92.995
Egra_v1_Chr02	34164356	92.313
Egra_v1_Chr02	34267167	96.181
Egra_v1_Chr02	34267187	96.181
Egra_v1_Chr02	34267199	96.181
Egra_v1_Chr02	34267207	96.181
Egra_v1_Chr02	34267490	96.181
Egra_v1_Chr02	34267514	96.181
Egra_v1_Chr02	34267516	96.181
Egra_v1_Chr02	34337742	98.228
Egra_v1_Chr02	34442845	99.478
Egra_v1_Chr02	34442857	99.478
Egra_v1_Chr02	34442864	99.478
Egra_v1_Chr02	34442871	99.478
Egra_v1_Chr02	34442890	99.478
Egra_v1_Chr02	34530811	100.728
Egra_v1_Chr02	34655458	102.661
Egra_v1_Chr02	34655486	102.661
Egra_v1_Chr02	34655562	102.661
Egra_v1_Chr02	34796800	104.48
Egra_v1_Chr02	34821883	104.48
Egra_v1_Chr02	34920469	106.299
Egra_v1_Chr02	34920479	106.299
Egra_v1_Chr02	34976902	106.867
Egra_v1_Chr02	34976905	106.867
Egra_v1_Chr02	35017917	107.549
Egra_v1_Chr02	35044249	108.345
Egra_v1_Chr02	35044252	108.345
Egra_v1_Chr02	35044262	108.345
Egra_v1_Chr02	35044326	108.345
Egra_v1_Chr02	35090929	110.847
Egra_v1_Chr02	35204054	110.847
Egra_v1_Chr02	35204121	110.847
Egra_v1_Chr02	35204314	110.847
Egra_v1_Chr02	35233132	110.847
Egra_v1_Chr02	35278225	110.847
Egra_v1_Chr02	35278274	110.847
Egra_v1_Chr02	35278282	110.847
Egra_v1_Chr02	35278283	110.847
Egra_v1_Chr02	35278287	110.847
Egra_v1_Chr02	35278409	110.847
Egra_v1_Chr02	35328355	110.847
Egra_v1_Chr02	35328422	110.847
Egra_v1_Chr02	35328428	110.847
Egra_v1_Chr02	35328449	110.847
Egra_v1_Chr02	35362232	110.847
Egra_v1_Chr02	35362249	110.847
Egra_v1_Chr02	35689797	113.919
Egra_v1_Chr02	35689798	113.919
Egra_v1_Chr02	35704248	113.919
Egra_v1_Chr02	35727591	113.919
Egra_v1_Chr02	35727616	113.919
Egra_v1_Chr02	35727829	113.919
Egra_v1_Chr02	35958572	113.919
Egra_v1_Chr02	35958610	113.919
Egra_v1_Chr02	35958622	113.919
Egra_v1_Chr02	35976866	113.919
Egra_v1_Chr02	35976900	113.919
Egra_v1_Chr02	35977032	113.919
Egra_v1_Chr02	35977059	113.919
Egra_v1_Chr02	36028875	113.919
Egra_v1_Chr02	36052541	113.919
Egra_v1_Chr02	36052636	113.919
Egra_v1_Chr02	36136542	116.535
Egra_v1_Chr02	36136546	116.535
Egra_v1_Chr02	36136592	116.535
Egra_v1_Chr02	36136600	116.535
Egra_v1_Chr02	36136612	116.535
Egra_v1_Chr02	36380478	117.785
Egra_v1_Chr02	36380595	117.785
Egra_v1_Chr02	36423317	117.785
Egra_v1_Chr02	36463565	117.785
Egra_v1_Chr02	36471102	117.785
Egra_v1_Chr03	104738	0.796
Egra_v1_Chr03	106570	0
Egra_v1_Chr03	134240	0.796
Egra_v1_Chr03	169258	1.477
Egra_v1_Chr03	252676	0.796
Egra_v1_Chr03	252845	0.796
Egra_v1_Chr03	252869	0.796
Egra_v1_Chr03	252886	0.796
Egra_v1_Chr03	252894	0.796
Egra_v1_Chr03	316877	0.796
Egra_v1_Chr03	316943	0.796
Egra_v1_Chr03	319261	0.796
Egra_v1_Chr03	319271	0.796
Egra_v1_Chr03	319283	0.796
Egra_v1_Chr03	319309	0.796
Egra_v1_Chr03	461917	0.796
Egra_v1_Chr03	465137	1.477
Egra_v1_Chr03	465188	1.477
Egra_v1_Chr03	465202	1.477
Egra_v1_Chr03	465279	1.477
Egra_v1_Chr03	465290	1.477
Egra_v1_Chr03	465319	1.477
Egra_v1_Chr03	465325	1.477
Egra_v1_Chr03	465330	1.477
Egra_v1_Chr03	465335	1.477
Egra_v1_Chr03	465336	1.477
Egra_v1_Chr03	500188	0.796
Egra_v1_Chr03	519050	0.796
Egra_v1_Chr03	522267	0.796
Egra_v1_Chr03	522272	0.796
Egra_v1_Chr03	577777	1.477
Egra_v1_Chr03	577780	2.046
Egra_v1_Chr03	684297	3.523
Egra_v1_Chr03	764941	5.797
Egra_v1_Chr03	765278	5.797
Egra_v1_Chr03	765292	5.797
Egra_v1_Chr03	847708	5.797
Egra_v1_Chr03	934652	5.115
Egra_v1_Chr03	1262647	7.729
Egra_v1_Chr03	1262674	7.729
Egra_v1_Chr03	1461503	8.411
Egra_v1_Chr03	2193797	11.19
Egra_v1_Chr03	2545515	12.327
Egra_v1_Chr03	2925987	16.771
Egra_v1_Chr03	3056308	18.931
Egra_v1_Chr03	3073000	20.977
Egra_v1_Chr03	3073045	20.295
Egra_v1_Chr03	3073052	20.977
Egra_v1_Chr03	3073082	20.977
Egra_v1_Chr03	3073086	20.977
Egra_v1_Chr03	3074974	20.977
Egra_v1_Chr03	3136292	20.977
Egra_v1_Chr03	3136298	20.977
Egra_v1_Chr03	3138818	20.977
Egra_v1_Chr03	3148658	20.977
Egra_v1_Chr03	3149359	20.977
Egra_v1_Chr03	3149412	20.977
Egra_v1_Chr03	3193586	20.977
Egra_v1_Chr03	3553260	23.251
Egra_v1_Chr03	3553299	23.251
Egra_v1_Chr03	4431856	29.996
Egra_v1_Chr03	4431857	29.996
Egra_v1_Chr03	4504435	29.996
Egra_v1_Chr03	4504604	29.996
Egra_v1_Chr03	4504623	29.996
Egra_v1_Chr03	4504628	29.996
Egra_v1_Chr03	4956191	31.474
Egra_v1_Chr03	4956512	31.474
Egra_v1_Chr03	4956519	31.474
Egra_v1_Chr03	4956520	31.474
Egra_v1_Chr03	5088178	32.156
Egra_v1_Chr03	5088259	32.156
Egra_v1_Chr03	5088275	32.156
Egra_v1_Chr03	5218871	34.886
Egra_v1_Chr03	5219105	34.886
Egra_v1_Chr03	5219109	34.886
Egra_v1_Chr03	5219112	34.886
Egra_v1_Chr03	5219145	34.886
Egra_v1_Chr03	5637544	42.21
Egra_v1_Chr03	5707016	42.21
Egra_v1_Chr03	5709553	42.21
Egra_v1_Chr03	5726098	42.21
Egra_v1_Chr03	5726115	42.21
Egra_v1_Chr03	5726123	42.21
Egra_v1_Chr03	5726148	42.21
Egra_v1_Chr03	5726281	42.21
Egra_v1_Chr03	5726300	42.21
Egra_v1_Chr03	5781397	42.21
Egra_v1_Chr03	5781406	42.21
Egra_v1_Chr03	5781441	42.21
Egra_v1_Chr03	5781469	42.21
Egra_v1_Chr03	5781627	42.21
Egra_v1_Chr03	5781640	42.21
Egra_v1_Chr03	5921377	44.94
Egra_v1_Chr03	5921392	44.94
Egra_v1_Chr03	5921395	44.94
Egra_v1_Chr03	5921697	44.94
Egra_v1_Chr03	5921718	44.94
Egra_v1_Chr03	5921722	44.94
Egra_v1_Chr03	5982750	44.94
Egra_v1_Chr03	5982784	44.94
Egra_v1_Chr03	6072203	44.94
Egra_v1_Chr03	6072212	44.94
Egra_v1_Chr03	6072222	44.94
Egra_v1_Chr03	6072285	44.94
Egra_v1_Chr03	6072287	44.94
Egra_v1_Chr03	6114966	45.622
Egra_v1_Chr03	6216346	48.923
Egra_v1_Chr03	6511885	51.083
Egra_v1_Chr03	6563009	51.765
Egra_v1_Chr03	6873353	53.698
Egra_v1_Chr03	6883783	53.698
Egra_v1_Chr03	6883824	53.698
Egra_v1_Chr03	6883830	53.698
Egra_v1_Chr03	6883835	53.698
Egra_v1_Chr03	6883836	53.698
Egra_v1_Chr03	6883845	53.698
Egra_v1_Chr03	6883848	53.698
Egra_v1_Chr03	6883854	53.698
Egra_v1_Chr03	6883960	53.698
Egra_v1_Chr03	7280133	58.141
Egra_v1_Chr03	7284821	58.823
Egra_v1_Chr03	8295978	60.073
Egra_v1_Chr03	8295984	60.073
Egra_v1_Chr03	8427343	61.892
Egra_v1_Chr03	8430964	61.892
Egra_v1_Chr03	9116405	63.711
Egra_v1_Chr03	9458929	64.848
Egra_v1_Chr03	9458943	64.848
Egra_v1_Chr03	9942424	64.848
Egra_v1_Chr03	10368690	66.667
Egra_v1_Chr03	11406767	67.349
Egra_v1_Chr03	11406822	67.349
Egra_v1_Chr03	12008000	67.349
Egra_v1_Chr03	12008035	67.349
Egra_v1_Chr03	12013490	67.349
Egra_v1_Chr03	12446014	67.349
Egra_v1_Chr03	12515858	67.349
Egra_v1_Chr03	13435745	67.349
Egra_v1_Chr03	13503794	67.349
Egra_v1_Chr03	13503821	67.349
Egra_v1_Chr03	13503853	67.349
Egra_v1_Chr03	14667640	67.349
Egra_v1_Chr03	15006512	67.349
Egra_v1_Chr03	15006514	67.349
Egra_v1_Chr03	15006582	67.349
Egra_v1_Chr03	15006667	67.349
Egra_v1_Chr03	18618843	67.349
Egra_v1_Chr03	18619010	67.349
Egra_v1_Chr03	18619050	67.349
Egra_v1_Chr03	18679253	67.349
Egra_v1_Chr03	19047893	67.349
Egra_v1_Chr03	20986596	67.349
Egra_v1_Chr03	20986770	67.349
Egra_v1_Chr03	20986798	67.349
Egra_v1_Chr03	21994437	67.349
Egra_v1_Chr03	24641179	67.349
Egra_v1_Chr03	24641222	68.144
Egra_v1_Chr03	24641254	68.144
Egra_v1_Chr03	24641340	68.144
Egra_v1_Chr03	25846604	68.144
Egra_v1_Chr03	25846862	68.144
Egra_v1_Chr03	26327096	69.621
Egra_v1_Chr03	28657948	69.621
Egra_v1_Chr03	29007894	69.621
Egra_v1_Chr03	29007902	69.621
Egra_v1_Chr03	29577407	68.94
Egra_v1_Chr03	29577417	68.94
Egra_v1_Chr03	29577423	68.94
Egra_v1_Chr03	29651424	68.94
Egra_v1_Chr03	29651440	68.94
Egra_v1_Chr03	29651456	68.94
Egra_v1_Chr03	29651457	68.94
Egra_v1_Chr03	29651489	68.94
Egra_v1_Chr03	29651516	68.94
Egra_v1_Chr03	29651524	68.94
Egra_v1_Chr03	30075460	68.94
Egra_v1_Chr03	30331346	68.94
Egra_v1_Chr03	30331362	68.94
Egra_v1_Chr03	30331403	68.94
Egra_v1_Chr03	32052476	68.94
Egra_v1_Chr03	32052486	68.94
Egra_v1_Chr03	32052491	68.94
Egra_v1_Chr03	32475687	68.94
Egra_v1_Chr03	33979293	70.985
Egra_v1_Chr03	33979653	70.985
Egra_v1_Chr03	34179043	72.463
Egra_v1_Chr03	34233795	72.463
Egra_v1_Chr03	34234054	72.463
Egra_v1_Chr03	35817800	75.193
Egra_v1_Chr03	35817814	75.193
Egra_v1_Chr03	35817816	75.193
Egra_v1_Chr03	35817984	75.193
Egra_v1_Chr03	35817996	75.193
Egra_v1_Chr03	35929715	77.809
Egra_v1_Chr03	35929726	77.809
Egra_v1_Chr03	35929867	77.809
Egra_v1_Chr03	36022866	79.173
Egra_v1_Chr03	36177451	79.173
Egra_v1_Chr03	36235663	79.173
Egra_v1_Chr03	36235751	79.173
Egra_v1_Chr03	37170517	84.649
Egra_v1_Chr03	37170734	84.649
Egra_v1_Chr03	37399163	87.379
Egra_v1_Chr03	37575514	87.379
Egra_v1_Chr03	37606261	89.54
Egra_v1_Chr03	37611486	89.54
Egra_v1_Chr03	37660044	92.84
Egra_v1_Chr03	37660207	92.84
Egra_v1_Chr03	37667014	92.84
Egra_v1_Chr03	37667284	92.84
Egra_v1_Chr03	37667288	92.84
Egra_v1_Chr03	37667291	92.84
Egra_v1_Chr03	37667299	92.84
Egra_v1_Chr03	37667310	92.84
Egra_v1_Chr03	37667317	92.84
Egra_v1_Chr03	37667325	92.84
Egra_v1_Chr03	37667337	92.84
Egra_v1_Chr03	37667340	92.84
Egra_v1_Chr03	37667346	92.84
Egra_v1_Chr03	37835836	96.026
Egra_v1_Chr03	37939042	97.39
Egra_v1_Chr03	37939068	97.39
Egra_v1_Chr03	37939102	97.39
Egra_v1_Chr03	37946037	97.39
Egra_v1_Chr03	37946057	97.39
Egra_v1_Chr03	37946157	97.39
Egra_v1_Chr03	37946211	97.39
Egra_v1_Chr03	37969465	98.072
Egra_v1_Chr03	37969501	98.072
Egra_v1_Chr03	37970613	98.072
Egra_v1_Chr03	38233402	101.826
Egra_v1_Chr03	38233513	101.258
Egra_v1_Chr03	38233711	101.258
Egra_v1_Chr03	38359132	105.241
Egra_v1_Chr03	38504739	107.401
Egra_v1_Chr03	38599489	110.13
Egra_v1_Chr03	38688359	109.448
Egra_v1_Chr03	38688366	109.448
Egra_v1_Chr03	38863972	114.23
Egra_v1_Chr03	38863990	114.23
Egra_v1_Chr03	38863997	114.23
Egra_v1_Chr03	38864009	114.23
Egra_v1_Chr03	38901259	114.23
Egra_v1_Chr03	38901264	114.23
Egra_v1_Chr03	38901269	114.23
Egra_v1_Chr03	38901399	114.23
Egra_v1_Chr03	38958994	114.912
Egra_v1_Chr03	38959008	114.912
Egra_v1_Chr03	38990646	114.912
Egra_v1_Chr03	39039931	114.912
Egra_v1_Chr03	39040101	114.912
Egra_v1_Chr03	39040121	114.912
Egra_v1_Chr03	39047741	114.912
Egra_v1_Chr03	39047742	114.912
Egra_v1_Chr03	39047747	114.912
Egra_v1_Chr03	39083536	114.912
Egra_v1_Chr03	39083613	114.912
Egra_v1_Chr03	39144025	114.912
Egra_v1_Chr03	39144284	114.912
Egra_v1_Chr03	39144293	114.912
Egra_v1_Chr03	39150507	114.912
Egra_v1_Chr03	39150544	114.912
Egra_v1_Chr03	39207943	114.912
Egra_v1_Chr03	39208007	114.912
Egra_v1_Chr03	39208043	114.912
Egra_v1_Chr03	39208062	114.912
Egra_v1_Chr04	96365	0.796
Egra_v1_Chr04	443908	0
Egra_v1_Chr04	540112	0.796
Egra_v1_Chr04	1214126	7.309
Egra_v1_Chr04	1600501	10.381
Egra_v1_Chr04	1638778	10.95
Egra_v1_Chr04	1638825	10.95
Egra_v1_Chr04	1638848	10.95
Egra_v1_Chr04	1729979	13.678
Egra_v1_Chr04	1756585	12.2
Egra_v1_Chr04	2003162	17.206
Egra_v1_Chr04	2319199	22.453
Egra_v1_Chr04	2447097	22.453
Egra_v1_Chr04	2447154	22.453
Egra_v1_Chr04	2598221	26.095
Egra_v1_Chr04	2598286	26.095
Egra_v1_Chr04	2598288	26.095
Egra_v1_Chr04	2598304	26.095
Egra_v1_Chr04	2598322	26.095
Egra_v1_Chr04	2598352	26.095
Egra_v1_Chr04	3053546	31.917
Egra_v1_Chr04	3125375	32.713
Egra_v1_Chr04	3125376	32.713
Egra_v1_Chr04	3125433	32.713
Egra_v1_Chr04	3410091	34.19
Egra_v1_Chr04	3410324	34.19
Egra_v1_Chr04	3481034	35.668
Egra_v1_Chr04	3607016	36.35
Egra_v1_Chr04	3759531	37.032
Egra_v1_Chr04	3759549	37.032
Egra_v1_Chr04	3759561	37.032
Egra_v1_Chr04	3759885	37.032
Egra_v1_Chr04	3924805	38.623
Egra_v1_Chr04	3924810	38.623
Egra_v1_Chr04	3969627	38.623
Egra_v1_Chr04	4091082	40.897
Egra_v1_Chr04	4091216	40.897
Egra_v1_Chr04	4140738	43.513
Egra_v1_Chr04	4140759	43.513
Egra_v1_Chr04	4141229	43.513
Egra_v1_Chr04	4951176	55.079
Egra_v1_Chr04	4988431	55.079
Egra_v1_Chr04	5436245	55.079
Egra_v1_Chr04	5459432	55.761
Egra_v1_Chr04	5459438	55.761
Egra_v1_Chr04	5459446	55.761
Egra_v1_Chr04	6001826	60.437
Egra_v1_Chr04	6001876	60.437
Egra_v1_Chr04	6042120	60.437
Egra_v1_Chr04	6042139	60.437
Egra_v1_Chr04	6275634	59.755
Egra_v1_Chr04	6277697	59.755
Egra_v1_Chr04	6277723	59.755
Egra_v1_Chr04	6329322	59.755
Egra_v1_Chr04	6387142	59.755
Egra_v1_Chr04	6387160	59.755
Egra_v1_Chr04	6387530	59.755
Egra_v1_Chr04	6490766	59.755
Egra_v1_Chr04	6493113	59.755
Egra_v1_Chr04	6710864	58.96
Egra_v1_Chr04	6711235	58.96
Egra_v1_Chr04	6711238	58.96
Egra_v1_Chr04	7108464	65.219
Egra_v1_Chr04	7145393	64.537
Egra_v1_Chr04	7149063	64.537
Egra_v1_Chr04	7196716	65.787
Egra_v1_Chr04	7196721	65.787
Egra_v1_Chr04	7196732	65.787
Egra_v1_Chr04	7332462	65.787
Egra_v1_Chr04	7332474	65.787
Egra_v1_Chr04	7332528	65.787
Egra_v1_Chr04	7332609	65.787
Egra_v1_Chr04	7332654	65.787
Egra_v1_Chr04	7332680	65.787
Egra_v1_Chr04	7332689	65.787
Egra_v1_Chr04	7701925	66.469
Egra_v1_Chr04	7701936	66.469
Egra_v1_Chr04	7701938	66.469
Egra_v1_Chr04	8035645	66.469
Egra_v1_Chr04	8035658	66.469
Egra_v1_Chr04	8035662	66.469
Egra_v1_Chr04	8035672	66.469
Egra_v1_Chr04	8066633	66.469
Egra_v1_Chr04	8140060	67.265
Egra_v1_Chr04	8140086	67.265
Egra_v1_Chr04	8140156	67.265
Egra_v1_Chr04	8140204	67.265
Egra_v1_Chr04	8140212	67.265
Egra_v1_Chr04	8140223	67.265
Egra_v1_Chr04	8140224	67.265
Egra_v1_Chr04	8526373	68.06
Egra_v1_Chr04	8581249	68.06
Egra_v1_Chr04	8581252	68.06
Egra_v1_Chr04	8581259	68.06
Egra_v1_Chr04	8581311	68.06
Egra_v1_Chr04	8853576	68.742
Egra_v1_Chr04	8944782	68.742
Egra_v1_Chr04	9303440	68.742
Egra_v1_Chr04	9579344	70.22
Egra_v1_Chr04	10531608	70.22
Egra_v1_Chr04	10531889	70.22
Egra_v1_Chr04	11270304	70.22
Egra_v1_Chr04	11510448	70.22
Egra_v1_Chr04	11510449	70.22
Egra_v1_Chr04	11895577	70.22
Egra_v1_Chr04	11895591	70.22
Egra_v1_Chr04	11895618	70.22
Egra_v1_Chr04	11895619	70.22
Egra_v1_Chr04	11895655	70.22
Egra_v1_Chr04	11895672	70.22
Egra_v1_Chr04	11895699	70.22
Egra_v1_Chr04	13794733	70.22
Egra_v1_Chr04	13794753	70.22
Egra_v1_Chr04	17915151	70.22
Egra_v1_Chr04	17915163	70.22
Egra_v1_Chr04	19356081	70.22
Egra_v1_Chr04	19356100	70.22
Egra_v1_Chr04	19356289	70.22
Egra_v1_Chr04	19356299	70.22
Egra_v1_Chr04	19569677	70.22
Egra_v1_Chr04	19569692	70.22
Egra_v1_Chr04	19569710	70.22
Egra_v1_Chr04	19569859	70.22
Egra_v1_Chr04	20514986	70.22
Egra_v1_Chr04	20514990	70.22
Egra_v1_Chr04	21115805	70.22
Egra_v1_Chr04	22387623	70.22
Egra_v1_Chr04	22387652	70.22
Egra_v1_Chr04	22387665	70.22
Egra_v1_Chr04	22387682	70.22
Egra_v1_Chr04	22387692	70.22
Egra_v1_Chr04	24616899	70.22
Egra_v1_Chr04	26046805	70.22
Egra_v1_Chr04	26046830	70.22
Egra_v1_Chr04	26113514	70.22
Egra_v1_Chr04	26300641	70.22
Egra_v1_Chr04	26333488	70.22
Egra_v1_Chr04	26333752	70.22
Egra_v1_Chr04	26581608	70.22
Egra_v1_Chr04	26581887	70.22
Egra_v1_Chr04	27435785	70.22
Egra_v1_Chr04	28435478	70.22
Egra_v1_Chr04	28679801	70.22
Egra_v1_Chr04	29716251	70.22
Egra_v1_Chr04	29716265	70.22
Egra_v1_Chr04	29716478	70.22
Egra_v1_Chr04	29716479	70.22
Egra_v1_Chr04	30056592	70.22
Egra_v1_Chr04	30056618	70.22
Egra_v1_Chr04	30056656	70.22
Egra_v1_Chr04	30301463	70.22
Egra_v1_Chr04	30301523	70.22
Egra_v1_Chr04	30590565	70.22
Egra_v1_Chr04	30590687	70.22
Egra_v1_Chr04	30618945	70.22
Egra_v1_Chr04	32868693	70.22
Egra_v1_Chr04	32868697	70.22
Egra_v1_Chr04	36335553	85.169
Egra_v1_Chr04	36335607	85.169
Egra_v1_Chr04	36335806	85.169
Egra_v1_Chr04	36335827	85.169
Egra_v1_Chr04	36335865	85.169
Egra_v1_Chr04	37131342	90.53
Egra_v1_Chr04	37131354	90.53
Egra_v1_Chr04	40374657	96.467
Egra_v1_Chr04	40396206	96.467
Egra_v1_Chr04	40396215	96.467
Egra_v1_Chr04	40396339	96.467
Egra_v1_Chr04	40573718	98.734
Egra_v1_Chr04	40574004	98.734
Egra_v1_Chr04	40644877	98.052
Egra_v1_Chr04	41003384	100.895
Egra_v1_Chr04	41038850	100.895
Egra_v1_Chr04	41314133	102.714
Egra_v1_Chr04	41314135	102.714
Egra_v1_Chr04	41336880	103.964
Egra_v1_Chr04	41336883	103.964
Egra_v1_Chr04	41336915	103.964
Egra_v1_Chr04	41490645	107.15
Egra_v1_Chr04	41562878	107.946
Egra_v1_Chr04	41618524	108.628
Egra_v1_Chr04	41922303	111.586
Egra_v1_Chr04	41930369	111.586
Egra_v1_Chr04	41964576	112.267
Egra_v1_Chr04	41964615	112.267
Egra_v1_Chr05	305734	0.568
Egra_v1_Chr05	342730	0.568
Egra_v1_Chr05	342859	0.568
Egra_v1_Chr05	722683	0
Egra_v1_Chr05	999790	1.136
Egra_v1_Chr05	999859	1.136
Egra_v1_Chr05	1037013	1.136
Egra_v1_Chr05	1065375	1.932
Egra_v1_Chr05	1177250	1.932
Egra_v1_Chr05	1177515	1.932
Egra_v1_Chr05	1177519	1.932
Egra_v1_Chr05	1177544	1.932
Egra_v1_Chr05	1177546	1.932
Egra_v1_Chr05	1177553	1.932
Egra_v1_Chr05	1177564	1.932
Egra_v1_Chr05	1177620	1.932
Egra_v1_Chr05	1177621	1.932
Egra_v1_Chr05	1177635	1.932
Egra_v1_Chr05	1177744	1.932
Egra_v1_Chr05	1177944	1.932
Egra_v1_Chr05	1211002	1.932
Egra_v1_Chr05	1521893	5.118
Egra_v1_Chr05	1521931	5.118
Egra_v1_Chr05	1521978	5.118
Egra_v1_Chr05	1521980	5.118
Egra_v1_Chr05	1521987	5.118
Egra_v1_Chr05	1533436	5.118
Egra_v1_Chr05	1679632	5.118
Egra_v1_Chr05	1723499	5.118
Egra_v1_Chr05	1794823	5.118
Egra_v1_Chr05	2015663	6.482
Egra_v1_Chr05	2015683	6.482
Egra_v1_Chr05	2015705	6.482
Egra_v1_Chr05	2015725	6.482
Egra_v1_Chr05	2046726	8.301
Egra_v1_Chr05	2149415	9.551
Egra_v1_Chr05	2285839	10.802
Egra_v1_Chr05	2285878	10.802
Egra_v1_Chr05	2285881	10.802
Egra_v1_Chr05	2285938	10.802
Egra_v1_Chr05	2285951	10.802
Egra_v1_Chr05	2285983	10.802
Egra_v1_Chr05	2286020	10.802
Egra_v1_Chr05	2338216	10.802
Egra_v1_Chr05	2375698	11.483
Egra_v1_Chr05	2426768	9.551
Egra_v1_Chr05	2426789	9.551
Egra_v1_Chr05	2426802	9.551
Egra_v1_Chr05	2427066	9.551
Egra_v1_Chr05	2427067	9.551
Egra_v1_Chr05	2445901	10.802
Egra_v1_Chr05	2445907	10.802
Egra_v1_Chr05	2445956	10.802
Egra_v1_Chr05	2446186	10.802
Egra_v1_Chr05	3016714	14.213
Egra_v1_Chr05	3033663	14.213
Egra_v1_Chr05	3033711	14.213
Egra_v1_Chr05	3034032	14.213
Egra_v1_Chr05	3044368	14.213
Egra_v1_Chr05	3450628	17.171
Egra_v1_Chr05	3666813	19.446
Egra_v1_Chr05	4089231	23.317
Egra_v1_Chr05	4089233	23.317
Egra_v1_Chr05	4089238	23.317
Egra_v1_Chr05	4089271	23.317
Egra_v1_Chr05	4089286	23.317
Egra_v1_Chr05	4104460	23.317
Egra_v1_Chr05	4104473	23.317
Egra_v1_Chr05	4104604	23.317
Egra_v1_Chr05	4104670	23.317
Egra_v1_Chr05	4218280	23.999
Egra_v1_Chr05	4329929	24.681
Egra_v1_Chr05	4814385	27.639
Egra_v1_Chr05	4814736	27.639
Egra_v1_Chr05	4814757	27.639
Egra_v1_Chr05	4814758	27.639
Egra_v1_Chr05	4814763	27.639
Egra_v1_Chr05	4815105	27.639
Egra_v1_Chr05	4831519	27.639
Egra_v1_Chr05	4937233	27.639
Egra_v1_Chr05	4953366	28.889
Egra_v1_Chr05	4953367	28.889
Egra_v1_Chr05	4953490	28.889
Egra_v1_Chr05	4953511	28.889
Egra_v1_Chr05	4953529	28.889
Egra_v1_Chr05	4953532	28.889
Egra_v1_Chr05	5077655	30.367
Egra_v1_Chr05	5098695	31.049
Egra_v1_Chr05	5338925	30.367
Egra_v1_Chr05	5338930	30.367
Egra_v1_Chr05	5338995	30.367
Egra_v1_Chr05	5339001	30.367
Egra_v1_Chr05	5339241	30.367
Egra_v1_Chr05	5339243	30.367
Egra_v1_Chr05	5339244	30.367
Egra_v1_Chr05	5339250	30.367
Egra_v1_Chr05	5472715	35.721
Egra_v1_Chr05	5722009	37.085
Egra_v1_Chr05	5977339	38.335
Egra_v1_Chr05	5977466	38.335
Egra_v1_Chr05	6051243	38.904
Egra_v1_Chr05	6483214	42.655
Egra_v1_Chr05	6873549	47.786
Egra_v1_Chr05	6873750	47.786
Egra_v1_Chr05	6873756	47.786
Egra_v1_Chr05	6886605	47.786
Egra_v1_Chr05	6886619	47.786
Egra_v1_Chr05	6886638	47.786
Egra_v1_Chr05	6886658	47.786
Egra_v1_Chr05	6886904	47.786
Egra_v1_Chr05	6909091	47.786
Egra_v1_Chr05	6909107	47.786
Egra_v1_Chr05	6909137	47.786
Egra_v1_Chr05	6964359	47.786
Egra_v1_Chr05	7387728	50.972
Egra_v1_Chr05	7387730	50.972
Egra_v1_Chr05	7387731	50.972
Egra_v1_Chr05	7387857	50.972
Egra_v1_Chr05	7387964	50.972
Egra_v1_Chr05	7387981	50.972
Egra_v1_Chr05	7835634	50.972
Egra_v1_Chr05	7835984	50.972
Egra_v1_Chr05	8314386	52.222
Egra_v1_Chr05	8399134	52.222
Egra_v1_Chr05	8399138	52.222
Egra_v1_Chr05	8894704	56.781
Egra_v1_Chr05	9012452	68.084
Egra_v1_Chr05	9012518	68.084
Egra_v1_Chr05	9012521	68.084
Egra_v1_Chr05	9012535	68.084
Egra_v1_Chr05	10389803	61.339
Egra_v1_Chr05	12310236	77.431
Egra_v1_Chr05	13112452	80.503
Egra_v1_Chr05	24473136	71.955
Egra_v1_Chr05	24686907	82.664
Egra_v1_Chr05	24686929	82.664
Egra_v1_Chr05	24686996	82.664
Egra_v1_Chr05	26411979	82.664
Egra_v1_Chr05	26411995	82.664
Egra_v1_Chr05	26412016	82.664
Egra_v1_Chr05	26412024	82.664
Egra_v1_Chr05	29566044	84.483
Egra_v1_Chr05	29566052	84.483
Egra_v1_Chr05	29663173	85.847
Egra_v1_Chr05	29880738	87.211
Egra_v1_Chr05	29880914	87.211
Egra_v1_Chr05	29880945	87.211
Egra_v1_Chr05	29880960	87.211
Egra_v1_Chr05	31063701	99.111
Egra_v1_Chr05	31388881	104.491
Egra_v1_Chr05	31473251	103.809
Egra_v1_Chr05	31473269	103.809
Egra_v1_Chr05	31473301	103.809
Egra_v1_Chr05	31473409	103.809
Egra_v1_Chr05	31473420	103.809
Egra_v1_Chr05	31521626	105.855
Egra_v1_Chr05	31544187	105.855
Egra_v1_Chr05	31544205	105.855
Egra_v1_Chr05	31575226	105.855
Egra_v1_Chr05	31575239	105.855
Egra_v1_Chr05	31732906	105.855
Egra_v1_Chr05	31839247	107.105
Egra_v1_Chr05	31839249	107.105
Egra_v1_Chr05	31914520	107.787
Egra_v1_Chr05	31914527	107.787
Egra_v1_Chr05	31914551	107.787
Egra_v1_Chr05	31914563	107.787
Egra_v1_Chr05	31914591	107.787
Egra_v1_Chr05	32274716	110.872
Egra_v1_Chr05	32274734	110.872
Egra_v1_Chr05	32275109	110.872
Egra_v1_Chr05	32283148	110.872
Egra_v1_Chr05	32368941	111.554
Egra_v1_Chr05	32539223	111.554
Egra_v1_Chr05	32539250	111.554
Egra_v1_Chr05	32589127	111.554
Egra_v1_Chr05	32625072	111.554
Egra_v1_Chr06	275973	2.047
Egra_v1_Chr06	330907	2.047
Egra_v1_Chr06	330912	2.047
Egra_v1_Chr06	362389	3.297
Egra_v1_Chr06	362413	3.297
Egra_v1_Chr06	362489	2.047
Egra_v1_Chr06	362507	2.047
Egra_v1_Chr06	362513	2.047
Egra_v1_Chr06	401547	2.047
Egra_v1_Chr06	488114	2.047
Egra_v1_Chr06	488136	2.047
Egra_v1_Chr06	488226	2.047
Egra_v1_Chr06	488228	2.047
Egra_v1_Chr06	488244	2.047
Egra_v1_Chr06	488260	2.047
Egra_v1_Chr06	488284	2.047
Egra_v1_Chr06	510752	2.047
Egra_v1_Chr06	519665	0
Egra_v1_Chr06	582596	5.23
Egra_v1_Chr06	582700	5.23
Egra_v1_Chr06	582701	5.23
Egra_v1_Chr06	582766	5.23
Egra_v1_Chr06	594562	5.23
Egra_v1_Chr06	594730	5.23
Egra_v1_Chr06	626042	5.23
Egra_v1_Chr06	626051	5.23
Egra_v1_Chr06	626150	5.23
Egra_v1_Chr06	626268	5.23
Egra_v1_Chr06	656486	5.23
Egra_v1_Chr06	656575	5.23
Egra_v1_Chr06	739847	8.416
Egra_v1_Chr06	739856	8.416
Egra_v1_Chr06	739868	8.416
Egra_v1_Chr06	739874	8.416
Egra_v1_Chr06	740075	8.416
Egra_v1_Chr06	940511	9.666
Egra_v1_Chr06	940514	9.666
Egra_v1_Chr06	940528	9.666
Egra_v1_Chr06	1141320	12.624
Egra_v1_Chr06	1141323	12.624
Egra_v1_Chr06	1141367	12.624
Egra_v1_Chr06	1269589	14.671
Egra_v1_Chr06	1269696	14.671
Egra_v1_Chr06	1269699	14.671
Egra_v1_Chr06	1269717	14.671
Egra_v1_Chr06	1303000	15.921
Egra_v1_Chr06	1479875	19.564
Egra_v1_Chr06	1480104	19.564
Egra_v1_Chr06	1480414	19.564
Egra_v1_Chr06	1525462	19.564
Egra_v1_Chr06	1525463	19.564
Egra_v1_Chr06	1525509	19.564
Egra_v1_Chr06	1556168	21.382
Egra_v1_Chr06	1556169	21.382
Egra_v1_Chr06	1556170	21.382
Egra_v1_Chr06	1556172	21.382
Egra_v1_Chr06	1637901	21.382
Egra_v1_Chr06	1637956	21.382
Egra_v1_Chr06	1690001	21.382
Egra_v1_Chr06	1736537	21.382
[truncated: 4,867 more rows]

## Sheet: Table S8
Table S8. Summary of the 10B-581 linkage map.
[truncated: 38 more rows]

[truncated: 13 more sheets: Table S9, Tabls S10, Table S11, Table S12, Table S13, Table S14, Table S15, Table S16, Table S17, Table S18, Table S19, Table S20, Table S21]
